# Supplementary material for: Transcriptomic and proteomic profiling identifies feline fibrosarcoma as clinically amenable model for aggressive sarcoma subtypes
Source: Neoplasia. 2024 Dec 15;60:101104. doi: 10.1016/j.neo.2024.101104 (PMC11713505; doi:10.1016/j.neo.2024.101104)
Supplement: Supplementary file 1 [file mmc1.xlsx]

## Sheet: Overview
Overview of supplementary tables
S1	Number of detected proteins per sample
S2	Proteomic data for feline FSA and matched normal tissue samples.
S3	RNAseq data for feline FSA
S4	436 commonly upregulated transcripts in T compared to all PTT. (cut-off log2FC > 1 and FDR < 0.05)
S5	312 commonly upregulated proteins in tumor compared to NT (log2FC > 1 and FDR < 0.05)
S6	Tissue-exclusive proteins
S7	Tumor-exclusive proteins not found in NT
S8	Tumor-specific targets upregulated on both RNA and protein levels
S9	Clinical data for included cases
S10	Comparison of proteomic data between feline FSA and human STS
S11	DNA repair-related genes overrepresented in feline FSA

## Sheet: Table S1
Number of detected proteins per sample
Name	Group_	CONTROL	isotopeLabel	protein_Id
MN10-F	F	T	light	490
MN10-M	M	T	light	2190
MN10-T	T	C	light	4630
MN11-CT	CT	T	light	1288
MN11-F	F	T	light	415
MN11-M	M	T	light	2153
MN11-T	T	C	light	4676
MN12-CT	CT	T	light	1086
MN12-F	F	T	light	172
MN12-M	M	T	light	2253
MN12-T	T	C	light	4489
MN13-CT	CT	T	light	1504
MN13-F	F	T	light	520
MN13-M	M	T	light	1852
MN13-T	T	C	light	4385
MN14-CT	CT	T	light	3570
MN14-T	T	C	light	4288
MN15-F	F	T	light	495
MN15-T	T	C	light	4575
MN16-F	F	T	light	380
MN16-T	T	C	light	3406
MN17-CT	CT	T	light	2519
MN17-F	F	T	light	265
MN17-T	T	C	light	3815
MN18-F	F	T	light	527
MN18-M	M	T	light	2272
MN18-T	T	C	light	4095
MN19-CT	CT	T	light	1502
MN19-F	F	T	light	474
MN19-M	M	T	light	2233
MN19-T	T	C	light	4671
MN20-CT	CT	T	light	1812
MN20-F	F	T	light	397
MN20-M	M	T	light	2261
MN20-T	T	C	light	4610
MN21-CT	CT	T	light	2396
MN21-F	F	T	light	503
MN21-T	T	C	light	3691
MN22-CT	CT	T	light	1851
MN22-F	F	T	light	438
MN22-M	M	T	light	2562
MN23-F	F	T	light	588
MN23-M	M	T	light	2323
MN23-T	T	C	light	4449
MN24-F	F	T	light	295
MN24-M	M	T	light	2192
MN24-T	T	C	light	4266
MN25-CT	CT	T	light	1750
MN25-F	F	T	light	411
MN25-T	T	C	light	4409
MN26-CT	CT	T	light	619
MN26-F	F	T	light	570
MN26-T	T	C	light	4305
MN27-CT	CT	T	light	1913
MN27-F	F	T	light	398
MN27-T	T	C	light	4394
MN28-CT	CT	T	light	675
MN28-F	F	T	light	500
MN28-T	T	C	light	4509
MN29-CT	CT	T	light	3357
MN29-F	F	T	light	506
MN29-M	M	T	light	2634
MN29-T	T	C	light	4309
MN30-CT	CT	T	light	3065
MN30-M	M	T	light	3361
MN30-T	T	C	light	3571
MN31-CT	CT	T	light	2423
MN31-F	F	T	light	406
MN31-M	M	T	light	2636
MN31-T	T	C	light	4647
MN32-CT	CT	T	light	2081
MN32-M	M	T	light	2431
MN32-T	T	C	light	4458
MN33-CT	CT	T	light	1133
MN33-F	F	T	light	378
MN33-M	M	T	light	2048
MN34-CT	CT	T	light	1978
MN34-F	F	T	light	457
MN34-M	M	T	light	2086
MN34-T	T	C	light	4539
MN5-CT	CT	T	light	2015
MN5-F	F	T	light	430
MN5-M	M	T	light	2262
MN5-T	T	C	light	4527
MN6-CT	CT	T	light	2580
MN6-F	F	T	light	375
MN6-M	M	T	light	2072
MN7-CT	CT	T	light	2105
MN7-F	F	T	light	483
MN7-M	M	T	light	2256
MN7-T	T	C	light	4627
MN8-CT	CT	T	light	2541
MN8-F	F	T	light	469
MN8-M	M	T	light	2245
MN8-T	T	C	light	4513
MN9-CT	CT	T	light	2225
MN9-F	F	T	light	414
MN9-T	T	C	light	4680

## Sheet: Table S2
Proteomic data for feline FSA and matched normal tissue samples.
protein_Id	description	nrPeptides	fasta.id	Protein.Group.2	IDcolumn	CON	REV	modelName	contrast	diff	std.error	avgAbd	statistic	df	p.value	conf.low	conf.high	sigma	FDR
A0A0A0MPZ5	Glyceraldehyde-3-phosphate dehydrogenase OS=Felis catus OX=9685 GN=GAPDH PE=3 SV=1	32	tr|A0A0A0MPZ5|A0A0A0MPZ5_FELCA	A0A0A0MPZ5	A0A0A0MPZ5	FALSE	FALSE	Linear_Model_moderated	CT_vs_T	-1.90075	0.193034	18.4871	-9.85194	98.0529	2.52349e-16	-3.26548	-0.536021	0.687711	6.57799e-15
A0A0A0MPZ5	Glyceraldehyde-3-phosphate dehydrogenase OS=Felis catus OX=9685 GN=GAPDH PE=3 SV=1	32	tr|A0A0A0MPZ5|A0A0A0MPZ5_FELCA	A0A0A0MPZ5	A0A0A0MPZ5	FALSE	FALSE	Linear_Model_moderated	F_vs_T	-2.79092	0.189062	18.042	-14.7697	98.0529	1.13229e-26	-4.15565	-1.42619	0.687711	7.92605e-25
A0A0A0MPZ5	Glyceraldehyde-3-phosphate dehydrogenase OS=Felis catus OX=9685 GN=GAPDH PE=3 SV=1	32	tr|A0A0A0MPZ5|A0A0A0MPZ5_FELCA	A0A0A0MPZ5	A0A0A0MPZ5	FALSE	FALSE	Linear_Model_moderated	M_vs_T	3.57142	0.202996	21.2232	17.6029	98.0529	4.08107e-32	2.20669	4.93615	0.687711	7.13021e-30
A0A0A0MPZ6	Ferritin OS=Felis catus OX=9685 GN=FTH1 PE=3 SV=4	8	tr|A0A0A0MPZ6|A0A0A0MPZ6_FELCA	A0A0A0MPZ6	A0A0A0MPZ6	FALSE	FALSE	Linear_Model_moderated	CT_vs_T	-0.719153	0.2777	18.5733	-2.63415	76.0529	0.0102148	-2.61232	1.17401	0.950552	0.0199173
A0A0A0MPZ6	Ferritin OS=Felis catus OX=9685 GN=FTH1 PE=3 SV=4	8	tr|A0A0A0MPZ6|A0A0A0MPZ6_FELCA	A0A0A0MPZ6	A0A0A0MPZ6	FALSE	FALSE	Linear_Model_moderated	F_vs_T	-1.54539	0.436386	18.1601	-3.60216	76.0529	0.00056046	-3.43856	0.347775	0.950552	0.00119086
A0A0A0MPZ6	Ferritin OS=Felis catus OX=9685 GN=FTH1 PE=3 SV=4	8	tr|A0A0A0MPZ6|A0A0A0MPZ6_FELCA	A0A0A0MPZ6	A0A0A0MPZ6	FALSE	FALSE	Linear_Model_moderated	M_vs_T	-0.461145	0.285248	18.7023	-1.64441	76.0529	0.104219	-2.35431	1.43202	0.950552	0.148498
A0A0A0MQ30	Capping actin protein of muscle Z-line subunit alpha 2 OS=Felis catus OX=9685 GN=CAPZA2 PE=3 SV=3	6	tr|A0A0A0MQ30|A0A0A0MQ30_FELCA	A0A0A0MQ30	A0A0A0MQ30	FALSE	FALSE	Linear_Model_moderated	CT_vs_T	-0.905086	0.217575	18.5737	-4.18856	71.0529	7.94418e-05	-2.40521	0.595038	0.75235	0.000245156
A0A0A0MQ30	Capping actin protein of muscle Z-line subunit alpha 2 OS=Felis catus OX=9685 GN=CAPZA2 PE=3 SV=3	6	tr|A0A0A0MQ30|A0A0A0MQ30_FELCA	A0A0A0MQ30	A0A0A0MQ30	FALSE	FALSE	Linear_Model_moderated	M_vs_T	2.80311	0.223489	20.4278	12.629	71.0529	7.79688e-20	1.30298	4.30323	0.75235	1.64407e-18
A0A0A0MQ30	Capping actin protein of muscle Z-line subunit alpha 2 OS=Felis catus OX=9685 GN=CAPZA2 PE=3 SV=3	6	tr|A0A0A0MQ30|A0A0A0MQ30_FELCA	A0A0A0MQ30	A0A0A0MQ30	FALSE	FALSE	Imputed_Mean_moderated	F_vs_T	-1.82687	0.223386	18.1128	-8.23568	71.0245	6.09813e-12	-3.32678	-0.326953	0.75224	6.31827e-11
A0A2I2U006	Nicotinamide N-methyltransferase OS=Felis catus OX=9685 GN=LOC101094108 PE=3 SV=1	8	tr|A0A2I2U006|A0A2I2U006_FELCA	A0A2I2U006	A0A2I2U006	FALSE	FALSE	Linear_Model_moderated	CT_vs_T	3.95556	0.534269	15.7251	7.60364	70.0529	9.75682e-11	1.45834	6.45278	1.25211	8.54134e-10
A0A2I2U006	Nicotinamide N-methyltransferase OS=Felis catus OX=9685 GN=LOC101094108 PE=3 SV=1	8	tr|A0A2I2U006|A0A2I2U006_FELCA	A0A2I2U006	A0A2I2U006	FALSE	FALSE	Linear_Model_moderated	F_vs_T	6.27025	0.522345	16.8824	12.3282	70.0529	3.22821e-19	3.77303	8.76746	1.25211	5.81077e-18
A0A2I2U006	Nicotinamide N-methyltransferase OS=Felis catus OX=9685 GN=LOC101094108 PE=3 SV=1	8	tr|A0A2I2U006|A0A2I2U006_FELCA	A0A2I2U006	A0A2I2U006	FALSE	FALSE	Linear_Model_moderated	M_vs_T	3.78236	0.562975	15.6385	6.89997	70.0529	1.89371e-09	1.28514	6.27957	1.25211	8.88495e-09
A0A2I2U056	Ladybird homeobox 1 OS=Felis catus OX=9685 GN=LBX1 PE=4 SV=2	1	tr|A0A2I2U056|A0A2I2U056_FELCA	A0A2I2U056	A0A2I2U056	FALSE	FALSE	Linear_Model_moderated	CT_vs_T	4.07005	0.274474	21.6131	15.1293	65.0529	5.50933e-23	2.17209	5.96802	0.950359	8.29243e-21
A0A2I2U056	Ladybird homeobox 1 OS=Felis catus OX=9685 GN=LBX1 PE=4 SV=2	1	tr|A0A2I2U056|A0A2I2U056_FELCA	A0A2I2U056	A0A2I2U056	FALSE	FALSE	Linear_Model_moderated	M_vs_T	1.83152	0.329368	20.4938	5.67348	65.0529	3.49039e-07	-0.0664522	3.72948	0.950359	1.24212e-06
A0A2I2U056	Ladybird homeobox 1 OS=Felis catus OX=9685 GN=LBX1 PE=4 SV=2	1	tr|A0A2I2U056|A0A2I2U056_FELCA	A0A2I2U056	A0A2I2U056	FALSE	FALSE	Imputed_Mean_moderated	F_vs_T	-2.37863	0.299236	18.3887	-8.1104	65.0245	1.85358e-11	-4.27658	-0.480682	0.950341	1.7957e-10
A0A2I2U057	Tropomyosin 3 OS=Felis catus OX=9685 GN=TPM3 PE=3 SV=2	20	tr|A0A2I2U057|A0A2I2U057_FELCA	A0A2I2U057	A0A2I2U057	FALSE	FALSE	Linear_Model_moderated	CT_vs_T	-1.51245	0.204595	19.4601	-7.41973	88.0529	6.96088e-11	-2.9564	-0.0684972	0.7266	6.25808e-10
A0A2I2U057	Tropomyosin 3 OS=Felis catus OX=9685 GN=TPM3 PE=3 SV=2	20	tr|A0A2I2U057|A0A2I2U057_FELCA	A0A2I2U057	A0A2I2U057	FALSE	FALSE	Linear_Model_moderated	F_vs_T	-1.83084	0.230086	19.3009	-7.98661	88.0529	4.9188e-12	-3.27479	-0.386886	0.7266	3.14604e-11
A0A2I2U057	Tropomyosin 3 OS=Felis catus OX=9685 GN=TPM3 PE=3 SV=2	20	tr|A0A2I2U057|A0A2I2U057_FELCA	A0A2I2U057	A0A2I2U057	FALSE	FALSE	Linear_Model_moderated	M_vs_T	1.76283	0.215154	21.0977	8.22361	88.0529	1.61124e-12	0.318876	3.20678	0.7266	1.20155e-11
A0A2I2U059	Nudix hydrolase 15 OS=Felis catus OX=9685 GN=NUDT15 PE=4 SV=2	3	tr|A0A2I2U059|A0A2I2U059_FELCA	A0A2I2U059	A0A2I2U059	FALSE	FALSE	Linear_Model_moderated	CT_vs_T	0.111605	0.739982	16.8415	0.15168	34.0529	0.880334	-1.31996	1.54317	0.704465	0.907492
A0A2I2U059	Nudix hydrolase 15 OS=Felis catus OX=9685 GN=NUDT15 PE=4 SV=2	3	tr|A0A2I2U059|A0A2I2U059_FELCA	A0A2I2U059	A0A2I2U059	FALSE	FALSE	Linear_Model_moderated	M_vs_T	4.01425	0.265948	18.7928	15.1801	34.0529	1.00687e-16	2.58269	5.44581	0.704465	1.32409e-15
A0A2I2U059	Nudix hydrolase 15 OS=Felis catus OX=9685 GN=NUDT15 PE=4 SV=2	3	tr|A0A2I2U059|A0A2I2U059_FELCA	A0A2I2U059	A0A2I2U059	FALSE	FALSE	Imputed_Mean_moderated	F_vs_T	0	0.254493	16.9925	0	34.0245	1	-1.43102	1.43102	0.704177	1
A0A2I2U0B3	DnaJ heat shock protein family (Hsp40) member B1 OS=Felis catus OX=9685 GN=DNAJB1 PE=4 SV=2	12	tr|A0A2I2U0B3|A0A2I2U0B3_FELCA	A0A2I2U0B3	A0A2I2U0B3	FALSE	FALSE	Linear_Model_moderated	CT_vs_T	0.323937	0.282872	17.5676	1.13399	46.0529	0.262666	-0.950029	1.5979	0.632922	0.337352
A0A2I2U0B3	DnaJ heat shock protein family (Hsp40) member B1 OS=Felis catus OX=9685 GN=DNAJB1 PE=4 SV=2	12	tr|A0A2I2U0B3|A0A2I2U0B3_FELCA	A0A2I2U0B3	A0A2I2U0B3	FALSE	FALSE	Linear_Model_moderated	M_vs_T	2.09842	0.224184	18.4549	9.26891	46.0529	4.25262e-12	0.824453	3.37238	0.632922	3.00055e-11
A0A2I2U0B3	DnaJ heat shock protein family (Hsp40) member B1 OS=Felis catus OX=9685 GN=DNAJB1 PE=4 SV=2	12	tr|A0A2I2U0B3|A0A2I2U0B3_FELCA	A0A2I2U0B3	A0A2I2U0B3	FALSE	FALSE	Imputed_Mean_moderated	F_vs_T	-0.206263	0.231441	17.3025	-0.882909	46.0245	0.381874	-1.47968	1.06715	0.632638	0.748545
A0A2I2U0K4	Sarcospan OS=Felis catus OX=9685 GN=SSPN PE=4 SV=1	2	tr|A0A2I2U0K4|A0A2I2U0K4_FELCA	A0A2I2U0K4	A0A2I2U0K4	FALSE	FALSE	Linear_Model_moderated	CT_vs_T	0.747486	0.452602	15.9259	1.70791	44.0529	0.0946916	-1.26718	2.76215	0.999687	0.140308
A0A2I2U0K4	Sarcospan OS=Felis catus OX=9685 GN=SSPN PE=4 SV=1	2	tr|A0A2I2U0K4|A0A2I2U0K4_FELCA	A0A2I2U0K4	A0A2I2U0K4	FALSE	FALSE	Linear_Model_moderated	F_vs_T	6.14813	1.06772	18.6262	5.95476	44.0529	3.91669e-07	4.13346	8.1628	0.999687	1.35951e-06
A0A2I2U0K4	Sarcospan OS=Felis catus OX=9685 GN=SSPN PE=4 SV=1	2	tr|A0A2I2U0K4|A0A2I2U0K4_FELCA	A0A2I2U0K4	A0A2I2U0K4	FALSE	FALSE	Linear_Model_moderated	M_vs_T	3.78193	0.357075	17.4431	10.953	44.0529	3.68615e-14	1.76726	5.7966	0.999687	3.28264e-13
A0A2I2U0K6	Calcium-transporting ATPase OS=Felis catus OX=9685 GN=ATP2B3 PE=3 SV=3	20	tr|A0A2I2U0K6|A0A2I2U0K6_FELCA	A0A2I2U0K6	A0A2I2U0K6	FALSE	FALSE	Linear_Model_moderated	CT_vs_T	-1.23253	0.342937	17.979	-3.68075	74.0529	0.000438828	-3.5839	1.11885	1.1801	0.0011601
A0A2I2U0K6	Calcium-transporting ATPase OS=Felis catus OX=9685 GN=ATP2B3 PE=3 SV=3	20	tr|A0A2I2U0K6|A0A2I2U0K6_FELCA	A0A2I2U0K6	A0A2I2U0K6	FALSE	FALSE	Linear_Model_moderated	F_vs_T	-1.63882	0.735519	17.7759	-2.28189	74.0529	0.0253703	-3.9902	0.712554	1.1801	0.0391747
A0A2I2U0K6	Calcium-transporting ATPase OS=Felis catus OX=9685 GN=ATP2B3 PE=3 SV=3	20	tr|A0A2I2U0K6|A0A2I2U0K6_FELCA	A0A2I2U0K6	A0A2I2U0K6	FALSE	FALSE	Linear_Model_moderated	M_vs_T	-1.90151	0.356556	17.6445	-5.46169	74.0529	6.03239e-07	-4.25289	0.449868	1.1801	2.09393e-06
A0A2I2U0S4	Kinesin-like protein OS=Felis catus OX=9685 PE=3 SV=3	1	tr|A0A2I2U0S4|A0A2I2U0S4_FELCA	A0A2I2U0S4	A0A2I2U0S4	FALSE	FALSE	Linear_Model_moderated	CT_vs_T	6.17478	1.8933	22.2614	3.71249	19.0529	0.0014714	2.82083	9.52873	1.60274	0.00346921
A0A2I2U0S4	Kinesin-like protein OS=Felis catus OX=9685 PE=3 SV=3	1	tr|A0A2I2U0S4|A0A2I2U0S4_FELCA	A0A2I2U0S4	A0A2I2U0S4	FALSE	FALSE	Linear_Model_moderated	F_vs_T	3.28746	1.8933	20.8178	1.97653	19.0529	0.062752	-0.066491	6.64141	1.60274	0.0883436
A0A2I2U0S4	Kinesin-like protein OS=Felis catus OX=9685 PE=3 SV=3	1	tr|A0A2I2U0S4|A0A2I2U0S4_FELCA	A0A2I2U0S4	A0A2I2U0S4	FALSE	FALSE	Linear_Model_moderated	M_vs_T	0.90572	1.16857	19.6269	0.882272	19.0529	0.388626	-2.44823	4.25967	1.60274	0.464603
A0A2I2U0Y6	Myosin light chain 1 OS=Felis catus OX=9685 GN=MYL1 PE=4 SV=2	29	tr|A0A2I2U0Y6|A0A2I2U0Y6_FELCA	A0A2I2U0Y6	A0A2I2U0Y6	FALSE	FALSE	Linear_Model_moderated	CT_vs_T	2.12241	0.784219	12.1539	2.80621	66.0529	0.00658036	-2.33224	6.57706	2.23119	0.0134196
A0A2I2U0Y6	Myosin light chain 1 OS=Felis catus OX=9685 GN=MYL1 PE=4 SV=2	29	tr|A0A2I2U0Y6|A0A2I2U0Y6_FELCA	A0A2I2U0Y6	A0A2I2U0Y6	FALSE	FALSE	Linear_Model_moderated	F_vs_T	6.53674	0.949591	14.361	7.13761	66.0529	9.18115e-10	2.08209	10.9914	2.23119	4.38191e-09
A0A2I2U0Y6	Myosin light chain 1 OS=Felis catus OX=9685 GN=MYL1 PE=4 SV=2	29	tr|A0A2I2U0Y6|A0A2I2U0Y6_FELCA	A0A2I2U0Y6	A0A2I2U0Y6	FALSE	FALSE	Linear_Model_moderated	M_vs_T	12.4248	0.707326	17.3051	18.2137	66.0529	1.88688e-27	7.97014	16.8794	2.23119	1.38459e-25
A0A2I2U103	5'-nucleotidase, cytosolic II OS=Felis catus OX=9685 GN=NT5C2 PE=3 SV=2	10	tr|A0A2I2U103|A0A2I2U103_FELCA	A0A2I2U103	A0A2I2U103	FALSE	FALSE	Linear_Model_moderated	CT_vs_T	-0.157384	0.298734	16.6607	-0.533545	45.0529	0.596279	-1.69353	1.37876	0.762718	0.666656
A0A2I2U103	5'-nucleotidase, cytosolic II OS=Felis catus OX=9685 GN=NT5C2 PE=3 SV=2	10	tr|A0A2I2U103|A0A2I2U103_FELCA	A0A2I2U103	A0A2I2U103	FALSE	FALSE	Linear_Model_moderated	M_vs_T	0.579635	0.312296	17.0293	1.87967	45.0529	0.0666288	-0.956508	2.11578	0.762718	0.0996987
A0A2I2U103	5'-nucleotidase, cytosolic II OS=Felis catus OX=9685 GN=NT5C2 PE=3 SV=2	10	tr|A0A2I2U103|A0A2I2U103_FELCA	A0A2I2U103	A0A2I2U103	FALSE	FALSE	Imputed_Mean_moderated	F_vs_T	0	0.288536	16.9694	0	45.0245	1	-1.53584	1.53584	0.762552	1
A0A2I2U125	RNA binding motif protein 45 OS=Felis catus OX=9685 GN=RBM45 PE=4 SV=1	6	tr|A0A2I2U125|A0A2I2U125_FELCA	A0A2I2U125	A0A2I2U125	FALSE	FALSE	Linear_Model_moderated	CT_vs_T	-0.55541	0.150253	16.857	-3.0866	37.0529	0.00382058	-1.36319	0.25237	0.398688	0.0082303
A0A2I2U125	RNA binding motif protein 45 OS=Felis catus OX=9685 GN=RBM45 PE=4 SV=1	6	tr|A0A2I2U125|A0A2I2U125_FELCA	A0A2I2U125	A0A2I2U125	FALSE	FALSE	Linear_Model_moderated	M_vs_T	0.00857024	0.243964	17.139	0.0293331	37.0529	0.976756	-0.799209	0.81635	0.398688	0.981303
A0A2I2U125	RNA binding motif protein 45 OS=Felis catus OX=9685 GN=RBM45 PE=4 SV=1	6	tr|A0A2I2U125|A0A2I2U125_FELCA	A0A2I2U125	A0A2I2U125	FALSE	FALSE	Imputed_Mean_moderated	F_vs_T	0	0.137837	17.1671	0	37.0245	1	-0.806194	0.806194	0.397895	1
A0A2I2U129	Nardilysin convertase OS=Felis catus OX=9685 GN=NRDC PE=4 SV=1	7	tr|A0A2I2U129|A0A2I2U129_FELCA	A0A2I2U129	A0A2I2U129	FALSE	FALSE	Linear_Model_moderated	CT_vs_T	1.17037	0.264147	17.6083	4.33015	39.0529	0.000100609	-0.0366603	2.3774	0.596771	0.000304044
A0A2I2U129	Nardilysin convertase OS=Felis catus OX=9685 GN=NRDC PE=4 SV=1	7	tr|A0A2I2U129|A0A2I2U129_FELCA	A0A2I2U129	A0A2I2U129	FALSE	FALSE	Linear_Model_moderated	F_vs_T	1.38917	0.594331	17.7177	2.2843	39.0529	0.0278708	0.182144	2.59621	0.596771	0.0425663
A0A2I2U129	Nardilysin convertase OS=Felis catus OX=9685 GN=NRDC PE=4 SV=1	7	tr|A0A2I2U129|A0A2I2U129_FELCA	A0A2I2U129	A0A2I2U129	FALSE	FALSE	Linear_Model_moderated	M_vs_T	-1.16175	0.284801	16.4423	-3.98655	39.0529	0.000284641	-2.36878	0.0452771	0.596771	0.000674017
A0A2I2U154	S100 calcium binding protein A13 OS=Felis catus OX=9685 GN=S100A13 PE=4 SV=1	5	tr|A0A2I2U154|A0A2I2U154_FELCA	A0A2I2U154	A0A2I2U154	FALSE	FALSE	Linear_Model_moderated	CT_vs_T	-0.995094	0.357461	17.8781	-2.85101	61.0529	0.00593708	-3.00671	1.01652	1.00602	0.0122415
A0A2I2U154	S100 calcium binding protein A13 OS=Felis catus OX=9685 GN=S100A13 PE=4 SV=1	5	tr|A0A2I2U154|A0A2I2U154_FELCA	A0A2I2U154	A0A2I2U154	FALSE	FALSE	Linear_Model_moderated	M_vs_T	-0.660872	0.303963	18.0452	-2.22669	61.0529	0.029667	-2.67249	1.35075	1.00602	0.0479931
A0A2I2U154	S100 calcium binding protein A13 OS=Felis catus OX=9685 GN=S100A13 PE=4 SV=1	5	tr|A0A2I2U154|A0A2I2U154_FELCA	A0A2I2U154	A0A2I2U154	FALSE	FALSE	Imputed_Mean_moderated	F_vs_T	-1.17625	0.328563	17.7875	-3.66642	61.0245	0.000517522	-3.1879	0.8354	1.00602	0.00186914
A0A2I2U160	La-related protein 7 OS=Felis catus OX=9685 GN=LARP7 PE=3 SV=3	9	tr|A0A2I2U160|A0A2I2U160_FELCA	A0A2I2U160	A0A2I2U160	FALSE	FALSE	Linear_Model_moderated	CT_vs_T	-1.21726	0.265856	16.6362	-4.64264	82.0529	1.2908e-05	-3.00989	0.575366	0.901135	4.5871e-05
A0A2I2U160	La-related protein 7 OS=Felis catus OX=9685 GN=LARP7 PE=3 SV=3	9	tr|A0A2I2U160|A0A2I2U160_FELCA	A0A2I2U160	A0A2I2U160	FALSE	FALSE	Linear_Model_moderated	F_vs_T	-1.89673	0.300929	16.2965	-6.391	82.0529	9.43727e-09	-3.68935	-0.104099	0.901135	3.92441e-08
A0A2I2U160	La-related protein 7 OS=Felis catus OX=9685 GN=LARP7 PE=3 SV=3	9	tr|A0A2I2U160|A0A2I2U160_FELCA	A0A2I2U160	A0A2I2U160	FALSE	FALSE	Linear_Model_moderated	M_vs_T	4.32132	0.273614	19.4055	16.0142	82.0529	5.64216e-27	2.52869	6.11394	0.901135	3.83354e-25
A0A2I2U1H3	Sarcolemma associated protein OS=Felis catus OX=9685 GN=SLMAP PE=4 SV=1	12	tr|A0A2I2U1H3|A0A2I2U1H3_FELCA	A0A2I2U1H3	A0A2I2U1H3	FALSE	FALSE	Linear_Model_moderated	CT_vs_T	0.558836	0.476141	16.2071	1.21316	51.0529	0.230654	-1.66696	2.78463	1.10872	0.301465
A0A2I2U1H3	Sarcolemma associated protein OS=Felis catus OX=9685 GN=SLMAP PE=4 SV=1	12	tr|A0A2I2U1H3|A0A2I2U1H3_FELCA	A0A2I2U1H3	A0A2I2U1H3	FALSE	FALSE	Linear_Model_moderated	M_vs_T	2.16584	0.358063	17.0107	6.25225	51.0529	8.20848e-08	-0.0599553	4.39164	1.10872	3.10164e-07
A0A2I2U1H3	Sarcolemma associated protein OS=Felis catus OX=9685 GN=SLMAP PE=4 SV=1	12	tr|A0A2I2U1H3|A0A2I2U1H3_FELCA	A0A2I2U1H3	A0A2I2U1H3	FALSE	FALSE	Imputed_Mean_moderated	F_vs_T	0	0.401023	16.5636	0	51.0245	1	-2.22595	2.22595	1.10879	1
A0A2I2U1K1	40S ribosomal protein S12 OS=Felis catus OX=9685 GN=RPS12 PE=3 SV=1	7	tr|A0A2I2U1K1|A0A2I2U1K1_FELCA	A0A2I2U1K1	A0A2I2U1K1	FALSE	FALSE	Linear_Model_moderated	CT_vs_T	-1.93958	0.199376	18.1734	-9.72265	67.0529	1.9625e-14	-3.28925	-0.589913	0.676195	3.44249e-13
A0A2I2U1K1	40S ribosomal protein S12 OS=Felis catus OX=9685 GN=RPS12 PE=3 SV=1	7	tr|A0A2I2U1K1|A0A2I2U1K1_FELCA	A0A2I2U1K1	A0A2I2U1K1	FALSE	FALSE	Linear_Model_moderated	M_vs_T	-1.34613	0.20564	18.4701	-6.54227	67.0529	9.87148e-09	-2.69581	0.00353572	0.676195	4.26099e-08
A0A2I2U1K1	40S ribosomal protein S12 OS=Felis catus OX=9685 GN=RPS12 PE=3 SV=1	7	tr|A0A2I2U1K1|A0A2I2U1K1_FELCA	A0A2I2U1K1	A0A2I2U1K1	FALSE	FALSE	Imputed_Mean_moderated	F_vs_T	-1.94378	0.205324	18.1713	-9.46374	67.0245	5.67462e-14	-3.29314	-0.59443	0.67603	7.93117e-13
A0A2I2U1T9	40S ribosomal protein S27 OS=Felis catus OX=9685 GN=RPS27 PE=3 SV=2	4	tr|A0A2I2U1T9|A0A2I2U1T9_FELCA	A0A2I2U1T9	A0A2I2U1T9	FALSE	FALSE	Linear_Model_moderated	CT_vs_T	-1.77405	0.240208	19.2447	-7.32495	58.0529	8.29552e-10	-3.03358	-0.514522	0.629235	6.39784e-09
A0A2I2U1T9	40S ribosomal protein S27 OS=Felis catus OX=9685 GN=RPS27 PE=3 SV=2	4	tr|A0A2I2U1T9|A0A2I2U1T9_FELCA	A0A2I2U1T9	A0A2I2U1T9	FALSE	FALSE	Linear_Model_moderated	M_vs_T	-1.34421	0.184116	19.4596	-7.24105	58.0529	1.14803e-09	-2.60373	-0.0846817	0.629235	5.56425e-09
A0A2I2U1T9	40S ribosomal protein S27 OS=Felis catus OX=9685 GN=RPS27 PE=3 SV=2	4	tr|A0A2I2U1T9|A0A2I2U1T9_FELCA	A0A2I2U1T9	A0A2I2U1T9	FALSE	FALSE	Imputed_Mean_moderated	F_vs_T	-2.93233	0.204278	18.6656	-14.2422	58.0245	1.35392e-20	-4.19141	-1.67325	0.629007	4.62832e-19
A0A2I2U1V5	Alpha-galactosidase OS=Felis catus OX=9685 GN=GLA PE=3 SV=1	4	tr|A0A2I2U1V5|A0A2I2U1V5_FELCA	A0A2I2U1V5	A0A2I2U1V5	FALSE	FALSE	Linear_Model_moderated	CT_vs_T	-0.44837	0.263033	16.6662	-1.73964	48.0529	0.0883242	-2.15099	1.25425	0.846831	0.132345
A0A2I2U1V5	Alpha-galactosidase OS=Felis catus OX=9685 GN=GLA PE=3 SV=1	4	tr|A0A2I2U1V5|A0A2I2U1V5_FELCA	A0A2I2U1V5	A0A2I2U1V5	FALSE	FALSE	Linear_Model_moderated	M_vs_T	-0.104363	0.63508	16.8382	-0.167707	48.0529	0.867518	-1.80698	1.59826	0.846831	0.896598
A0A2I2U1V5	Alpha-galactosidase OS=Felis catus OX=9685 GN=GLA PE=3 SV=1	4	tr|A0A2I2U1V5|A0A2I2U1V5_FELCA	A0A2I2U1V5	A0A2I2U1V5	FALSE	FALSE	Imputed_Mean_moderated	F_vs_T	0	0.312125	17.0449	0	48.0245	1	-1.70246	1.70246	0.846739	1
A0A2I2U1Y2	PurE domain-containing protein OS=Felis catus OX=9685 GN=PAICS PE=3 SV=2	12	tr|A0A2I2U1Y2|A0A2I2U1Y2_FELCA	A0A2I2U1Y2	A0A2I2U1Y2	FALSE	FALSE	Linear_Model_moderated	CT_vs_T	-2.05004	0.159642	17.8989	-12.5757	69.0529	1.5802e-19	-3.15235	-0.947735	0.552558	8.95545e-18
A0A2I2U1Y2	PurE domain-containing protein OS=Felis catus OX=9685 GN=PAICS PE=3 SV=2	12	tr|A0A2I2U1Y2|A0A2I2U1Y2_FELCA	A0A2I2U1Y2	A0A2I2U1Y2	FALSE	FALSE	Linear_Model_moderated	M_vs_T	-1.17651	0.159642	18.3356	-7.21718	69.0529	5.34714e-10	-2.27882	-0.0742064	0.552558	2.75156e-09
A0A2I2U1Y2	PurE domain-containing protein OS=Felis catus OX=9685 GN=PAICS PE=3 SV=2	12	tr|A0A2I2U1Y2|A0A2I2U1Y2_FELCA	A0A2I2U1Y2	A0A2I2U1Y2	FALSE	FALSE	Imputed_Mean_moderated	F_vs_T	-1.7245	0.161933	18.0616	-10.4338	69.0245	7.83611e-16	-2.82631	-0.622682	0.552306	1.3789e-14
A0A2I2U1Z3	Afamin OS=Felis catus OX=9685 GN=AFM PE=4 SV=2	16	tr|A0A2I2U1Z3|A0A2I2U1Z3_FELCA	A0A2I2U1Z3	A0A2I2U1Z3	FALSE	FALSE	Linear_Model_moderated	CT_vs_T	1.55805	0.306146	18.9014	5.17873	90.0529	1.35172e-06	-0.572461	3.68857	1.07241	5.74943e-06
A0A2I2U1Z3	Afamin OS=Felis catus OX=9685 GN=AFM PE=4 SV=2	16	tr|A0A2I2U1Z3|A0A2I2U1Z3_FELCA	A0A2I2U1Z3	A0A2I2U1Z3	FALSE	FALSE	Linear_Model_moderated	F_vs_T	0.777898	0.332062	18.5113	2.38382	90.0529	0.0192337	-1.35262	2.90841	1.07241	0.0303689
A0A2I2U1Z3	Afamin OS=Felis catus OX=9685 GN=AFM PE=4 SV=2	16	tr|A0A2I2U1Z3|A0A2I2U1Z3_FELCA	A0A2I2U1Z3	A0A2I2U1Z3	FALSE	FALSE	Linear_Model_moderated	M_vs_T	-1.06438	0.321946	17.5902	-3.3642	90.0529	0.00112926	-3.19489	1.06614	1.07241	0.0024159
A0A2I2U221	T-complex protein 1 subunit theta OS=Felis catus OX=9685 GN=CCT8 PE=3 SV=1	29	tr|A0A2I2U221|A0A2I2U221_FELCA	A0A2I2U221	A0A2I2U221	FALSE	FALSE	Linear_Model_moderated	CT_vs_T	-2.0821	0.223317	17.8143	-9.39955	73.0529	3.30806e-14	-3.61917	-0.545039	0.771241	5.6155e-13
A0A2I2U221	T-complex protein 1 subunit theta OS=Felis catus OX=9685 GN=CCT8 PE=3 SV=1	29	tr|A0A2I2U221|A0A2I2U221_FELCA	A0A2I2U221	A0A2I2U221	FALSE	FALSE	Linear_Model_moderated	F_vs_T	-3.30406	0.47319	17.2033	-7.03946	73.0529	8.77459e-10	-4.84112	-1.76699	0.771241	4.2038e-09
A0A2I2U221	T-complex protein 1 subunit theta OS=Felis catus OX=9685 GN=CCT8 PE=3 SV=1	29	tr|A0A2I2U221|A0A2I2U221_FELCA	A0A2I2U221	A0A2I2U221	FALSE	FALSE	Linear_Model_moderated	M_vs_T	-0.816447	0.229387	18.4471	-3.58827	73.0529	0.000598994	-2.35351	0.720617	0.771241	0.0013417
A0A2I2U2C4	Collagen type VI alpha 2 chain OS=Felis catus OX=9685 GN=COL6A2 PE=4 SV=3	52	tr|A0A2I2U2C4|A0A2I2U2C4_FELCA	A0A2I2U2C4	A0A2I2U2C4	FALSE	FALSE	Linear_Model_moderated	CT_vs_T	0.289013	0.231174	20.1532	1.26043	99.0529	0.210476	-1.33275	1.91077	0.817336	0.279476
A0A2I2U2C4	Collagen type VI alpha 2 chain OS=Felis catus OX=9685 GN=COL6A2 PE=4 SV=3	52	tr|A0A2I2U2C4|A0A2I2U2C4_FELCA	A0A2I2U2C4	A0A2I2U2C4	FALSE	FALSE	Linear_Model_moderated	F_vs_T	-1.14603	0.224272	19.4356	-5.15182	99.0529	1.31628e-06	-2.76779	0.475735	0.817336	4.22013e-06
A0A2I2U2C4	Collagen type VI alpha 2 chain OS=Felis catus OX=9685 GN=COL6A2 PE=4 SV=3	52	tr|A0A2I2U2C4|A0A2I2U2C4_FELCA	A0A2I2U2C4	A0A2I2U2C4	FALSE	FALSE	Linear_Model_moderated	M_vs_T	-1.96309	0.243105	19.0271	-8.14117	99.0529	1.19159e-12	-3.58485	-0.341326	0.817336	9.02274e-12
A0A2I2U2D3	Histone H2A OS=Felis catus OX=9685 GN=H2AZ1 PE=3 SV=2	4	tr|A0A2I2U2D3|A0A2I2U2D3_FELCA	A0A2I2U2D3	A0A2I2U2D3	FALSE	FALSE	Linear_Model_moderated	CT_vs_T	-0.945011	0.278595	20.9928	-3.44976	79.0529	0.000902887	-2.86658	0.976555	0.965403	0.00225208
A0A2I2U2D3	Histone H2A OS=Felis catus OX=9685 GN=H2AZ1 PE=3 SV=2	4	tr|A0A2I2U2D3|A0A2I2U2D3_FELCA	A0A2I2U2D3	A0A2I2U2D3	FALSE	FALSE	Linear_Model_moderated	F_vs_T	-2.35009	0.395222	20.2902	-6.0474	79.0529	4.6094e-08	-4.27166	-0.428524	0.965403	1.7761e-07
A0A2I2U2D3	Histone H2A OS=Felis catus OX=9685 GN=H2AZ1 PE=3 SV=2	4	tr|A0A2I2U2D3|A0A2I2U2D3_FELCA	A0A2I2U2D3	A0A2I2U2D3	FALSE	FALSE	Linear_Model_moderated	M_vs_T	-1.66094	0.289658	20.6348	-5.83169	79.0529	1.14416e-07	-3.58251	0.260621	0.965403	4.26619e-07
A0A2I2U2D8	Tumor protein, translationally-controlled 1 OS=Felis catus OX=9685 GN=TPT1 PE=3 SV=2	10	tr|A0A2I2U2D8|A0A2I2U2D8_FELCA	A0A2I2U2D8	A0A2I2U2D8	FALSE	FALSE	Linear_Model_moderated	CT_vs_T	-0.919635	0.23274	17.4771	-3.88528	57.0529	0.00026849	-2.09708	0.257813	0.588011	0.000743928
A0A2I2U2D8	Tumor protein, translationally-controlled 1 OS=Felis catus OX=9685 GN=TPT1 PE=3 SV=2	10	tr|A0A2I2U2D8|A0A2I2U2D8_FELCA	A0A2I2U2D8	A0A2I2U2D8	FALSE	FALSE	Linear_Model_moderated	M_vs_T	0.808032	0.170575	18.3409	4.65791	57.0529	1.95639e-05	-0.369416	1.98548	0.588011	5.56434e-05
A0A2I2U2D8	Tumor protein, translationally-controlled 1 OS=Felis catus OX=9685 GN=TPT1 PE=3 SV=2	10	tr|A0A2I2U2D8|A0A2I2U2D8_FELCA	A0A2I2U2D8	A0A2I2U2D8	FALSE	FALSE	Imputed_Mean_moderated	F_vs_T	-0.737522	0.190967	17.5682	-3.79922	57.0245	0.000354751	-1.91444	0.439399	0.587741	0.00131307
A0A2I2U2G5	Mothers against decapentaplegic homolog OS=Felis catus OX=9685 GN=SMAD9 PE=3 SV=1	1	tr|A0A2I2U2G5|A0A2I2U2G5_FELCA	A0A2I2U2G5	A0A2I2U2G5	FALSE	FALSE	Linear_Model_moderated	CT_vs_T	-1.11093	0.189447	19.2277	-5.805	53.0529	3.682e-07	-2.36276	0.140903	0.624138	1.76751e-06
A0A2I2U2G5	Mothers against decapentaplegic homolog OS=Felis catus OX=9685 GN=SMAD9 PE=3 SV=1	1	tr|A0A2I2U2G5|A0A2I2U2G5_FELCA	A0A2I2U2G5	A0A2I2U2G5	FALSE	FALSE	Linear_Model_moderated	F_vs_T	-1.19288	0.62962	19.1867	-1.87552	53.0529	0.066229	-2.44471	0.058952	0.624138	0.0927206
A0A2I2U2G5	Mothers against decapentaplegic homolog OS=Felis catus OX=9685 GN=SMAD9 PE=3 SV=1	1	tr|A0A2I2U2G5|A0A2I2U2G5_FELCA	A0A2I2U2G5	A0A2I2U2G5	FALSE	FALSE	Linear_Model_moderated	M_vs_T	-1.40565	0.26309	19.0804	-5.28904	53.0529	2.376e-06	-2.65749	-0.153822	0.624138	7.66716e-06
A0A2I2U2H8	Ragulator complex protein LAMTOR3 OS=Felis catus OX=9685 GN=LAMTOR3 PE=3 SV=2	1	tr|A0A2I2U2H8|A0A2I2U2H8_FELCA	A0A2I2U2H8	A0A2I2U2H8	FALSE	FALSE	Linear_Model_moderated	CT_vs_T	-0.402272	0.139376	19.0635	-2.77128	68.0529	0.00719393	-1.36957	0.565023	0.484752	0.014481
A0A2I2U2H8	Ragulator complex protein LAMTOR3 OS=Felis catus OX=9685 GN=LAMTOR3 PE=3 SV=2	1	tr|A0A2I2U2H8|A0A2I2U2H8_FELCA	A0A2I2U2H8	A0A2I2U2H8	FALSE	FALSE	Linear_Model_moderated	M_vs_T	-0.732579	0.137316	18.8983	-5.12251	68.0529	2.67656e-06	-1.69987	0.234715	0.484752	8.58418e-06
A0A2I2U2H8	Ragulator complex protein LAMTOR3 OS=Felis catus OX=9685 GN=LAMTOR3 PE=3 SV=2	1	tr|A0A2I2U2H8|A0A2I2U2H8_FELCA	A0A2I2U2H8	A0A2I2U2H8	FALSE	FALSE	Imputed_Mean_moderated	F_vs_T	-2.06524	0.140337	18.232	-14.1396	68.0245	6.23625e-22	-3.0319	-1.09858	0.48443	2.55496e-20
A0A2I2U2R4	Cullin 4B OS=Felis catus OX=9685 GN=CUL4B PE=3 SV=2	8	tr|A0A2I2U2R4|A0A2I2U2R4_FELCA	A0A2I2U2R4	A0A2I2U2R4	FALSE	FALSE	Linear_Model_moderated	CT_vs_T	-1.21928	0.449292	15.6836	-2.80006	57.0529	0.00696106	-3.57471	1.13616	1.17629	0.0140735
A0A2I2U2R4	Cullin 4B OS=Felis catus OX=9685 GN=CUL4B PE=3 SV=2	8	tr|A0A2I2U2R4|A0A2I2U2R4_FELCA	A0A2I2U2R4	A0A2I2U2R4	FALSE	FALSE	Linear_Model_moderated	M_vs_T	4.80989	0.369315	18.6982	13.4379	57.0529	2.53247e-19	2.45445	7.16532	1.17629	5.08611e-18
A0A2I2U2R4	Cullin 4B OS=Felis catus OX=9685 GN=CUL4B PE=3 SV=2	8	tr|A0A2I2U2R4|A0A2I2U2R4_FELCA	A0A2I2U2R4	A0A2I2U2R4	FALSE	FALSE	Imputed_Mean_moderated	F_vs_T	0	0.40087	16.7463	0	57.0245	1	-2.35563	2.35563	1.17638	1
A0A2I2U2V7	ubiquitinyl hydrolase 1 OS=Felis catus OX=9685 GN=USP9X PE=3 SV=3	26	tr|A0A2I2U2V7|A0A2I2U2V7_FELCA	A0A2I2U2V7	A0A2I2U2V7	FALSE	FALSE	Linear_Model_moderated	CT_vs_T	-0.632747	0.148717	16.8947	-3.98215	60.0529	0.000186973	-1.52131	0.255812	0.444221	0.000533588
A0A2I2U2V7	ubiquitinyl hydrolase 1 OS=Felis catus OX=9685 GN=USP9X PE=3 SV=3	26	tr|A0A2I2U2V7|A0A2I2U2V7_FELCA	A0A2I2U2V7	A0A2I2U2V7	FALSE	FALSE	Linear_Model_moderated	M_vs_T	0.244041	0.122659	17.3331	1.86213	60.0529	0.0674788	-0.644518	1.1326	0.444221	0.100806
A0A2I2U2V7	ubiquitinyl hydrolase 1 OS=Felis catus OX=9685 GN=USP9X PE=3 SV=3	26	tr|A0A2I2U2V7|A0A2I2U2V7_FELCA	A0A2I2U2V7	A0A2I2U2V7	FALSE	FALSE	Imputed_Mean_moderated	F_vs_T	-0.011715	0.133724	17.2053	-0.0820714	60.0245	0.934863	-0.899446	0.876016	0.443803	1
A0A2I2U368	Golgi SNAP receptor complex member 1 OS=Felis catus OX=9685 GN=GOSR1 PE=3 SV=2	2	tr|A0A2I2U368|A0A2I2U368_FELCA	A0A2I2U368	A0A2I2U368	FALSE	FALSE	Linear_Model_moderated	CT_vs_T	0.306924	0.284393	16.7864	0.984443	29.0529	0.333026	-0.731766	1.34561	0.5079	0.411302
A0A2I2U368	Golgi SNAP receptor complex member 1 OS=Felis catus OX=9685 GN=GOSR1 PE=3 SV=2	2	tr|A0A2I2U368|A0A2I2U368_FELCA	A0A2I2U368	A0A2I2U368	FALSE	FALSE	Imputed_Mean_moderated	F_vs_T	0	0.181719	16.9162	0	29.0245	1	-1.03731	1.03731	0.507202	1
A0A2I2U368	Golgi SNAP receptor complex member 1 OS=Felis catus OX=9685 GN=GOSR1 PE=3 SV=2	2	tr|A0A2I2U368|A0A2I2U368_FELCA	A0A2I2U368	A0A2I2U368	FALSE	FALSE	Imputed_Mean_moderated	M_vs_T	0.306924	0.181719	16.7864	1.54279	29.0245	0.133716	-0.730382	1.34423	0.507202	0.207174
A0A2I2U3C8	Aspartate beta-hydroxylase OS=Felis catus OX=9685 GN=ASPH PE=3 SV=3	23	tr|A0A2I2U3C8|A0A2I2U3C8_FELCA	A0A2I2U3C8	A0A2I2U3C8	FALSE	FALSE	Linear_Model_moderated	CT_vs_T	-0.498956	0.257074	17.8739	-1.96349	93.0529	0.0525746	-2.25592	1.258	0.884768	0.084329
A0A2I2U3C8	Aspartate beta-hydroxylase OS=Felis catus OX=9685 GN=ASPH PE=3 SV=3	23	tr|A0A2I2U3C8|A0A2I2U3C8_FELCA	A0A2I2U3C8	A0A2I2U3C8	FALSE	FALSE	Linear_Model_moderated	F_vs_T	1.4268	0.253976	18.8368	5.68322	93.0529	1.50665e-07	-0.330162	3.18376	0.884768	5.50255e-07
A0A2I2U3C8	Aspartate beta-hydroxylase OS=Felis catus OX=9685 GN=ASPH PE=3 SV=3	23	tr|A0A2I2U3C8|A0A2I2U3C8_FELCA	A0A2I2U3C8	A0A2I2U3C8	FALSE	FALSE	Linear_Model_moderated	M_vs_T	0.364928	0.264062	18.3058	1.39806	93.0529	0.165419	-1.39203	2.12189	0.884768	0.223242
A0A2I2U3D9	Ovule protein OS=Felis catus OX=9685 PE=4 SV=1	1	tr|A0A2I2U3D9|A0A2I2U3D9_FELCA	A0A2I2U3D9	A0A2I2U3D9	FALSE	FALSE	Linear_Model_moderated	CT_vs_T	-2.99459	0.634653	19.9463	-4.47726	20.0529	0.000229353	-4.24227	-1.74691	0.598232	0.000644287
A0A2I2U3D9	Ovule protein OS=Felis catus OX=9685 PE=4 SV=1	1	tr|A0A2I2U3D9|A0A2I2U3D9_FELCA	A0A2I2U3D9	A0A2I2U3D9	FALSE	FALSE	Linear_Model_moderated	M_vs_T	0.670206	0.324567	21.7787	1.95937	20.0529	0.0641196	-0.577474	1.91789	0.598232	0.0964159
A0A2I2U3D9	Ovule protein OS=Felis catus OX=9685 PE=4 SV=1	1	tr|A0A2I2U3D9|A0A2I2U3D9_FELCA	A0A2I2U3D9	A0A2I2U3D9	FALSE	FALSE	Imputed_Mean_moderated	F_vs_T	-4.2442	0.275351	19.3215	-14.6439	20.0245	3.67262e-12	-5.49045	-2.99795	0.597492	3.95802e-11
A0A2I2U3E4	Actinin alpha 4 OS=Felis catus OX=9685 GN=ACTN4 PE=3 SV=3	43	tr|A0A2I2U3E4|A0A2I2U3E4_FELCA	A0A2I2U3E4	A0A2I2U3E4	FALSE	FALSE	Linear_Model_moderated	CT_vs_T	-1.73805	0.209934	18.7359	-8.31877	81.0529	1.75845e-12	-3.20307	-0.273027	0.736316	2.16489e-11
A0A2I2U3E4	Actinin alpha 4 OS=Felis catus OX=9685 GN=ACTN4 PE=3 SV=3	43	tr|A0A2I2U3E4|A0A2I2U3E4_FELCA	A0A2I2U3E4	A0A2I2U3E4	FALSE	FALSE	Linear_Model_moderated	F_vs_T	-2.07849	0.273881	18.5657	-7.62544	81.0529	4.07614e-11	-3.54351	-0.613468	0.736316	2.2526e-10
A0A2I2U3E4	Actinin alpha 4 OS=Felis catus OX=9685 GN=ACTN4 PE=3 SV=3	43	tr|A0A2I2U3E4|A0A2I2U3E4_FELCA	A0A2I2U3E4	A0A2I2U3E4	FALSE	FALSE	Linear_Model_moderated	M_vs_T	-2.21696	0.21827	18.4964	-10.2057	81.0529	3.3308e-16	-3.68198	-0.75194	0.736316	3.95492e-15
A0A2I2U3F3	Proteasome subunit beta OS=Felis catus OX=9685 GN=PSMB6 PE=3 SV=1	4	tr|A0A2I2U3F3|A0A2I2U3F3_FELCA	A0A2I2U3F3	A0A2I2U3F3	FALSE	FALSE	Linear_Model_moderated	CT_vs_T	-1.09172	0.167234	18.7178	-6.19937	59.0529	6.00402e-08	-2.0436	-0.13984	0.475712	3.31928e-07
A0A2I2U3F3	Proteasome subunit beta OS=Felis catus OX=9685 GN=PSMB6 PE=3 SV=1	4	tr|A0A2I2U3F3|A0A2I2U3F3_FELCA	A0A2I2U3F3	A0A2I2U3F3	FALSE	FALSE	Linear_Model_moderated	M_vs_T	0.272535	0.133278	19.3999	1.94189	59.0529	0.0569252	-0.679346	1.22441	0.475712	0.0864481
A0A2I2U3F3	Proteasome subunit beta OS=Felis catus OX=9685 GN=PSMB6 PE=3 SV=1	4	tr|A0A2I2U3F3|A0A2I2U3F3_FELCA	A0A2I2U3F3	A0A2I2U3F3	FALSE	FALSE	Imputed_Mean_moderated	F_vs_T	-2.06428	0.14657	18.2315	-13.3855	59.0245	1.55774e-19	-3.01541	-1.11316	0.47533	4.51913e-18
A0A2I2U3M6	Voltage-dependent L-type calcium channel subunit beta-1 OS=Felis catus OX=9685 GN=CACNB1 PE=3 SV=2	8	tr|A0A2I2U3M6|A0A2I2U3M6_FELCA	A0A2I2U3M6	A0A2I2U3M6	FALSE	FALSE	Linear_Model_moderated	CT_vs_T	9.23961	0.588946	14.8853	15.0626	24.0529	9.53537e-14	8.00424	10.475	0.598632	1.50821e-12
A0A2I2U3M6	Voltage-dependent L-type calcium channel subunit beta-1 OS=Felis catus OX=9685 GN=CACNB1 PE=3 SV=2	8	tr|A0A2I2U3M6|A0A2I2U3M6_FELCA	A0A2I2U3M6	A0A2I2U3M6	FALSE	FALSE	Imputed_Mean_moderated	F_vs_T	0	0.181753	13.7324	0	24.0245	1	-1.23418	1.23418	0.598016	1
A0A2I2U3M6	Voltage-dependent L-type calcium channel subunit beta-1 OS=Felis catus OX=9685 GN=CACNB1 PE=3 SV=2	8	tr|A0A2I2U3M6|A0A2I2U3M6_FELCA	A0A2I2U3M6	A0A2I2U3M6	FALSE	FALSE	Imputed_Mean_moderated	M_vs_T	9.23961	0.181753	14.8853	48.8586	24.0245	1.46452e-25	8.00543	10.4738	0.598016	1.37897e-23
A0A2I2U3N0	Superoxide dismutase OS=Felis catus OX=9685 GN=SOD2 PE=3 SV=2	5	tr|A0A2I2U3N0|A0A2I2U3N0_FELCA	A0A2I2U3N0	A0A2I2U3N0	FALSE	FALSE	Linear_Model_moderated	CT_vs_T	-0.200454	0.196834	18.2194	-1.0179	70.0529	0.312227	-1.55033	1.14942	0.67683	0.389845
A0A2I2U3N0	Superoxide dismutase OS=Felis catus OX=9685 GN=SOD2 PE=3 SV=2	5	tr|A0A2I2U3N0|A0A2I2U3N0_FELCA	A0A2I2U3N0	A0A2I2U3N0	FALSE	FALSE	Linear_Model_moderated	F_vs_T	0.119692	0.688921	18.3795	0.173655	70.0529	0.862638	-1.23019	1.46957	0.67683	0.885117
A0A2I2U3N0	Superoxide dismutase OS=Felis catus OX=9685 GN=SOD2 PE=3 SV=2	5	tr|A0A2I2U3N0|A0A2I2U3N0_FELCA	A0A2I2U3N0	A0A2I2U3N0	FALSE	FALSE	Linear_Model_moderated	M_vs_T	2.14468	0.199583	19.392	10.7407	70.0529	1.86568e-16	0.794801	3.49455	0.67683	2.32829e-15
A0A2I2U3T0	PPFIA binding protein 1 OS=Felis catus OX=9685 GN=PPFIBP1 PE=3 SV=2	10	tr|A0A2I2U3T0|A0A2I2U3T0_FELCA	A0A2I2U3T0	A0A2I2U3T0	FALSE	FALSE	Linear_Model_moderated	CT_vs_T	-1.3336	0.168406	17.1968	-7.59632	45.0529	1.33217e-09	-2.40721	-0.259997	0.533061	9.77346e-09
A0A2I2U3T0	PPFIA binding protein 1 OS=Felis catus OX=9685 GN=PPFIBP1 PE=3 SV=2	10	tr|A0A2I2U3T0|A0A2I2U3T0_FELCA	A0A2I2U3T0	A0A2I2U3T0	FALSE	FALSE	Linear_Model_moderated	M_vs_T	-0.848266	0.374725	17.4395	-2.17147	45.0529	0.0352008	-1.92187	0.225339	0.533061	0.0560312
A0A2I2U3T0	PPFIA binding protein 1 OS=Felis catus OX=9685 GN=PPFIBP1 PE=3 SV=2	10	tr|A0A2I2U3T0|A0A2I2U3T0_FELCA	A0A2I2U3T0	A0A2I2U3T0	FALSE	FALSE	Imputed_Mean_moderated	F_vs_T	-0.664218	0.191008	17.5315	-3.33833	45.0245	0.0016987	-1.73701	0.408573	0.532647	0.00560697
A0A2I2U439	Endoplasmic reticulum junction formation protein lunapark OS=Felis catus OX=9685 GN=LNPK PE=3 SV=1	11	tr|A0A2I2U439|A0A2I2U439_FELCA	A0A2I2U439	A0A2I2U439	FALSE	FALSE	Linear_Model_moderated	CT_vs_T	-0.812916	0.296652	16.9466	-2.78599	62.0529	0.00706949	-2.5407	0.914866	0.86435	0.0142489
A0A2I2U439	Endoplasmic reticulum junction formation protein lunapark OS=Felis catus OX=9685 GN=LNPK PE=3 SV=1	11	tr|A0A2I2U439|A0A2I2U439_FELCA	A0A2I2U439	A0A2I2U439	FALSE	FALSE	Linear_Model_moderated	M_vs_T	0.601989	0.259253	17.654	2.36073	62.0529	0.0213951	-1.12579	2.32977	0.86435	0.0357624
A0A2I2U439	Endoplasmic reticulum junction formation protein lunapark OS=Felis catus OX=9685 GN=LNPK PE=3 SV=1	11	tr|A0A2I2U439|A0A2I2U439_FELCA	A0A2I2U439	A0A2I2U439	FALSE	FALSE	Imputed_Mean_moderated	F_vs_T	-0.153648	0.277889	17.2762	-0.56217	62.0245	0.576026	-1.88132	1.57403	0.864288	1
A0A2I2U492	Dystrobrevin alpha OS=Felis catus OX=9685 GN=DTNA PE=3 SV=3	6	tr|A0A2I2U492|A0A2I2U492_FELCA	A0A2I2U492	A0A2I2U492	FALSE	FALSE	Linear_Model_moderated	CT_vs_T	0.833888	0.919684	16.5359	0.931174	41.0529	0.357207	-0.926352	2.59413	0.871638	0.436774
A0A2I2U492	Dystrobrevin alpha OS=Felis catus OX=9685 GN=DTNA PE=3 SV=3	6	tr|A0A2I2U492|A0A2I2U492_FELCA	A0A2I2U492	A0A2I2U492	FALSE	FALSE	Linear_Model_moderated	F_vs_T	0.996374	0.919684	16.6171	1.11262	41.0529	0.272346	-0.763866	2.75661	0.871638	0.333809
A0A2I2U492	Dystrobrevin alpha OS=Felis catus OX=9685 GN=DTNA PE=3 SV=3	6	tr|A0A2I2U492|A0A2I2U492_FELCA	A0A2I2U492	A0A2I2U492	FALSE	FALSE	Linear_Model_moderated	M_vs_T	3.27702	0.29083	17.7575	11.5718	41.0529	1.67607e-14	1.51678	5.03726	0.871638	1.56875e-13
A0A2I2U4B5	Nucleoside diphosphate kinase OS=Felis catus OX=9685 GN=NME2 PE=3 SV=1	12	tr|A0A2I2U4B5|A0A2I2U4B5_FELCA	A0A2I2U4B5	A0A2I2U4B5	FALSE	FALSE	Linear_Model_moderated	CT_vs_T	-1.90595	0.182634	18.4235	-10.384	74.0529	4.22653e-16	-3.17929	-0.632614	0.639059	1.05616e-14
A0A2I2U4B5	Nucleoside diphosphate kinase OS=Felis catus OX=9685 GN=NME2 PE=3 SV=1	12	tr|A0A2I2U4B5|A0A2I2U4B5_FELCA	A0A2I2U4B5	A0A2I2U4B5	FALSE	FALSE	Linear_Model_moderated	F_vs_T	-3.22968	0.340679	17.7617	-9.43298	74.0529	2.52498e-14	-4.50301	-1.95634	0.639059	2.17909e-13
A0A2I2U4B5	Nucleoside diphosphate kinase OS=Felis catus OX=9685 GN=NME2 PE=3 SV=1	12	tr|A0A2I2U4B5|A0A2I2U4B5_FELCA	A0A2I2U4B5	A0A2I2U4B5	FALSE	FALSE	Linear_Model_moderated	M_vs_T	-0.444107	0.187598	19.1545	-2.35556	74.0529	0.0211446	-1.71744	0.829231	0.639059	0.0353921
A0A2I2U4E0	Tight junction protein 1 OS=Felis catus OX=9685 GN=TJP1 PE=4 SV=2	12	tr|A0A2I2U4E0|A0A2I2U4E0_FELCA	A0A2I2U4E0	A0A2I2U4E0	FALSE	FALSE	Linear_Model_moderated	CT_vs_T	2.11135	0.400109	18.2706	5.44078	63.0529	9.22179e-07	-0.478299	4.701	1.29592	4.067e-06
A0A2I2U4E0	Tight junction protein 1 OS=Felis catus OX=9685 GN=TJP1 PE=4 SV=2	12	tr|A0A2I2U4E0|A0A2I2U4E0_FELCA	A0A2I2U4E0	A0A2I2U4E0	FALSE	FALSE	Linear_Model_moderated	M_vs_T	0.0631531	0.430284	17.2465	0.151328	63.0529	0.8802	-2.5265	2.6528	1.29592	0.906132
A0A2I2U4E0	Tight junction protein 1 OS=Felis catus OX=9685 GN=TJP1 PE=4 SV=2	12	tr|A0A2I2U4E0|A0A2I2U4E0_FELCA	A0A2I2U4E0	A0A2I2U4E0	FALSE	FALSE	Imputed_Mean_moderated	F_vs_T	-0.015572	0.419053	17.2072	-0.0383101	63.0245	0.969562	-2.60549	2.57434	1.29604	1
A0A2I2U4K6	Methionine adenosyltransferase 2 subunit beta OS=Felis catus OX=9685 GN=MAT2B PE=3 SV=1	9	tr|A0A2I2U4K6|A0A2I2U4K6_FELCA	A0A2I2U4K6	A0A2I2U4K6	FALSE	FALSE	Linear_Model_moderated	CT_vs_T	-1.39606	0.166017	17.0528	-8.09706	53.0529	7.77922e-11	-2.44608	-0.346042	0.523517	6.91387e-10
A0A2I2U4K6	Methionine adenosyltransferase 2 subunit beta OS=Felis catus OX=9685 GN=MAT2B PE=3 SV=1	9	tr|A0A2I2U4K6|A0A2I2U4K6_FELCA	A0A2I2U4K6	A0A2I2U4K6	FALSE	FALSE	Linear_Model_moderated	M_vs_T	-0.460785	0.186606	17.5204	-2.37765	53.0529	0.0210591	-1.5108	0.589233	0.523517	0.0352813
A0A2I2U4K6	Methionine adenosyltransferase 2 subunit beta OS=Felis catus OX=9685 GN=MAT2B PE=3 SV=1	9	tr|A0A2I2U4K6|A0A2I2U4K6_FELCA	A0A2I2U4K6	A0A2I2U4K6	FALSE	FALSE	Imputed_Mean_moderated	F_vs_T	-0.551416	0.172901	17.4751	-3.07297	53.0245	0.0033432	-1.60072	0.497888	0.523155	0.0104624
A0A2I2U4W2	60S ribosomal protein L7a OS=Felis catus OX=9685 GN=RPL7A PE=3 SV=1	10	tr|A0A2I2U4W2|A0A2I2U4W2_FELCA	A0A2I2U4W2	A0A2I2U4W2	FALSE	FALSE	Linear_Model_moderated	CT_vs_T	-1.83695	0.150226	19.0764	-11.9186	71.0529	1.29783e-18	-2.89316	-0.780738	0.529718	5.87931e-17
A0A2I2U4W2	60S ribosomal protein L7a OS=Felis catus OX=9685 GN=RPL7A PE=3 SV=1	10	tr|A0A2I2U4W2|A0A2I2U4W2_FELCA	A0A2I2U4W2	A0A2I2U4W2	FALSE	FALSE	Linear_Model_moderated	F_vs_T	-2.22361	0.37837	18.8831	-5.72812	71.0529	2.26481e-07	-3.27982	-1.1674	0.529718	8.0612e-07
A0A2I2U4W2	60S ribosomal protein L7a OS=Felis catus OX=9685 GN=RPL7A PE=3 SV=1	10	tr|A0A2I2U4W2|A0A2I2U4W2_FELCA	A0A2I2U4W2	A0A2I2U4W2	FALSE	FALSE	Linear_Model_moderated	M_vs_T	-1.48674	0.152323	19.2515	-9.51343	71.0529	2.642e-14	-2.54295	-0.430522	0.529718	2.41733e-13
A0A2I2U501	EH domain containing 2 OS=Felis catus OX=9685 GN=EHD2 PE=4 SV=3	30	tr|A0A2I2U501|A0A2I2U501_FELCA	A0A2I2U501	A0A2I2U501	FALSE	FALSE	Linear_Model_moderated	CT_vs_T	0.803254	0.182855	18.1891	4.38263	99.0529	2.92106e-05	-0.493049	2.09956	0.653312	9.74939e-05
A0A2I2U501	EH domain containing 2 OS=Felis catus OX=9685 GN=EHD2 PE=4 SV=3	30	tr|A0A2I2U501|A0A2I2U501_FELCA	A0A2I2U501	A0A2I2U501	FALSE	FALSE	Linear_Model_moderated	F_vs_T	3.27281	0.177395	19.4238	18.4063	99.0529	9.7795e-34	1.9765	4.56911	0.653312	2.05369e-31
A0A2I2U501	EH domain containing 2 OS=Felis catus OX=9685 GN=EHD2 PE=4 SV=3	30	tr|A0A2I2U501|A0A2I2U501_FELCA	A0A2I2U501	A0A2I2U501	FALSE	FALSE	Linear_Model_moderated	M_vs_T	-0.368442	0.192292	17.6032	-1.9116	99.0529	0.0588182	-1.66474	0.927862	0.653312	0.0891015
A0A2I2U572	Lymphocyte cytosolic protein 1 OS=Felis catus OX=9685 GN=LCP1 PE=4 SV=2	43	tr|A0A2I2U572|A0A2I2U572_FELCA	A0A2I2U572	A0A2I2U572	FALSE	FALSE	Linear_Model_moderated	CT_vs_T	-1.49603	0.267239	18.184	-5.6765	90.0529	1.65711e-07	-3.36234	0.370286	0.939423	8.55316e-07
A0A2I2U572	Lymphocyte cytosolic protein 1 OS=Felis catus OX=9685 GN=LCP1 PE=4 SV=2	43	tr|A0A2I2U572|A0A2I2U572_FELCA	A0A2I2U572	A0A2I2U572	FALSE	FALSE	Linear_Model_moderated	F_vs_T	-2.48748	0.289861	17.6883	-8.70183	90.0529	1.42971e-13	-4.3538	-0.621169	0.939423	1.0852e-12
A0A2I2U572	Lymphocyte cytosolic protein 1 OS=Felis catus OX=9685 GN=LCP1 PE=4 SV=2	43	tr|A0A2I2U572|A0A2I2U572_FELCA	A0A2I2U572	A0A2I2U572	FALSE	FALSE	Linear_Model_moderated	M_vs_T	-3.72434	0.281031	17.0699	-13.4381	90.0529	3.10128e-23	-5.59066	-1.85803	0.939423	1.14935e-21
A0A2I2U583	Host cell factor C1 OS=Felis catus OX=9685 GN=HCFC1 PE=4 SV=2	13	tr|A0A2I2U583|A0A2I2U583_FELCA	A0A2I2U583	A0A2I2U583	FALSE	FALSE	Linear_Model_moderated	CT_vs_T	1.49561	0.188724	17.6605	7.71378	44.0529	1.03493e-09	0.338128	2.6531	0.574349	7.80124e-09
A0A2I2U583	Host cell factor C1 OS=Felis catus OX=9685 GN=HCFC1 PE=4 SV=2	13	tr|A0A2I2U583|A0A2I2U583_FELCA	A0A2I2U583	A0A2I2U583	FALSE	FALSE	Linear_Model_moderated	M_vs_T	0.266286	0.409687	17.0459	0.63266	44.0529	0.530226	-0.891199	1.42377	0.574349	0.601563
A0A2I2U583	Host cell factor C1 OS=Felis catus OX=9685 GN=HCFC1 PE=4 SV=2	13	tr|A0A2I2U583|A0A2I2U583_FELCA	A0A2I2U583	A0A2I2U583	FALSE	FALSE	Imputed_Mean_moderated	F_vs_T	0	0.211301	17.0561	0	44.0245	1	-1.15677	1.15677	0.573983	1
A0A2I2U590	Glyceraldehyde 3-phosphate dehydrogenase catalytic domain-containing protein OS=Felis catus OX=9685 PE=3 SV=2	2	tr|A0A2I2U590|A0A2I2U590_FELCA	A0A2I2U590	A0A2I2U590	FALSE	FALSE	Linear_Model_moderated	CT_vs_T	-0.232802	0.575108	17.0799	-0.410071	47.0529	0.683615	-1.78196	1.31635	0.77008	0.741974
A0A2I2U590	Glyceraldehyde 3-phosphate dehydrogenase catalytic domain-containing protein OS=Felis catus OX=9685 PE=3 SV=2	2	tr|A0A2I2U590|A0A2I2U590_FELCA	A0A2I2U590	A0A2I2U590	FALSE	FALSE	Linear_Model_moderated	M_vs_T	3.41931	0.238514	18.906	14.5227	47.0529	5.24584e-19	1.87015	4.96846	0.77008	9.77004e-18
A0A2I2U590	Glyceraldehyde 3-phosphate dehydrogenase catalytic domain-containing protein OS=Felis catus OX=9685 PE=3 SV=2	2	tr|A0A2I2U590|A0A2I2U590_FELCA	A0A2I2U590	A0A2I2U590	FALSE	FALSE	Imputed_Mean_moderated	F_vs_T	0	0.284858	17.1978	0	47.0245	1	-1.54887	1.54887	0.769927	1
A0A2I2U595	Myosin binding protein C1 OS=Felis catus OX=9685 GN=MYBPC1 PE=4 SV=2	84	tr|A0A2I2U595|A0A2I2U595_FELCA	A0A2I2U595	A0A2I2U595	FALSE	FALSE	Linear_Model_moderated	CT_vs_T	0.719103	0.663465	16.3094	1.13196	48.0529	0.26327	-2.14836	3.58657	1.42619	0.337849
A0A2I2U595	Myosin binding protein C1 OS=Felis catus OX=9685 GN=MYBPC1 PE=4 SV=2	84	tr|A0A2I2U595|A0A2I2U595_FELCA	A0A2I2U595	A0A2I2U595	FALSE	FALSE	Linear_Model_moderated	F_vs_T	0.174183	1.11019	16.0369	0.163857	48.0529	0.870531	-2.69328	3.04165	1.42619	0.891039
A0A2I2U595	Myosin binding protein C1 OS=Felis catus OX=9685 GN=MYBPC1 PE=4 SV=2	84	tr|A0A2I2U595|A0A2I2U595_FELCA	A0A2I2U595	A0A2I2U595	FALSE	FALSE	Linear_Model_moderated	M_vs_T	5.7177	0.48392	18.8087	12.3397	48.0529	1.6563e-16	2.85024	8.58516	1.42619	2.08236e-15
A0A2I2U5E3	Anion exchange protein OS=Felis catus OX=9685 GN=SLC4A7 PE=3 SV=2	3	tr|A0A2I2U5E3|A0A2I2U5E3_FELCA	A0A2I2U5E3	A0A2I2U5E3	FALSE	FALSE	Linear_Model_moderated	CT_vs_T	0.587519	0.3448	17.4721	1.74389	41.0529	0.0886632	-1.10266	2.27769	0.836943	0.132767
A0A2I2U5E3	Anion exchange protein OS=Felis catus OX=9685 GN=SLC4A7 PE=3 SV=2	3	tr|A0A2I2U5E3|A0A2I2U5E3_FELCA	A0A2I2U5E3	A0A2I2U5E3	FALSE	FALSE	Linear_Model_moderated	M_vs_T	0.32873	0.458912	17.3427	0.733118	41.0529	0.467652	-1.36145	2.0189	0.836943	0.542465
A0A2I2U5E3	Anion exchange protein OS=Felis catus OX=9685 GN=SLC4A7 PE=3 SV=2	3	tr|A0A2I2U5E3|A0A2I2U5E3_FELCA	A0A2I2U5E3	A0A2I2U5E3	FALSE	FALSE	Imputed_Mean_moderated	F_vs_T	0	0.335972	17.1889	0	41.0245	1	-1.68998	1.68998	0.836827	1
A0A2I2U5G3	Myosin heavy chain 14 OS=Felis catus OX=9685 GN=MYH14 PE=3 SV=2	18	tr|A0A2I2U5G3|A0A2I2U5G3_FELCA	A0A2I2U5G3	A0A2I2U5G3	FALSE	FALSE	Linear_Model_moderated	CT_vs_T	2.32437	0.314726	18.6038	7.52972	58.0529	3.75332e-10	0.54361	4.10512	0.889631	3.03518e-09
A0A2I2U5G3	Myosin heavy chain 14 OS=Felis catus OX=9685 GN=MYH14 PE=3 SV=2	18	tr|A0A2I2U5G3|A0A2I2U5G3_FELCA	A0A2I2U5G3	A0A2I2U5G3	FALSE	FALSE	Linear_Model_moderated	F_vs_T	-1.97709	0.926529	16.453	-2.17557	58.0529	0.0336716	-3.75784	-0.196331	0.889631	0.0502681
A0A2I2U5G3	Myosin heavy chain 14 OS=Felis catus OX=9685 GN=MYH14 PE=3 SV=2	18	tr|A0A2I2U5G3|A0A2I2U5G3_FELCA	A0A2I2U5G3	A0A2I2U5G3	FALSE	FALSE	Linear_Model_moderated	M_vs_T	0.888093	0.277315	17.8856	3.26507	58.0529	0.00183813	-0.892663	2.66885	0.889631	0.00378881
A0A2I2U5G8	Fibronectin type-III domain-containing protein OS=Felis catus OX=9685 PE=4 SV=3	28	tr|A0A2I2U5G8|A0A2I2U5G8_FELCA	A0A2I2U5G8	A0A2I2U5G8	FALSE	FALSE	Linear_Model_moderated	CT_vs_T	3.91889	0.335027	17.9185	11.9725	72.0529	8.38593e-19	1.68275	6.15504	1.12175	3.99273e-17
A0A2I2U5G8	Fibronectin type-III domain-containing protein OS=Felis catus OX=9685 PE=4 SV=3	28	tr|A0A2I2U5G8|A0A2I2U5G8_FELCA	A0A2I2U5G8	A0A2I2U5G8	FALSE	FALSE	Linear_Model_moderated	F_vs_T	1.12807	0.621997	16.5231	1.8563	72.0529	0.0674989	-1.10808	3.36422	1.12175	0.0941846
A0A2I2U5G8	Fibronectin type-III domain-containing protein OS=Felis catus OX=9685 PE=4 SV=3	28	tr|A0A2I2U5G8|A0A2I2U5G8_FELCA	A0A2I2U5G8	A0A2I2U5G8	FALSE	FALSE	Linear_Model_moderated	M_vs_T	1.6107	0.351039	16.7644	4.69637	72.0529	1.23288e-05	-0.625446	3.84685	1.12175	3.61296e-05
A0A2I2U5J7	Coagulation factor XIII A chain OS=Felis catus OX=9685 GN=F13A1 PE=3 SV=2	29	tr|A0A2I2U5J7|A0A2I2U5J7_FELCA	A0A2I2U5J7	A0A2I2U5J7	FALSE	FALSE	Linear_Model_moderated	CT_vs_T	2.5201	0.309568	18.957	8.28109	93.0529	8.70936e-13	0.366003	4.67419	1.08476	1.13514e-11
A0A2I2U5J7	Coagulation factor XIII A chain OS=Felis catus OX=9685 GN=F13A1 PE=3 SV=2	29	tr|A0A2I2U5J7|A0A2I2U5J7_FELCA	A0A2I2U5J7	A0A2I2U5J7	FALSE	FALSE	Linear_Model_moderated	F_vs_T	1.11937	0.31693	18.2567	3.59284	93.0529	0.000525163	-1.03472	3.27347	1.08476	0.00112535
A0A2I2U5J7	Coagulation factor XIII A chain OS=Felis catus OX=9685 GN=F13A1 PE=3 SV=2	29	tr|A0A2I2U5J7|A0A2I2U5J7_FELCA	A0A2I2U5J7	A0A2I2U5J7	FALSE	FALSE	Linear_Model_moderated	M_vs_T	0.250562	0.330429	17.8223	0.771369	93.0529	0.442443	-1.90353	2.40466	1.08476	0.516652
A0A2I2U5L8	RNA helicase OS=Felis catus OX=9685 GN=DDX46 PE=4 SV=2	14	tr|A0A2I2U5L8|A0A2I2U5L8_FELCA	A0A2I2U5L8	A0A2I2U5L8	FALSE	FALSE	Linear_Model_moderated	CT_vs_T	-0.349701	0.297804	16.7814	-1.12336	51.0529	0.266541	-1.37659	0.67719	0.511519	0.341671
A0A2I2U5L8	RNA helicase OS=Felis catus OX=9685 GN=DDX46 PE=4 SV=2	14	tr|A0A2I2U5L8|A0A2I2U5L8_FELCA	A0A2I2U5L8	A0A2I2U5L8	FALSE	FALSE	Linear_Model_moderated	M_vs_T	1.75634	0.146532	17.8344	11.4664	51.0529	9.76574e-16	0.729451	2.78323	0.511519	1.08249e-14
A0A2I2U5L8	RNA helicase OS=Felis catus OX=9685 GN=DDX46 PE=4 SV=2	14	tr|A0A2I2U5L8|A0A2I2U5L8_FELCA	A0A2I2U5L8	A0A2I2U5L8	FALSE	FALSE	Imputed_Mean_moderated	F_vs_T	0	0.171234	17.0778	0	51.0245	1	-1.02612	1.02612	0.511127	1
A0A2I2U5M6	Ig-like domain-containing protein OS=Felis catus OX=9685 PE=4 SV=3	3	tr|A0A2I2U5M6|A0A2I2U5M6_FELCA	A0A2I2U5M6	A0A2I2U5M6	FALSE	FALSE	Linear_Model_moderated	CT_vs_T	0.611582	0.299715	19.9874	2.08093	78.0529	0.0407202	-1.47403	2.69719	1.04761	0.0679301
A0A2I2U5M6	Ig-like domain-containing protein OS=Felis catus OX=9685 PE=4 SV=3	3	tr|A0A2I2U5M6|A0A2I2U5M6_FELCA	A0A2I2U5M6	A0A2I2U5M6	FALSE	FALSE	Linear_Model_moderated	F_vs_T	0.259097	0.411205	19.8111	0.642561	78.0529	0.522392	-1.82651	2.34471	1.04761	0.586121
A0A2I2U5M6	Ig-like domain-containing protein OS=Felis catus OX=9685 PE=4 SV=3	3	tr|A0A2I2U5M6|A0A2I2U5M6_FELCA	A0A2I2U5M6	A0A2I2U5M6	FALSE	FALSE	Linear_Model_moderated	M_vs_T	-0.830525	0.330773	19.2663	-2.56055	78.0529	0.01238	-2.91614	1.25509	1.04761	0.0216709
A0A2I2U5T1	Purine rich element binding protein B OS=Felis catus OX=9685 GN=PURB PE=3 SV=2	7	tr|A0A2I2U5T1|A0A2I2U5T1_FELCA	A0A2I2U5T1	A0A2I2U5T1	FALSE	FALSE	Linear_Model_moderated	CT_vs_T	1.13939	0.570984	18.032	2.06799	59.0529	0.0430305	-1.83874	4.11752	1.48835	0.0712492
A0A2I2U5T1	Purine rich element binding protein B OS=Felis catus OX=9685 GN=PURB PE=3 SV=2	7	tr|A0A2I2U5T1|A0A2I2U5T1_FELCA	A0A2I2U5T1	A0A2I2U5T1	FALSE	FALSE	Linear_Model_moderated	M_vs_T	2.04172	0.455048	18.4832	4.64985	59.0529	1.91481e-05	-0.936409	5.01985	1.48835	5.4503e-05
A0A2I2U5T1	Purine rich element binding protein B OS=Felis catus OX=9685 GN=PURB PE=3 SV=2	7	tr|A0A2I2U5T1|A0A2I2U5T1_FELCA	A0A2I2U5T1	A0A2I2U5T1	FALSE	FALSE	Imputed_Mean_moderated	F_vs_T	-0.262922	0.50043	17.3309	-0.544408	59.0245	0.588211	-3.24148	2.71564	1.48855	1
A0A2I2U602	Steroid receptor RNA activator 1 OS=Felis catus OX=9685 GN=SRA1 PE=4 SV=2	3	tr|A0A2I2U602|A0A2I2U602_FELCA	A0A2I2U602	A0A2I2U602	FALSE	FALSE	Linear_Model_moderated	CT_vs_T	-0.561852	0.407534	17.0566	-1.32566	32.0529	0.194325	-1.73283	0.609127	0.574911	0.261604
A0A2I2U602	Steroid receptor RNA activator 1 OS=Felis catus OX=9685 GN=SRA1 PE=4 SV=2	3	tr|A0A2I2U602|A0A2I2U602_FELCA	A0A2I2U602	A0A2I2U602	FALSE	FALSE	Linear_Model_moderated	M_vs_T	0.139582	0.272774	17.4073	0.492039	32.0529	0.626045	-1.0314	1.31056	0.574911	0.689364
A0A2I2U602	Steroid receptor RNA activator 1 OS=Felis catus OX=9685 GN=SRA1 PE=4 SV=2	3	tr|A0A2I2U602|A0A2I2U602_FELCA	A0A2I2U602	A0A2I2U602	FALSE	FALSE	Imputed_Mean_moderated	F_vs_T	-0.138123	0.247222	17.2685	-0.53769	32.0245	0.594508	-1.30812	1.03187	0.574408	1
A0A2I2U619	Lumican OS=Felis catus OX=9685 GN=LUM PE=4 SV=1	19	tr|A0A2I2U619|A0A2I2U619_FELCA	A0A2I2U619	A0A2I2U619	FALSE	FALSE	Linear_Model_moderated	CT_vs_T	2.39384	0.32319	22.3098	7.53295	99.0529	2.36262e-11	0.146241	4.64143	1.13274	2.29667e-10
A0A2I2U619	Lumican OS=Felis catus OX=9685 GN=LUM PE=4 SV=1	19	tr|A0A2I2U619|A0A2I2U619_FELCA	A0A2I2U619	A0A2I2U619	FALSE	FALSE	Linear_Model_moderated	F_vs_T	-0.944038	0.31354	20.6409	-3.06214	99.0529	0.00282951	-3.19163	1.30356	1.13274	0.00522753
A0A2I2U619	Lumican OS=Felis catus OX=9685 GN=LUM PE=4 SV=1	19	tr|A0A2I2U619|A0A2I2U619_FELCA	A0A2I2U619	A0A2I2U619	FALSE	FALSE	Linear_Model_moderated	M_vs_T	-1.76726	0.33987	20.2293	-5.2883	99.0529	7.38746e-07	-4.01485	0.480336	1.13274	2.5237e-06
A0A2I2U640	Ankyrin 1 OS=Felis catus OX=9685 GN=ANK1 PE=4 SV=2	10	tr|A0A2I2U640|A0A2I2U640_FELCA	A0A2I2U640	A0A2I2U640	FALSE	FALSE	Linear_Model_moderated	CT_vs_T	1.02564	0.23353	17.1292	4.33848	45.0529	7.9959e-05	-0.230863	2.28214	0.623873	0.000246589
A0A2I2U640	Ankyrin 1 OS=Felis catus OX=9685 GN=ANK1 PE=4 SV=2	10	tr|A0A2I2U640|A0A2I2U640_FELCA	A0A2I2U640	A0A2I2U640	FALSE	FALSE	Linear_Model_moderated	M_vs_T	1.19433	0.225035	17.2136	5.24274	45.0529	4.07158e-06	-0.0621758	2.45083	0.623873	1.26706e-05
A0A2I2U640	Ankyrin 1 OS=Felis catus OX=9685 GN=ANK1 PE=4 SV=2	10	tr|A0A2I2U640|A0A2I2U640_FELCA	A0A2I2U640	A0A2I2U640	FALSE	FALSE	Imputed_Mean_moderated	F_vs_T	0	0.230209	16.9079	0	45.0245	1	-1.25592	1.25592	0.623573	1
A0A2I2U673	G protein subunit alpha i3 OS=Felis catus OX=9685 GN=GNAI3 PE=4 SV=1	3	tr|A0A2I2U673|A0A2I2U673_FELCA	A0A2I2U673	A0A2I2U673	FALSE	FALSE	Linear_Model_moderated	CT_vs_T	-1.0361	0.217845	18.7083	-4.76974	56.0529	1.35589e-05	-2.44153	0.369335	0.701594	4.81107e-05
A0A2I2U673	G protein subunit alpha i3 OS=Felis catus OX=9685 GN=GNAI3 PE=4 SV=1	3	tr|A0A2I2U673|A0A2I2U673_FELCA	A0A2I2U673	A0A2I2U673	FALSE	FALSE	Linear_Model_moderated	F_vs_T	0.116023	0.4282	19.2844	0.271731	56.0529	0.786828	-1.28941	1.52145	0.701594	0.824794
A0A2I2U673	G protein subunit alpha i3 OS=Felis catus OX=9685 GN=GNAI3 PE=4 SV=1	3	tr|A0A2I2U673|A0A2I2U673_FELCA	A0A2I2U673	A0A2I2U673	FALSE	FALSE	Linear_Model_moderated	M_vs_T	-0.152567	0.283228	19.1501	-0.540216	56.0529	0.591188	-1.558	1.25287	0.701594	0.659029
A0A2I2U679	Galectin-3-binding protein OS=Felis catus OX=9685 PE=4 SV=2	9	tr|A0A2I2U679|A0A2I2U679_FELCA	A0A2I2U679	A0A2I2U679	FALSE	FALSE	Linear_Model_moderated	CT_vs_T	-2.20543	0.280352	17.2306	-8.02124	60.0529	4.48189e-11	-4.01282	-0.398047	0.903574	4.16583e-10
A0A2I2U679	Galectin-3-binding protein OS=Felis catus OX=9685 PE=4 SV=2	9	tr|A0A2I2U679|A0A2I2U679_FELCA	A0A2I2U679	A0A2I2U679	FALSE	FALSE	Linear_Model_moderated	F_vs_T	-0.819336	0.675178	17.9237	-1.23736	60.0529	0.22077	-2.62672	0.988049	0.903574	0.27817
A0A2I2U679	Galectin-3-binding protein OS=Felis catus OX=9685 PE=4 SV=2	9	tr|A0A2I2U679|A0A2I2U679_FELCA	A0A2I2U679	A0A2I2U679	FALSE	FALSE	Linear_Model_moderated	M_vs_T	-2.42842	0.319651	17.1191	-7.74641	60.0529	1.32085e-10	-4.23581	-0.621036	0.903574	7.41009e-10
A0A2I2U6E7	EMAP like 1 OS=Felis catus OX=9685 GN=EML1 PE=3 SV=2	2	tr|A0A2I2U6E7|A0A2I2U6E7_FELCA	A0A2I2U6E7	A0A2I2U6E7	FALSE	FALSE	Linear_Model_moderated	CT_vs_T	1.7	0.446041	17.2233	3.9981	42.0529	0.000252676	-0.971352	4.37135	1.32376	0.000705558
A0A2I2U6E7	EMAP like 1 OS=Felis catus OX=9685 GN=EML1 PE=3 SV=2	2	tr|A0A2I2U6E7|A0A2I2U6E7_FELCA	A0A2I2U6E7	A0A2I2U6E7	FALSE	FALSE	Imputed_Mean_moderated	F_vs_T	0	0.44472	16.7863	0	42.0245	1	-2.6718	2.6718	1.32395	1
A0A2I2U6E7	EMAP like 1 OS=Felis catus OX=9685 GN=EML1 PE=3 SV=2	2	tr|A0A2I2U6E7|A0A2I2U6E7_FELCA	A0A2I2U6E7	A0A2I2U6E7	FALSE	FALSE	Imputed_Mean_moderated	M_vs_T	1.7	0.44472	17.2233	4.00939	42.0245	0.000244297	-0.971803	4.3718	1.32395	0.000610686
A0A2I2U6G2	RNA helicase OS=Felis catus OX=9685 GN=DDX39B PE=4 SV=1	15	tr|A0A2I2U6G2|A0A2I2U6G2_FELCA	A0A2I2U6G2	A0A2I2U6G2	FALSE	FALSE	Linear_Model_moderated	CT_vs_T	-1.51319	0.17295	18.2068	-8.67706	75.0529	6.09626e-13	-2.73748	-0.288889	0.614583	8.22114e-12
A0A2I2U6G2	RNA helicase OS=Felis catus OX=9685 GN=DDX39B PE=4 SV=1	15	tr|A0A2I2U6G2|A0A2I2U6G2_FELCA	A0A2I2U6G2	A0A2I2U6G2	FALSE	FALSE	Linear_Model_moderated	F_vs_T	-1.49212	0.326551	18.2173	-4.53162	75.0529	2.16976e-05	-2.71642	-0.267821	0.614583	5.93074e-05
A0A2I2U6G2	RNA helicase OS=Felis catus OX=9685 GN=DDX39B PE=4 SV=1	15	tr|A0A2I2U6G2|A0A2I2U6G2_FELCA	A0A2I2U6G2	A0A2I2U6G2	FALSE	FALSE	Linear_Model_moderated	M_vs_T	-1.7771	0.179818	18.0748	-9.80121	75.0529	4.48995e-15	-3.0014	-0.552803	0.614583	4.56333e-14
A0A2I2U6G6	Propionyl-CoA carboxylase alpha chain, mitochondrial OS=Felis catus OX=9685 GN=PCCA PE=4 SV=2	7	tr|A0A2I2U6G6|A0A2I2U6G6_FELCA	A0A2I2U6G6	A0A2I2U6G6	FALSE	FALSE	Linear_Model_moderated	CT_vs_T	1.58338	0.339275	17.4757	4.61891	44.0529	3.34981e-05	0.308125	2.85864	0.632787	0.000110461
A0A2I2U6G6	Propionyl-CoA carboxylase alpha chain, mitochondrial OS=Felis catus OX=9685 GN=PCCA PE=4 SV=2	7	tr|A0A2I2U6G6|A0A2I2U6G6_FELCA	A0A2I2U6G6	A0A2I2U6G6	FALSE	FALSE	Linear_Model_moderated	M_vs_T	0.734148	0.207848	17.0511	3.49577	44.0529	0.00109109	-0.541108	2.0094	0.632787	0.00233832
A0A2I2U6G6	Propionyl-CoA carboxylase alpha chain, mitochondrial OS=Felis catus OX=9685 GN=PCCA PE=4 SV=2	7	tr|A0A2I2U6G6|A0A2I2U6G6_FELCA	A0A2I2U6G6	A0A2I2U6G6	FALSE	FALSE	Imputed_Mean_moderated	F_vs_T	0	0.236709	16.9417	0	44.0245	1	-1.27468	1.27468	0.632491	1
A0A2I2U6H1	ELAV-like protein OS=Felis catus OX=9685 GN=ELAVL1 PE=3 SV=1	9	tr|A0A2I2U6H1|A0A2I2U6H1_FELCA	A0A2I2U6H1	A0A2I2U6H1	FALSE	FALSE	Linear_Model_moderated	CT_vs_T	-1.95725	0.195848	17.3275	-9.97253	62.0529	1.64398e-14	-3.28706	-0.627445	0.665257	2.93901e-13
A0A2I2U6H1	ELAV-like protein OS=Felis catus OX=9685 GN=ELAVL1 PE=3 SV=1	9	tr|A0A2I2U6H1|A0A2I2U6H1_FELCA	A0A2I2U6H1	A0A2I2U6H1	FALSE	FALSE	Linear_Model_moderated	M_vs_T	-1.45342	0.224101	17.5794	-6.47182	62.0529	1.74345e-08	-2.78323	-0.123617	0.665257	7.3022e-08
A0A2I2U6H1	ELAV-like protein OS=Felis catus OX=9685 GN=ELAVL1 PE=3 SV=1	9	tr|A0A2I2U6H1|A0A2I2U6H1_FELCA	A0A2I2U6H1	A0A2I2U6H1	FALSE	FALSE	Imputed_Mean_moderated	F_vs_T	-1.10669	0.209926	17.7527	-5.26206	62.0245	1.87914e-06	-2.43613	0.222763	0.665071	9.82977e-06
A0A2I2U6I6	PDZ and LIM domain 3 OS=Felis catus OX=9685 GN=PDLIM3 PE=4 SV=1	16	tr|A0A2I2U6I6|A0A2I2U6I6_FELCA	A0A2I2U6I6	A0A2I2U6I6	FALSE	FALSE	Linear_Model_moderated	CT_vs_T	-0.940968	0.620224	16.9854	-1.58824	40.0529	0.120095	-3.31689	1.43496	1.17562	0.172685
A0A2I2U6I6	PDZ and LIM domain 3 OS=Felis catus OX=9685 GN=PDLIM3 PE=4 SV=1	16	tr|A0A2I2U6I6|A0A2I2U6I6_FELCA	A0A2I2U6I6	A0A2I2U6I6	FALSE	FALSE	Linear_Model_moderated	F_vs_T	7.01707	0.849277	20.9644	8.64963	40.0529	1.05236e-10	4.64115	9.39299	1.17562	5.54799e-10
A0A2I2U6I6	PDZ and LIM domain 3 OS=Felis catus OX=9685 GN=PDLIM3 PE=4 SV=1	16	tr|A0A2I2U6I6|A0A2I2U6I6_FELCA	A0A2I2U6I6	A0A2I2U6I6	FALSE	FALSE	Linear_Model_moderated	M_vs_T	4.73044	0.540477	19.8211	9.16255	40.0529	2.23213e-11	2.35452	7.10637	1.17562	1.40234e-10
A0A2I2U6N3	Adenosine kinase OS=Felis catus OX=9685 GN=ADK PE=3 SV=1	8	tr|A0A2I2U6N3|A0A2I2U6N3_FELCA	A0A2I2U6N3	A0A2I2U6N3	FALSE	FALSE	Linear_Model_moderated	CT_vs_T	-0.891114	0.145785	17.2208	-5.92359	66.0529	1.25245e-07	-1.92339	0.141163	0.517034	6.61829e-07
A0A2I2U6N3	Adenosine kinase OS=Felis catus OX=9685 GN=ADK PE=3 SV=1	8	tr|A0A2I2U6N3|A0A2I2U6N3_FELCA	A0A2I2U6N3	A0A2I2U6N3	FALSE	FALSE	Linear_Model_moderated	M_vs_T	-1.01902	0.15808	17.1569	-6.24699	66.0529	3.43921e-08	-2.0513	0.0132574	0.517034	1.3686e-07
A0A2I2U6N3	Adenosine kinase OS=Felis catus OX=9685 GN=ADK PE=3 SV=1	8	tr|A0A2I2U6N3|A0A2I2U6N3_FELCA	A0A2I2U6N3	A0A2I2U6N3	FALSE	FALSE	Imputed_Mean_moderated	F_vs_T	-0.466982	0.153416	17.4329	-2.95152	66.0245	0.00437389	-1.49867	0.564709	0.516737	0.0134172
A0A2I2U6W8	60S ribosomal protein L31 OS=Felis catus OX=9685 GN=RPL31 PE=3 SV=3	2	tr|A0A2I2U6W8|A0A2I2U6W8_FELCA	A0A2I2U6W8	A0A2I2U6W8	FALSE	FALSE	Linear_Model_moderated	CT_vs_T	-1.7093	0.187441	20.7763	-9.10741	76.0529	8.26714e-14	-3.04172	-0.376887	0.669	1.32104e-12
A0A2I2U6W8	60S ribosomal protein L31 OS=Felis catus OX=9685 GN=RPL31 PE=3 SV=3	2	tr|A0A2I2U6W8|A0A2I2U6W8_FELCA	A0A2I2U6W8	A0A2I2U6W8	FALSE	FALSE	Linear_Model_moderated	F_vs_T	-1.18904	0.357961	21.0364	-3.31743	76.0529	0.00139543	-2.52146	0.143373	0.669	0.00274297
A0A2I2U6W8	60S ribosomal protein L31 OS=Felis catus OX=9685 GN=RPL31 PE=3 SV=3	2	tr|A0A2I2U6W8|A0A2I2U6W8_FELCA	A0A2I2U6W8	A0A2I2U6W8	FALSE	FALSE	Linear_Model_moderated	M_vs_T	-1.44974	0.197115	20.9061	-7.34532	76.0529	1.94514e-10	-2.78215	-0.117322	0.669	1.06677e-09
A0A2I2U6W9	MHC class I-like antigen recognition-like domain-containing protein OS=Felis catus OX=9685 PE=4 SV=3	5	tr|A0A2I2U6W9|A0A2I2U6W9_FELCA	A0A2I2U6W9	A0A2I2U6W9	FALSE	FALSE	Linear_Model_moderated	CT_vs_T	-1.26033	0.274942	17.3857	-4.67054	46.0529	2.62633e-05	-2.90956	0.388892	0.819355	8.8736e-05
A0A2I2U6W9	MHC class I-like antigen recognition-like domain-containing protein OS=Felis catus OX=9685 PE=4 SV=3	5	tr|A0A2I2U6W9|A0A2I2U6W9_FELCA	A0A2I2U6W9	A0A2I2U6W9	FALSE	FALSE	Linear_Model_moderated	M_vs_T	0.0207917	0.508057	18.0263	0.0416965	46.0529	0.966921	-1.62843	1.67002	0.819355	0.973287
A0A2I2U6W9	MHC class I-like antigen recognition-like domain-containing protein OS=Felis catus OX=9685 PE=4 SV=3	5	tr|A0A2I2U6W9|A0A2I2U6W9_FELCA	A0A2I2U6W9	A0A2I2U6W9	FALSE	FALSE	Imputed_Mean_moderated	F_vs_T	-0.81648	0.308279	17.6076	-2.69889	46.0245	0.00969619	-2.4655	0.832538	0.819238	0.028116
A0A2I2U6Y2	Ig-like domain-containing protein OS=Felis catus OX=9685 PE=4 SV=2	20	tr|A0A2I2U6Y2|A0A2I2U6Y2_FELCA	A0A2I2U6Y2	A0A2I2U6Y2	FALSE	FALSE	Linear_Model_moderated	CT_vs_T	0.991384	0.791979	17.2681	1.32583	31.0529	0.194567	-1.28185	3.26462	1.11467	0.261707
A0A2I2U6Y2	Ig-like domain-containing protein OS=Felis catus OX=9685 PE=4 SV=2	20	tr|A0A2I2U6Y2|A0A2I2U6Y2_FELCA	A0A2I2U6Y2	A0A2I2U6Y2	FALSE	FALSE	Linear_Model_moderated	M_vs_T	5.12542	0.590306	19.3351	9.19628	31.0529	2.24291e-10	2.85219	7.39866	1.11467	1.22096e-09
A0A2I2U6Y2	Ig-like domain-containing protein OS=Felis catus OX=9685 PE=4 SV=2	20	tr|A0A2I2U6Y2|A0A2I2U6Y2_FELCA	A0A2I2U6Y2	A0A2I2U6Y2	FALSE	FALSE	Imputed_Mean_moderated	F_vs_T	0	0.537012	16.9859	0	31.0245	1	-2.27354	2.27354	1.11478	1
A0A2I2U6Z1	Ribosomal protein L32 OS=Felis catus OX=9685 GN=RPL32 PE=3 SV=2	5	tr|A0A2I2U6Z1|A0A2I2U6Z1_FELCA	A0A2I2U6Z1	A0A2I2U6Z1	FALSE	FALSE	Linear_Model_moderated	CT_vs_T	1.59147	0.187434	18.4705	8.31041	58.0529	1.84017e-11	0.455951	2.72698	0.567282	1.85448e-10
A0A2I2U6Z1	Ribosomal protein L32 OS=Felis catus OX=9685 GN=RPL32 PE=3 SV=2	5	tr|A0A2I2U6Z1|A0A2I2U6Z1_FELCA	A0A2I2U6Z1	A0A2I2U6Z1	FALSE	FALSE	Linear_Model_moderated	M_vs_T	-0.506063	0.175172	17.4218	-2.82757	58.0529	0.00642559	-1.64158	0.629453	0.567282	0.0119673
A0A2I2U6Z1	Ribosomal protein L32 OS=Felis catus OX=9685 GN=RPL32 PE=3 SV=2	5	tr|A0A2I2U6Z1|A0A2I2U6Z1_FELCA	A0A2I2U6Z1	A0A2I2U6Z1	FALSE	FALSE	Imputed_Mean_moderated	F_vs_T	-0.47541	0.181741	17.4371	-2.56157	58.0245	0.0130408	-1.61037	0.659547	0.566997	0.0365483
A0A2I2U711	Ubiquitin specific peptidase 19 OS=Felis catus OX=9685 GN=USP19 PE=4 SV=3	5	tr|A0A2I2U711|A0A2I2U711_FELCA	A0A2I2U711	A0A2I2U711	FALSE	FALSE	Linear_Model_moderated	CT_vs_T	5.16335	0.708467	19.2628	7.30602	33.0529	2.17377e-08	3.75865	6.56806	0.690477	1.27966e-07
A0A2I2U711	Ubiquitin specific peptidase 19 OS=Felis catus OX=9685 GN=USP19 PE=4 SV=3	5	tr|A0A2I2U711|A0A2I2U711_FELCA	A0A2I2U711	A0A2I2U711	FALSE	FALSE	Linear_Model_moderated	M_vs_T	0.734947	0.275771	17.0486	2.67163	33.0529	0.0116252	-0.669754	2.13965	0.690477	0.0204963
A0A2I2U711	Ubiquitin specific peptidase 19 OS=Felis catus OX=9685 GN=USP19 PE=4 SV=3	5	tr|A0A2I2U711|A0A2I2U711_FELCA	A0A2I2U711	A0A2I2U711	FALSE	FALSE	Imputed_Mean_moderated	F_vs_T	0	0.252748	16.9403	0	33.0245	1	-1.40411	1.40411	0.690163	1
A0A2I2U730	HMG box domain-containing protein OS=Felis catus OX=9685 GN=HMGB3 PE=3 SV=2	5	tr|A0A2I2U730|A0A2I2U730_FELCA	A0A2I2U730	A0A2I2U730	FALSE	FALSE	Linear_Model_moderated	CT_vs_T	-1.10445	0.471675	18.1713	-2.41404	34.0529	0.0213003	-2.83548	0.626592	0.851835	0.0383348
A0A2I2U730	HMG box domain-containing protein OS=Felis catus OX=9685 GN=HMGB3 PE=3 SV=2	5	tr|A0A2I2U730|A0A2I2U730_FELCA	A0A2I2U730	A0A2I2U730	FALSE	FALSE	Linear_Model_moderated	M_vs_T	2.44375	0.644431	19.9453	3.90952	34.0529	0.000418595	0.712709	4.17478	0.851835	0.000964109
A0A2I2U730	HMG box domain-containing protein OS=Felis catus OX=9685 GN=HMGB3 PE=3 SV=2	5	tr|A0A2I2U730|A0A2I2U730_FELCA	A0A2I2U730	A0A2I2U730	FALSE	FALSE	Imputed_Mean_moderated	F_vs_T	-1.52408	0.380277	17.9614	-4.13252	34.0245	0.000220898	-3.25491	0.206757	0.851709	0.000851696
A0A2I2U743	Ubiquitin carboxyl-terminal hydrolase OS=Felis catus OX=9685 GN=UCHL1 PE=3 SV=2	9	tr|A0A2I2U743|A0A2I2U743_FELCA	A0A2I2U743	A0A2I2U743	FALSE	FALSE	Linear_Model_moderated	CT_vs_T	-2.81681	0.63002	16.9573	-4.65493	47.0529	2.66829e-05	-5.30966	-0.323973	1.23918	8.98934e-05
A0A2I2U743	Ubiquitin carboxyl-terminal hydrolase OS=Felis catus OX=9685 GN=UCHL1 PE=3 SV=2	9	tr|A0A2I2U743|A0A2I2U743_FELCA	A0A2I2U743	A0A2I2U743	FALSE	FALSE	Linear_Model_moderated	M_vs_T	0.230959	0.427686	18.4812	0.562237	47.0529	0.576623	-2.26188	2.7238	1.23918	0.645403
A0A2I2U743	Ubiquitin carboxyl-terminal hydrolase OS=Felis catus OX=9685 GN=UCHL1 PE=3 SV=2	9	tr|A0A2I2U743|A0A2I2U743_FELCA	A0A2I2U743	A0A2I2U743	FALSE	FALSE	Imputed_Mean_moderated	F_vs_T	-1.16631	0.471102	17.7825	-2.57728	47.0245	0.0131545	-3.65946	1.32685	1.23932	0.0368285
A0A2I2U774	LIM domain binding 3 OS=Felis catus OX=9685 GN=LDB3 PE=4 SV=2	22	tr|A0A2I2U774|A0A2I2U774_FELCA	A0A2I2U774	A0A2I2U774	FALSE	FALSE	Linear_Model_moderated	CT_vs_T	2.90826	0.984885	17.3097	3.15093	32.0529	0.00351611	0.183975	5.63254	1.33753	0.00762367
A0A2I2U774	LIM domain binding 3 OS=Felis catus OX=9685 GN=LDB3 PE=4 SV=2	22	tr|A0A2I2U774|A0A2I2U774_FELCA	A0A2I2U774	A0A2I2U774	FALSE	FALSE	Linear_Model_moderated	M_vs_T	5.94789	0.883657	18.8296	7.18243	32.0529	3.69115e-08	3.22361	8.67217	1.33753	1.45779e-07
A0A2I2U774	LIM domain binding 3 OS=Felis catus OX=9685 GN=LDB3 PE=4 SV=2	22	tr|A0A2I2U774|A0A2I2U774_FELCA	A0A2I2U774	A0A2I2U774	FALSE	FALSE	Imputed_Mean_moderated	F_vs_T	0	0.638279	16.5275	0	32.0245	1	-2.72492	2.72492	1.3378	1
A0A2I2U787	Adenylyl cyclase-associated protein OS=Felis catus OX=9685 GN=CAP2 PE=3 SV=2	11	tr|A0A2I2U787|A0A2I2U787_FELCA	A0A2I2U787	A0A2I2U787	FALSE	FALSE	Linear_Model_moderated	CT_vs_T	1.06491	0.500207	17.4968	2.16458	44.0529	0.0358802	-0.530989	2.66082	0.791894	0.0608132
A0A2I2U787	Adenylyl cyclase-associated protein OS=Felis catus OX=9685 GN=CAP2 PE=3 SV=2	11	tr|A0A2I2U787|A0A2I2U787_FELCA	A0A2I2U787	A0A2I2U787	FALSE	FALSE	Linear_Model_moderated	M_vs_T	3.53803	0.257939	18.7333	13.9461	44.0529	9.14302e-18	1.94213	5.13394	0.791894	1.41543e-16
A0A2I2U787	Adenylyl cyclase-associated protein OS=Felis catus OX=9685 GN=CAP2 PE=3 SV=2	11	tr|A0A2I2U787|A0A2I2U787_FELCA	A0A2I2U787	A0A2I2U787	FALSE	FALSE	Imputed_Mean_moderated	F_vs_T	0	0.304317	17.0819	0	44.0245	1	-1.59564	1.59564	0.79175	1
A0A2I2U7A9	RNA binding motif protein 4 OS=Felis catus OX=9685 GN=RBM4 PE=4 SV=1	11	tr|A0A2I2U7A9|A0A2I2U7A9_FELCA	A0A2I2U7A9	A0A2I2U7A9	FALSE	FALSE	Linear_Model_moderated	CT_vs_T	-0.823459	0.298024	17.3073	-2.80655	61.0529	0.00671121	-2.51448	0.867566	0.845687	0.0136422
A0A2I2U7A9	RNA binding motif protein 4 OS=Felis catus OX=9685 GN=RBM4 PE=4 SV=1	11	tr|A0A2I2U7A9|A0A2I2U7A9_FELCA	A0A2I2U7A9	A0A2I2U7A9	FALSE	FALSE	Linear_Model_moderated	M_vs_T	-0.827972	0.253422	17.305	-3.3186	61.0529	0.00152873	-2.519	0.863053	0.845687	0.00320298
A0A2I2U7A9	RNA binding motif protein 4 OS=Felis catus OX=9685 GN=RBM4 PE=4 SV=1	11	tr|A0A2I2U7A9|A0A2I2U7A9_FELCA	A0A2I2U7A9	A0A2I2U7A9	FALSE	FALSE	Imputed_Mean_moderated	F_vs_T	-0.519586	0.273931	17.4592	-1.9268	61.0245	0.0586648	-2.21048	1.17131	0.845613	0.143966
A0A2I2U7B8	Thioredoxin related transmembrane protein 3 OS=Felis catus OX=9685 GN=TMX3 PE=4 SV=3	6	tr|A0A2I2U7B8|A0A2I2U7B8_FELCA	A0A2I2U7B8	A0A2I2U7B8	FALSE	FALSE	Linear_Model_moderated	CT_vs_T	0.533816	0.342301	17.8405	1.56254	65.0529	0.123014	-0.858882	1.92651	0.697357	0.176447
A0A2I2U7B8	Thioredoxin related transmembrane protein 3 OS=Felis catus OX=9685 GN=TMX3 PE=4 SV=3	6	tr|A0A2I2U7B8|A0A2I2U7B8_FELCA	A0A2I2U7B8	A0A2I2U7B8	FALSE	FALSE	Linear_Model_moderated	F_vs_T	1.58525	0.228201	18.3662	6.96029	65.0529	2.03135e-09	0.19255	2.97794	0.697357	9.17386e-09
A0A2I2U7B8	Thioredoxin related transmembrane protein 3 OS=Felis catus OX=9685 GN=TMX3 PE=4 SV=3	6	tr|A0A2I2U7B8|A0A2I2U7B8_FELCA	A0A2I2U7B8	A0A2I2U7B8	FALSE	FALSE	Linear_Model_moderated	M_vs_T	0.580702	0.212658	17.8639	2.73602	65.0529	0.00800768	-0.811995	1.9734	0.697357	0.0146577
A0A2I2U7D7	Ubiquitin conjugating enzyme E2 D3 OS=Felis catus OX=9685 GN=UBE2D3 PE=3 SV=2	3	tr|A0A2I2U7D7|A0A2I2U7D7_FELCA	A0A2I2U7D7	A0A2I2U7D7	FALSE	FALSE	Linear_Model_moderated	CT_vs_T	-1.42996	0.132024	19.1917	-10.0328	62.0529	1.3021e-14	-2.27392	-0.585997	0.422204	2.37328e-13
A0A2I2U7D7	Ubiquitin conjugating enzyme E2 D3 OS=Felis catus OX=9685 GN=UBE2D3 PE=3 SV=2	3	tr|A0A2I2U7D7|A0A2I2U7D7_FELCA	A0A2I2U7D7	A0A2I2U7D7	FALSE	FALSE	Linear_Model_moderated	M_vs_T	1.11109	0.115379	20.4622	8.9202	62.0529	1.0113e-12	0.26713	1.95505	0.422204	7.73009e-12
A0A2I2U7D7	Ubiquitin conjugating enzyme E2 D3 OS=Felis catus OX=9685 GN=UBE2D3 PE=3 SV=2	3	tr|A0A2I2U7D7|A0A2I2U7D7_FELCA	A0A2I2U7D7	A0A2I2U7D7	FALSE	FALSE	Imputed_Mean_moderated	F_vs_T	-2.70724	0.123673	18.553	-20.298	62.0245	4.38414e-29	-3.55034	-1.86415	0.421768	4.90202e-27
A0A2I2U7E7	Transmembrane protein 11 OS=Felis catus OX=9685 GN=TMEM11 PE=3 SV=1	1	tr|A0A2I2U7E7|A0A2I2U7E7_FELCA	A0A2I2U7E7	A0A2I2U7E7	FALSE	FALSE	Linear_Model_moderated	CT_vs_T	-0.178321	0.92624	17.0602	-0.19742	45.0529	0.844387	-1.96076	1.60412	0.885009	0.878321
A0A2I2U7E7	Transmembrane protein 11 OS=Felis catus OX=9685 GN=TMEM11 PE=3 SV=1	1	tr|A0A2I2U7E7|A0A2I2U7E7_FELCA	A0A2I2U7E7	A0A2I2U7E7	FALSE	FALSE	Linear_Model_moderated	M_vs_T	0.501123	0.282971	17.3999	1.81599	45.0529	0.0760294	-1.28132	2.28357	0.885009	0.112209
A0A2I2U7E7	Transmembrane protein 11 OS=Felis catus OX=9685 GN=TMEM11 PE=3 SV=1	1	tr|A0A2I2U7E7|A0A2I2U7E7_FELCA	A0A2I2U7E7	A0A2I2U7E7	FALSE	FALSE	Imputed_Mean_moderated	F_vs_T	0	0.280069	17.1744	0	45.0245	1	-1.78233	1.78233	0.884938	1
A0A2I2U7G4	AP-2 complex subunit alpha OS=Felis catus OX=9685 GN=AP2A2 PE=3 SV=3	32	tr|A0A2I2U7G4|A0A2I2U7G4_FELCA	A0A2I2U7G4	A0A2I2U7G4	FALSE	FALSE	Linear_Model_moderated	CT_vs_T	-0.382166	0.226035	17.5633	-1.70648	74.0529	0.0921092	-1.95475	1.19042	0.789244	0.137179
A0A2I2U7G4	AP-2 complex subunit alpha OS=Felis catus OX=9685 GN=AP2A2 PE=3 SV=3	32	tr|A0A2I2U7G4|A0A2I2U7G4_FELCA	A0A2I2U7G4	A0A2I2U7G4	FALSE	FALSE	Linear_Model_moderated	F_vs_T	2.19089	0.387834	18.8499	5.70167	74.0529	2.28523e-07	0.618309	3.76348	0.789244	8.11095e-07
A0A2I2U7G4	AP-2 complex subunit alpha OS=Felis catus OX=9685 GN=AP2A2 PE=3 SV=3	32	tr|A0A2I2U7G4|A0A2I2U7G4_FELCA	A0A2I2U7G4	A0A2I2U7G4	FALSE	FALSE	Linear_Model_moderated	M_vs_T	-1.49478	0.242396	17.007	-6.2241	74.0529	2.63832e-08	-3.06736	0.0778087	0.789244	1.0708e-07
A0A2I2U7N8	Kinesin-like protein OS=Felis catus OX=9685 GN=KIF5C PE=3 SV=2	2	tr|A0A2I2U7N8|A0A2I2U7N8_FELCA	A0A2I2U7N8	A0A2I2U7N8	FALSE	FALSE	Linear_Model_moderated	CT_vs_T	1.29118	0.826275	21.1256	1.81889	13.0529	0.0919368	-0.930286	3.51265	1.0287	0.136966
A0A2I2U7N8	Kinesin-like protein OS=Felis catus OX=9685 GN=KIF5C PE=3 SV=2	2	tr|A0A2I2U7N8|A0A2I2U7N8_FELCA	A0A2I2U7N8	A0A2I2U7N8	FALSE	FALSE	Imputed_Mean_moderated	F_vs_T	-3.28063	0.757293	18.8397	-5.04199	13.0245	0.000224314	-5.50276	-1.0585	1.02879	0.000864245
A0A2I2U7N8	Kinesin-like protein OS=Felis catus OX=9685 GN=KIF5C PE=3 SV=2	2	tr|A0A2I2U7N8|A0A2I2U7N8_FELCA	A0A2I2U7N8	A0A2I2U7N8	FALSE	FALSE	Imputed_Mean_moderated	M_vs_T	1.29118	0.757293	21.1256	1.98441	13.0245	0.0686891	-0.930953	3.51331	1.02879	0.113188
A0A2I2U7R2	Leucine zipper and CTNNBIP1 domain containing OS=Felis catus OX=9685 GN=LZIC PE=3 SV=2	6	tr|A0A2I2U7R2|A0A2I2U7R2_FELCA	A0A2I2U7R2	A0A2I2U7R2	FALSE	FALSE	Linear_Model_moderated	CT_vs_T	-0.731054	0.208045	17.685	-3.49838	63.0529	0.000864123	-2.02778	0.56567	0.648911	0.00216759
A0A2I2U7R2	Leucine zipper and CTNNBIP1 domain containing OS=Felis catus OX=9685 GN=LZIC PE=3 SV=2	6	tr|A0A2I2U7R2|A0A2I2U7R2_FELCA	A0A2I2U7R2	A0A2I2U7R2	FALSE	FALSE	Linear_Model_moderated	M_vs_T	0.0315312	0.193456	18.0663	0.162269	63.0529	0.871613	-1.26519	1.32825	0.648911	0.899311
A0A2I2U7R2	Leucine zipper and CTNNBIP1 domain containing OS=Felis catus OX=9685 GN=LZIC PE=3 SV=2	6	tr|A0A2I2U7R2|A0A2I2U7R2_FELCA	A0A2I2U7R2	A0A2I2U7R2	FALSE	FALSE	Imputed_Mean_moderated	F_vs_T	-0.851099	0.202615	17.6249	-4.18326	63.0245	9.05776e-05	-2.14744	0.445246	0.648716	0.000372228
A0A2I2U7T8	Protein arginine methyltransferase 1 OS=Felis catus OX=9685 GN=PRMT1 PE=4 SV=1	7	tr|A0A2I2U7T8|A0A2I2U7T8_FELCA	A0A2I2U7T8	A0A2I2U7T8	FALSE	FALSE	Linear_Model_moderated	CT_vs_T	-1.23678	0.21584	16.9425	-5.74016	66.0529	2.5867e-07	-2.62618	0.152614	0.695905	1.28399e-06
A0A2I2U7T8	Protein arginine methyltransferase 1 OS=Felis catus OX=9685 GN=PRMT1 PE=4 SV=1	7	tr|A0A2I2U7T8|A0A2I2U7T8_FELCA	A0A2I2U7T8	A0A2I2U7T8	FALSE	FALSE	Linear_Model_moderated	M_vs_T	-0.177154	0.205667	17.4723	-0.862875	66.0529	0.391328	-1.56655	1.21225	0.695905	0.467378
A0A2I2U7T8	Protein arginine methyltransferase 1 OS=Felis catus OX=9685 GN=PRMT1 PE=4 SV=1	7	tr|A0A2I2U7T8|A0A2I2U7T8_FELCA	A0A2I2U7T8	A0A2I2U7T8	FALSE	FALSE	Imputed_Mean_moderated	F_vs_T	-0.361454	0.213451	17.3801	-1.69673	66.0245	0.0944579	-1.75056	1.02765	0.695751	0.220799
A0A2I2U7V7	Methylmalonyl-CoA mutase, mitochondrial OS=Felis catus OX=9685 GN=MMUT PE=3 SV=1	7	tr|A0A2I2U7V7|A0A2I2U7V7_FELCA	A0A2I2U7V7	A0A2I2U7V7	FALSE	FALSE	Linear_Model_moderated	CT_vs_T	-0.693369	0.245577	17.3522	-2.77588	56.0529	0.00746934	-1.87309	0.486351	0.588918	0.0149901
A0A2I2U7V7	Methylmalonyl-CoA mutase, mitochondrial OS=Felis catus OX=9685 GN=MMUT PE=3 SV=1	7	tr|A0A2I2U7V7|A0A2I2U7V7_FELCA	A0A2I2U7V7	A0A2I2U7V7	FALSE	FALSE	Linear_Model_moderated	F_vs_T	-1.90833	0.589626	16.7447	-3.18201	56.0529	0.00238565	-3.08805	-0.728612	0.588918	0.0044335
A0A2I2U7V7	Methylmalonyl-CoA mutase, mitochondrial OS=Felis catus OX=9685 GN=MMUT PE=3 SV=1	7	tr|A0A2I2U7V7|A0A2I2U7V7_FELCA	A0A2I2U7V7	A0A2I2U7V7	FALSE	FALSE	Linear_Model_moderated	M_vs_T	-0.101551	0.170817	17.6481	-0.584493	56.0529	0.561234	-1.28127	1.07817	0.588918	0.630293
A0A2I2U7W2	SET and MYND domain containing 1 OS=Felis catus OX=9685 GN=SMYD1 PE=4 SV=1	16	tr|A0A2I2U7W2|A0A2I2U7W2_FELCA	A0A2I2U7W2	A0A2I2U7W2	FALSE	FALSE	Linear_Model_moderated	CT_vs_T	3.71202	0.600867	16.4752	6.01414	26.0529	2.35439e-06	2.44344	4.9806	0.617216	9.51135e-06
A0A2I2U7W2	SET and MYND domain containing 1 OS=Felis catus OX=9685 GN=SMYD1 PE=4 SV=1	16	tr|A0A2I2U7W2|A0A2I2U7W2_FELCA	A0A2I2U7W2	A0A2I2U7W2	FALSE	FALSE	Linear_Model_moderated	M_vs_T	5.50586	0.445615	17.3721	12.0284	26.0529	3.86731e-12	4.23728	6.77444	0.617216	2.75485e-11
A0A2I2U7W2	SET and MYND domain containing 1 OS=Felis catus OX=9685 GN=SMYD1 PE=4 SV=1	16	tr|A0A2I2U7W2|A0A2I2U7W2_FELCA	A0A2I2U7W2	A0A2I2U7W2	FALSE	FALSE	Imputed_Mean_moderated	F_vs_T	0	0.300433	15.9093	0	26.0245	1	-1.26756	1.26756	0.616684	1
A0A2I2U7Y0	Albumin OS=Felis catus OX=9685 GN=ALB PE=4 SV=3	69	tr|A0A2I2U7Y0|A0A2I2U7Y0_FELCA	A0A2I2U7Y0	A0A2I2U7Y0	FALSE	FALSE	Linear_Model_moderated	CT_vs_T	1.00478	0.271732	21.0789	3.74632	99.0529	0.000301634	-0.892162	2.90172	0.95602	0.000825318
A0A2I2U7Y0	Albumin OS=Felis catus OX=9685 GN=ALB PE=4 SV=3	69	tr|A0A2I2U7Y0|A0A2I2U7Y0_FELCA	A0A2I2U7Y0	A0A2I2U7Y0	FALSE	FALSE	Linear_Model_moderated	F_vs_T	-0.217837	0.263618	20.4676	-0.837206	99.0529	0.404492	-2.11478	1.6791	0.95602	0.470166
A0A2I2U7Y0	Albumin OS=Felis catus OX=9685 GN=ALB PE=4 SV=3	69	tr|A0A2I2U7Y0|A0A2I2U7Y0_FELCA	A0A2I2U7Y0	A0A2I2U7Y0	FALSE	FALSE	Linear_Model_moderated	M_vs_T	-1.02491	0.285756	20.0641	-3.63384	99.0529	0.000444776	-2.92185	0.872031	0.95602	0.00101865
A0A2I2U833	NADH dehydrogenase [ubiquinone] iron-sulfur protein 3, mitochondrial OS=Felis catus OX=9685 GN=NDUFS3 PE=3 SV=1	13	tr|A0A2I2U833|A0A2I2U833_FELCA	A0A2I2U833	A0A2I2U833	FALSE	FALSE	Linear_Model_moderated	CT_vs_T	-0.409999	0.135625	17.0665	-2.87144	66.0529	0.00548626	-1.33074	0.510746	0.461172	0.0114026
A0A2I2U833	NADH dehydrogenase [ubiquinone] iron-sulfur protein 3, mitochondrial OS=Felis catus OX=9685 GN=NDUFS3 PE=3 SV=1	13	tr|A0A2I2U833|A0A2I2U833_FELCA	A0A2I2U833	A0A2I2U833	FALSE	FALSE	Linear_Model_moderated	M_vs_T	2.06074	0.129232	18.3019	15.1464	66.0529	3.59696e-23	1.14	2.98149	0.461172	1.31972e-21
A0A2I2U833	NADH dehydrogenase [ubiquinone] iron-sulfur protein 3, mitochondrial OS=Felis catus OX=9685 GN=NDUFS3 PE=3 SV=1	13	tr|A0A2I2U833|A0A2I2U833_FELCA	A0A2I2U833	A0A2I2U833	FALSE	FALSE	Imputed_Mean_moderated	F_vs_T	-0.0721373	0.134124	17.2355	-0.51127	66.0245	0.610868	-0.992173	0.847898	0.460813	1
A0A2I2U8A9	Mitogen-activated protein kinase 1 interacting protein 1 like OS=Felis catus OX=9685 GN=MAPK1IP1L PE=3 SV=1	1	tr|A0A2I2U8A9|A0A2I2U8A9_FELCA	A0A2I2U8A9	A0A2I2U8A9	FALSE	FALSE	Linear_Model_moderated	CT_vs_T	-1.72283	0.232632	18.4031	-7.4146	50.0529	1.34211e-09	-3.10529	-0.340373	0.688301	9.8155e-09
A0A2I2U8A9	Mitogen-activated protein kinase 1 interacting protein 1 like OS=Felis catus OX=9685 GN=MAPK1IP1L PE=3 SV=1	1	tr|A0A2I2U8A9|A0A2I2U8A9_FELCA	A0A2I2U8A9	A0A2I2U8A9	FALSE	FALSE	Linear_Model_moderated	M_vs_T	-1.5154	0.277397	18.5068	-5.46943	50.0529	1.439e-06	-2.89786	-0.132943	0.688301	4.74792e-06
A0A2I2U8A9	Mitogen-activated protein kinase 1 interacting protein 1 like OS=Felis catus OX=9685 GN=MAPK1IP1L PE=3 SV=1	1	tr|A0A2I2U8A9|A0A2I2U8A9_FELCA	A0A2I2U8A9	A0A2I2U8A9	FALSE	FALSE	Imputed_Mean_moderated	F_vs_T	-2.0651	0.24364	18.2319	-8.48869	50.0245	2.93454e-11	-3.44716	-0.683048	0.688091	2.80244e-10
A0A2I2U8C8	TAR DNA-binding protein 43 OS=Felis catus OX=9685 GN=TARDBP PE=4 SV=1	9	tr|A0A2I2U8C8|A0A2I2U8C8_FELCA	A0A2I2U8C8	A0A2I2U8C8	FALSE	FALSE	Linear_Model_moderated	CT_vs_T	-1.03145	0.124501	16.7112	-7.8727	69.0529	3.40121e-11	-1.94146	-0.121444	0.456164	3.23219e-10
A0A2I2U8C8	TAR DNA-binding protein 43 OS=Felis catus OX=9685 GN=TARDBP PE=4 SV=1	9	tr|A0A2I2U8C8|A0A2I2U8C8_FELCA	A0A2I2U8C8	A0A2I2U8C8	FALSE	FALSE	Linear_Model_moderated	M_vs_T	-1.89428	0.131903	16.2798	-13.6469	69.0529	2.76071e-21	-2.80429	-0.98427	0.456164	7.18371e-20
A0A2I2U8C8	TAR DNA-binding protein 43 OS=Felis catus OX=9685 GN=TARDBP PE=4 SV=1	9	tr|A0A2I2U8C8|A0A2I2U8C8_FELCA	A0A2I2U8C8	A0A2I2U8C8	FALSE	FALSE	Imputed_Mean_moderated	F_vs_T	-0.0275638	0.129719	17.2132	-0.202075	69.0245	0.840453	-0.936884	0.881756	0.455815	1
A0A2I2U8E3	Cytoskeleton associated protein 4 OS=Felis catus OX=9685 GN=CKAP4 PE=4 SV=2	49	tr|A0A2I2U8E3|A0A2I2U8E3_FELCA	A0A2I2U8E3	A0A2I2U8E3	FALSE	FALSE	Linear_Model_moderated	CT_vs_T	-2.35239	0.346339	18.6984	-6.96238	72.0529	1.29269e-09	-4.72603	0.0212533	1.19073	9.52874e-09
A0A2I2U8E3	Cytoskeleton associated protein 4 OS=Felis catus OX=9685 GN=CKAP4 PE=4 SV=2	49	tr|A0A2I2U8E3|A0A2I2U8E3_FELCA	A0A2I2U8E3	A0A2I2U8E3	FALSE	FALSE	Linear_Model_moderated	F_vs_T	-4.29889	0.65393	17.7252	-6.73869	72.0529	3.33076e-09	-6.67253	-1.92525	1.19073	1.47255e-08
A0A2I2U8E3	Cytoskeleton associated protein 4 OS=Felis catus OX=9685 GN=CKAP4 PE=4 SV=2	49	tr|A0A2I2U8E3|A0A2I2U8E3_FELCA	A0A2I2U8E3	A0A2I2U8E3	FALSE	FALSE	Linear_Model_moderated	M_vs_T	-3.82552	0.377904	17.9619	-10.3767	72.0529	5.99494e-16	-6.19916	-1.45188	1.19073	6.80973e-15
A0A2I2U8H2	carnitine O-palmitoyltransferase OS=Felis catus OX=9685 GN=CPT1B PE=3 SV=2	8	tr|A0A2I2U8H2|A0A2I2U8H2_FELCA	A0A2I2U8H2	A0A2I2U8H2	FALSE	FALSE	Linear_Model_moderated	CT_vs_T	2.1056	0.760769	16.2983	2.91344	31.0529	0.00657177	0.0211997	4.18999	1.02208	0.0134138
A0A2I2U8H2	carnitine O-palmitoyltransferase OS=Felis catus OX=9685 GN=CPT1B PE=3 SV=2	8	tr|A0A2I2U8H2|A0A2I2U8H2_FELCA	A0A2I2U8H2	A0A2I2U8H2	FALSE	FALSE	Linear_Model_moderated	M_vs_T	3.13957	0.500799	16.8153	6.59918	31.0529	2.23983e-07	1.05517	5.22396	1.02208	8.16082e-07
A0A2I2U8H2	carnitine O-palmitoyltransferase OS=Felis catus OX=9685 GN=CPT1B PE=3 SV=2	8	tr|A0A2I2U8H2|A0A2I2U8H2_FELCA	A0A2I2U8H2	A0A2I2U8H2	FALSE	FALSE	Imputed_Mean_moderated	F_vs_T	0	0.489378	16.2224	0	31.0245	1	-2.08453	2.08453	1.02211	1
A0A2I2U8H4	Cyclin dependent kinase 9 OS=Felis catus OX=9685 GN=CDK9 PE=3 SV=2	6	tr|A0A2I2U8H4|A0A2I2U8H4_FELCA	A0A2I2U8H4	A0A2I2U8H4	FALSE	FALSE	Linear_Model_moderated	CT_vs_T	-0.339749	0.612991	18.2021	-0.581126	48.0529	0.563872	-3.82177	3.14228	1.73185	0.638598
A0A2I2U8H4	Cyclin dependent kinase 9 OS=Felis catus OX=9685 GN=CDK9 PE=3 SV=2	6	tr|A0A2I2U8H4|A0A2I2U8H4_FELCA	A0A2I2U8H4	A0A2I2U8H4	FALSE	FALSE	Linear_Model_moderated	M_vs_T	1.04545	0.819552	18.8947	1.33749	48.0529	0.187359	-2.43658	4.52747	1.73185	0.249064
A0A2I2U8H4	Cyclin dependent kinase 9 OS=Felis catus OX=9685 GN=CDK9 PE=3 SV=2	6	tr|A0A2I2U8H4|A0A2I2U8H4_FELCA	A0A2I2U8H4	A0A2I2U8H4	FALSE	FALSE	Imputed_Mean_moderated	F_vs_T	-1.1726	0.655804	17.7857	-1.87438	48.0245	0.0669682	-4.65538	2.31017	1.7322	0.161973
A0A2I2U8P7	Histone H2B OS=Felis catus OX=9685 PE=3 SV=2	6	tr|A0A2I2U8P7|A0A2I2U8P7_FELCA	A0A2I2U8P7	A0A2I2U8P7	FALSE	FALSE	Linear_Model_moderated	CT_vs_T	-1.46423	0.238831	18.6615	-6.18791	99.0529	1.38037e-08	-3.13783	0.209378	0.843464	8.47475e-08
A0A2I2U8P7	Histone H2B OS=Felis catus OX=9685 PE=3 SV=2	6	tr|A0A2I2U8P7|A0A2I2U8P7_FELCA	A0A2I2U8P7	A0A2I2U8P7	FALSE	FALSE	Linear_Model_moderated	F_vs_T	-1.68424	0.2317	18.5515	-7.33677	99.0529	6.12249e-11	-3.35785	-0.0106377	0.843464	3.2827e-10
A0A2I2U8P7	Histone H2B OS=Felis catus OX=9685 PE=3 SV=2	6	tr|A0A2I2U8P7|A0A2I2U8P7_FELCA	A0A2I2U8P7	A0A2I2U8P7	FALSE	FALSE	Linear_Model_moderated	M_vs_T	-1.85239	0.251157	18.4674	-7.44413	99.0529	3.63877e-11	-3.526	-0.178787	0.843464	2.22511e-10
A0A2I2U8T1	Peptidyl-prolyl cis-trans isomerase OS=Felis catus OX=9685 GN=PPIL1 PE=3 SV=1	3	tr|A0A2I2U8T1|A0A2I2U8T1_FELCA	A0A2I2U8T1	A0A2I2U8T1	FALSE	FALSE	Linear_Model_moderated	CT_vs_T	-1.95971	0.321078	18.4466	-5.89206	46.0529	4.18615e-07	-3.05977	-0.859657	0.546521	1.99109e-06
A0A2I2U8T1	Peptidyl-prolyl cis-trans isomerase OS=Felis catus OX=9685 GN=PPIL1 PE=3 SV=1	3	tr|A0A2I2U8T1|A0A2I2U8T1_FELCA	A0A2I2U8T1	A0A2I2U8T1	FALSE	FALSE	Linear_Model_moderated	M_vs_T	0.799337	0.173755	19.8261	4.44096	46.0529	5.56981e-05	-0.300719	1.89939	0.546521	0.000147977
A0A2I2U8T1	Peptidyl-prolyl cis-trans isomerase OS=Felis catus OX=9685 GN=PPIL1 PE=3 SV=1	3	tr|A0A2I2U8T1|A0A2I2U8T1_FELCA	A0A2I2U8T1	A0A2I2U8T1	FALSE	FALSE	Imputed_Mean_moderated	F_vs_T	-2.22703	0.194823	18.3129	-11.0427	46.0245	1.5704e-14	-3.32633	-1.12773	0.546135	2.36087e-13
A0A2I2U8W9	Vimentin OS=Felis catus OX=9685 GN=VIM PE=3 SV=1	69	tr|A0A2I2U8W9|A0A2I2U8W9_FELCA	A0A2I2U8W9	A0A2I2U8W9	FALSE	FALSE	Linear_Model_moderated	CT_vs_T	-0.581767	0.211619	20.5629	-2.76219	99.0529	0.00684451	-2.07142	0.907884	0.750755	0.0138673
A0A2I2U8W9	Vimentin OS=Felis catus OX=9685 GN=VIM PE=3 SV=1	69	tr|A0A2I2U8W9|A0A2I2U8W9_FELCA	A0A2I2U8W9	A0A2I2U8W9	FALSE	FALSE	Linear_Model_moderated	F_vs_T	-0.203407	0.205301	20.7521	-0.995482	99.0529	0.321927	-1.69306	1.28624	0.750755	0.38779
A0A2I2U8W9	Vimentin OS=Felis catus OX=9685 GN=VIM PE=3 SV=1	69	tr|A0A2I2U8W9|A0A2I2U8W9_FELCA	A0A2I2U8W9	A0A2I2U8W9	FALSE	FALSE	Linear_Model_moderated	M_vs_T	-2.83251	0.222541	19.4376	-12.7885	99.0529	1.07726e-22	-4.32216	-1.34286	0.750755	3.49774e-21
A0A2I2U8Y1	ADP ribosylation factor 3 OS=Felis catus OX=9685 GN=ARF3 PE=3 SV=2	10	tr|A0A2I2U8Y1|A0A2I2U8Y1_FELCA	A0A2I2U8Y1	A0A2I2U8Y1	FALSE	FALSE	Linear_Model_moderated	CT_vs_T	-0.65189	0.189262	19.7206	-3.44258	91.0529	0.000872311	-1.99265	0.68887	0.674983	0.00218358
A0A2I2U8Y1	ADP ribosylation factor 3 OS=Felis catus OX=9685 GN=ARF3 PE=3 SV=2	10	tr|A0A2I2U8Y1|A0A2I2U8Y1_FELCA	A0A2I2U8Y1	A0A2I2U8Y1	FALSE	FALSE	Linear_Model_moderated	F_vs_T	-1.2466	0.202016	19.4232	-6.16756	91.0529	1.87877e-08	-2.58736	0.0941618	0.674983	7.61172e-08
A0A2I2U8Y1	ADP ribosylation factor 3 OS=Felis catus OX=9685 GN=ARF3 PE=3 SV=2	10	tr|A0A2I2U8Y1|A0A2I2U8Y1_FELCA	A0A2I2U8Y1	A0A2I2U8Y1	FALSE	FALSE	Linear_Model_moderated	M_vs_T	-1.02893	0.199029	19.532	-5.16705	91.0529	1.39515e-06	-2.36969	0.311826	0.674983	4.62403e-06
A0A2I2U902	Ribosomal protein L19 OS=Felis catus OX=9685 GN=RPL19 PE=3 SV=3	3	tr|A0A2I2U902|A0A2I2U902_FELCA	A0A2I2U902	A0A2I2U902	FALSE	FALSE	Linear_Model_moderated	CT_vs_T	-1.77234	0.210478	20.5355	-8.42964	72.0529	2.40507e-12	-3.14971	-0.394963	0.690953	2.86277e-11
A0A2I2U902	Ribosomal protein L19 OS=Felis catus OX=9685 GN=RPL19 PE=3 SV=3	3	tr|A0A2I2U902|A0A2I2U902_FELCA	A0A2I2U902	A0A2I2U902	FALSE	FALSE	Linear_Model_moderated	F_vs_T	-2.13663	0.293377	20.3534	-7.29074	72.0529	3.19445e-10	-3.514	-0.759256	0.690953	1.62299e-09
A0A2I2U902	Ribosomal protein L19 OS=Felis catus OX=9685 GN=RPL19 PE=3 SV=3	3	tr|A0A2I2U902|A0A2I2U902_FELCA	A0A2I2U902	A0A2I2U902	FALSE	FALSE	Linear_Model_moderated	M_vs_T	-1.46462	0.207128	20.6894	-7.07873	72.0529	7.88553e-10	-2.84199	-0.0872441	0.690953	3.92565e-09
A0A2I2U909	Enah/Vasp-like OS=Felis catus OX=9685 GN=EVL PE=3 SV=2	8	tr|A0A2I2U909|A0A2I2U909_FELCA	A0A2I2U909	A0A2I2U909	FALSE	FALSE	Linear_Model_moderated	CT_vs_T	3.34105	0.239158	17.2265	13.7288	50.0529	1.34313e-18	2.14376	4.53834	0.596111	6.02602e-17
A0A2I2U909	Enah/Vasp-like OS=Felis catus OX=9685 GN=EVL PE=3 SV=2	8	tr|A0A2I2U909|A0A2I2U909_FELCA	A0A2I2U909	A0A2I2U909	FALSE	FALSE	Linear_Model_moderated	M_vs_T	1.59055	0.189071	16.3513	8.26716	50.0529	6.39165e-11	0.393259	2.78784	0.596111	3.77132e-10
A0A2I2U909	Enah/Vasp-like OS=Felis catus OX=9685 GN=EVL PE=3 SV=2	8	tr|A0A2I2U909|A0A2I2U909_FELCA	A0A2I2U909	A0A2I2U909	FALSE	FALSE	Imputed_Mean_moderated	F_vs_T	0	0.207117	16.3777	0	50.0245	1	-1.19671	1.19671	0.595812	1
A0A2I2U915	Signal recognition particle receptor subunit beta OS=Felis catus OX=9685 GN=SRPRB PE=3 SV=1	9	tr|A0A2I2U915|A0A2I2U915_FELCA	A0A2I2U915	A0A2I2U915	FALSE	FALSE	Linear_Model_moderated	CT_vs_T	-1.18242	0.206763	17.6895	-5.61955	55.0529	6.55181e-07	-2.36125	-0.00358078	0.588241	2.98251e-06
A0A2I2U915	Signal recognition particle receptor subunit beta OS=Felis catus OX=9685 GN=SRPRB PE=3 SV=1	9	tr|A0A2I2U915|A0A2I2U915_FELCA	A0A2I2U915	A0A2I2U915	FALSE	FALSE	Linear_Model_moderated	M_vs_T	-0.448961	0.186147	18.0562	-2.37005	55.0529	0.0213168	-1.6278	0.729874	0.588241	0.0356478
A0A2I2U915	Signal recognition particle receptor subunit beta OS=Felis catus OX=9685 GN=SRPRB PE=3 SV=1	9	tr|A0A2I2U915|A0A2I2U915_FELCA	A0A2I2U915	A0A2I2U915	FALSE	FALSE	Imputed_Mean_moderated	F_vs_T	-1.08132	0.19449	17.7401	-5.46595	55.0245	1.15153e-06	-2.2596	0.0969744	0.587962	6.22382e-06
A0A2I2U931	NADH dehydrogenase [ubiquinone] iron-sulfur protein 6, mitochondrial OS=Felis catus OX=9685 GN=NDUFS6 PE=3 SV=2	3	tr|A0A2I2U931|A0A2I2U931_FELCA	A0A2I2U931	A0A2I2U931	FALSE	FALSE	Linear_Model_moderated	CT_vs_T	1.41718	0.434017	16.5164	3.27098	37.0529	0.00232148	0.0219325	2.81243	0.688641	0.00524047
A0A2I2U931	NADH dehydrogenase [ubiquinone] iron-sulfur protein 6, mitochondrial OS=Felis catus OX=9685 GN=NDUFS6 PE=3 SV=2	3	tr|A0A2I2U931|A0A2I2U931_FELCA	A0A2I2U931	A0A2I2U931	FALSE	FALSE	Linear_Model_moderated	M_vs_T	2.87157	0.243897	17.2436	11.7943	37.0529	4.15954e-14	1.47632	4.26683	0.688641	3.69524e-13
A0A2I2U931	NADH dehydrogenase [ubiquinone] iron-sulfur protein 6, mitochondrial OS=Felis catus OX=9685 GN=NDUFS6 PE=3 SV=2	3	tr|A0A2I2U931|A0A2I2U931_FELCA	A0A2I2U931	A0A2I2U931	FALSE	FALSE	Imputed_Mean_moderated	F_vs_T	0	0.285622	16.5036	0	37.0245	1	-1.39471	1.39471	0.688358	1
A0A2I2U975	Coiled-coil domain containing 124 OS=Felis catus OX=9685 GN=CCDC124 PE=3 SV=1	3	tr|A0A2I2U975|A0A2I2U975_FELCA	A0A2I2U975	A0A2I2U975	FALSE	FALSE	Linear_Model_moderated	CT_vs_T	-1.15665	0.336715	17.546	-3.43915	53.0529	0.00114383	-2.53802	0.224713	0.68872	0.00278555
A0A2I2U975	Coiled-coil domain containing 124 OS=Felis catus OX=9685 GN=CCDC124 PE=3 SV=1	3	tr|A0A2I2U975|A0A2I2U975_FELCA	A0A2I2U975	A0A2I2U975	FALSE	FALSE	Linear_Model_moderated	M_vs_T	0.521488	0.205083	18.3851	2.5458	53.0529	0.0138436	-0.859876	1.90285	0.68872	0.0239698
A0A2I2U975	Coiled-coil domain containing 124 OS=Felis catus OX=9685 GN=CCDC124 PE=3 SV=1	3	tr|A0A2I2U975|A0A2I2U975_FELCA	A0A2I2U975	A0A2I2U975	FALSE	FALSE	Imputed_Mean_moderated	F_vs_T	-0.924916	0.236507	17.6619	-3.91646	53.0245	0.000258599	-2.3059	0.45607	0.688522	0.000985025
A0A2I2U9B6	ATP binding cassette subfamily D member 3 OS=Felis catus OX=9685 GN=ABCD3 PE=3 SV=1	6	tr|A0A2I2U9B6|A0A2I2U9B6_FELCA	A0A2I2U9B6	A0A2I2U9B6	FALSE	FALSE	Linear_Model_moderated	CT_vs_T	0.428346	0.221785	17.5568	1.95132	64.0529	0.0553955	-1.1348	1.99149	0.782472	0.0881567
A0A2I2U9B6	ATP binding cassette subfamily D member 3 OS=Felis catus OX=9685 GN=ABCD3 PE=3 SV=1	6	tr|A0A2I2U9B6|A0A2I2U9B6_FELCA	A0A2I2U9B6	A0A2I2U9B6	FALSE	FALSE	Linear_Model_moderated	M_vs_T	-1.09367	0.28278	16.7958	-3.90755	64.0529	0.000227367	-2.65682	0.469471	0.782472	0.000549908
A0A2I2U9B6	ATP binding cassette subfamily D member 3 OS=Felis catus OX=9685 GN=ABCD3 PE=3 SV=1	6	tr|A0A2I2U9B6|A0A2I2U9B6_FELCA	A0A2I2U9B6	A0A2I2U9B6	FALSE	FALSE	Imputed_Mean_moderated	F_vs_T	-0.143214	0.245932	17.271	-0.588432	64.0245	0.558313	-1.70616	1.41973	0.782367	1
A0A2I2U9C6	L-lactate dehydrogenase OS=Felis catus OX=9685 GN=LDHB PE=3 SV=1	18	tr|A0A2I2U9C6|A0A2I2U9C6_FELCA	A0A2I2U9C6	A0A2I2U9C6	FALSE	FALSE	Linear_Model_moderated	CT_vs_T	-1.37219	0.197268	18.9882	-6.96341	96.0529	4.11577e-10	-2.75069	0.0063113	0.69447	3.31107e-09
A0A2I2U9C6	L-lactate dehydrogenase OS=Felis catus OX=9685 GN=LDHB PE=3 SV=1	18	tr|A0A2I2U9C6|A0A2I2U9C6_FELCA	A0A2I2U9C6	A0A2I2U9C6	FALSE	FALSE	Linear_Model_moderated	F_vs_T	-0.222349	0.19296	19.5631	-1.15354	96.0529	0.251551	-1.60085	1.15615	0.69447	0.31135
A0A2I2U9C6	L-lactate dehydrogenase OS=Felis catus OX=9685 GN=LDHB PE=3 SV=1	18	tr|A0A2I2U9C6|A0A2I2U9C6_FELCA	A0A2I2U9C6	A0A2I2U9C6	FALSE	FALSE	Linear_Model_moderated	M_vs_T	0.447394	0.205102	19.898	2.18366	96.0529	0.0314227	-0.931108	1.8259	0.69447	0.0505435
A0A2I2U9G7	Myosin light chain 10 OS=Felis catus OX=9685 GN=MYL10 PE=4 SV=3	2	tr|A0A2I2U9G7|A0A2I2U9G7_FELCA	A0A2I2U9G7	A0A2I2U9G7	FALSE	FALSE	Linear_Model_moderated	CT_vs_T	3.72032	0.734458	19.0585	5.11801	24.0529	3.06409e-05	2.25639	5.18426	0.70939	0.000101831
A0A2I2U9G7	Myosin light chain 10 OS=Felis catus OX=9685 GN=MYL10 PE=4 SV=3	2	tr|A0A2I2U9G7|A0A2I2U9G7_FELCA	A0A2I2U9G7	A0A2I2U9G7	FALSE	FALSE	Imputed_Mean_moderated	F_vs_T	0	0.226659	17.1989	0	24.0245	1	-1.46321	1.46321	0.708991	1
A0A2I2U9G7	Myosin light chain 10 OS=Felis catus OX=9685 GN=MYL10 PE=4 SV=3	2	tr|A0A2I2U9G7|A0A2I2U9G7_FELCA	A0A2I2U9G7	A0A2I2U9G7	FALSE	FALSE	Imputed_Mean_moderated	M_vs_T	3.72032	0.226659	19.0585	16.5936	24.0245	1.15806e-14	2.25712	5.18353	0.708991	1.45218e-13
A0A2I2U9G9	Synaptogyrin OS=Felis catus OX=9685 GN=SYNGR2 PE=3 SV=2	2	tr|A0A2I2U9G9|A0A2I2U9G9_FELCA	A0A2I2U9G9	A0A2I2U9G9	FALSE	FALSE	Linear_Model_moderated	CT_vs_T	0.544839	0.727994	17.5265	0.752033	48.0529	0.455699	-0.884572	1.97425	0.710946	0.535725
A0A2I2U9G9	Synaptogyrin OS=Felis catus OX=9685 GN=SYNGR2 PE=3 SV=2	2	tr|A0A2I2U9G9|A0A2I2U9G9_FELCA	A0A2I2U9G9	A0A2I2U9G9	FALSE	FALSE	Linear_Model_moderated	M_vs_T	0.992349	0.215613	17.7502	4.62472	48.0529	2.8515e-05	-0.437062	2.42176	0.710946	7.94392e-05
A0A2I2U9G9	Synaptogyrin OS=Felis catus OX=9685 GN=SYNGR2 PE=3 SV=2	2	tr|A0A2I2U9G9|A0A2I2U9G9_FELCA	A0A2I2U9G9	A0A2I2U9G9	FALSE	FALSE	Imputed_Mean_moderated	F_vs_T	-0.0546423	0.212988	17.2267	-0.257864	48.0245	0.797614	-1.48368	1.37439	0.710747	1
A0A2I2U9N8	cAMP-dependent protein kinase inhibitor alpha OS=Felis catus OX=9685 GN=PKIA PE=3 SV=2	3	tr|A0A2I2U9N8|A0A2I2U9N8_FELCA	A0A2I2U9N8	A0A2I2U9N8	FALSE	FALSE	Linear_Model_moderated	CT_vs_T	1.70025	0.279509	16.1747	5.35365	23.0529	1.93426e-05	0.651269	2.74922	0.507145	6.7095e-05
A0A2I2U9N8	cAMP-dependent protein kinase inhibitor alpha OS=Felis catus OX=9685 GN=PKIA PE=3 SV=2	3	tr|A0A2I2U9N8|A0A2I2U9N8_FELCA	A0A2I2U9N8	A0A2I2U9N8	FALSE	FALSE	Imputed_Mean_moderated	F_vs_T	0	0.19961	16.262	0	23.0245	1	-1.04722	1.04722	0.506262	1
A0A2I2U9N8	cAMP-dependent protein kinase inhibitor alpha OS=Felis catus OX=9685 GN=PKIA PE=3 SV=2	3	tr|A0A2I2U9N8|A0A2I2U9N8_FELCA	A0A2I2U9N8	A0A2I2U9N8	FALSE	FALSE	Imputed_Mean_moderated	M_vs_T	1.70025	0.19961	16.1747	7.50967	23.0245	1.23898e-07	0.653024	2.74747	0.506262	4.97726e-07
A0A2I2U9R2	Protein FAM136A OS=Felis catus OX=9685 GN=FAM136A PE=3 SV=1	2	tr|A0A2I2U9R2|A0A2I2U9R2_FELCA	A0A2I2U9R2	A0A2I2U9R2	FALSE	FALSE	Linear_Model_moderated	CT_vs_T	-1.64643	0.456242	17.2579	-3.82184	31.0529	0.000596646	-3.91686	0.624003	1.1133	0.00154235
A0A2I2U9R2	Protein FAM136A OS=Felis catus OX=9685 GN=FAM136A PE=3 SV=1	2	tr|A0A2I2U9R2|A0A2I2U9R2_FELCA	A0A2I2U9R2	A0A2I2U9R2	FALSE	FALSE	Imputed_Mean_moderated	F_vs_T	-0.881726	0.445644	17.6403	-2.09522	31.0245	0.0444086	-3.15246	1.38901	1.11341	0.111687
A0A2I2U9R2	Protein FAM136A OS=Felis catus OX=9685 GN=FAM136A PE=3 SV=1	2	tr|A0A2I2U9R2|A0A2I2U9R2_FELCA	A0A2I2U9R2	A0A2I2U9R2	FALSE	FALSE	Imputed_Mean_moderated	M_vs_T	-1.64643	0.445644	17.2579	-3.91236	31.0245	0.000465328	-3.91716	0.624304	1.11341	0.00110996
A0A2I2U9S3	Aly/REF export factor OS=Felis catus OX=9685 GN=ALYREF PE=4 SV=2	6	tr|A0A2I2U9S3|A0A2I2U9S3_FELCA	A0A2I2U9S3	A0A2I2U9S3	FALSE	FALSE	Linear_Model_moderated	CT_vs_T	-2.04024	0.302134	16.9124	-6.85993	57.0529	5.4212e-09	-3.7052	-0.375279	0.831471	3.56775e-08
A0A2I2U9S3	Aly/REF export factor OS=Felis catus OX=9685 GN=ALYREF PE=4 SV=2	6	tr|A0A2I2U9S3|A0A2I2U9S3_FELCA	A0A2I2U9S3	A0A2I2U9S3	FALSE	FALSE	Linear_Model_moderated	M_vs_T	-1.8699	0.26152	16.9975	-7.26359	57.0529	1.15144e-09	-3.53486	-0.204943	0.831471	5.57339e-09
A0A2I2U9S3	Aly/REF export factor OS=Felis catus OX=9685 GN=ALYREF PE=4 SV=2	6	tr|A0A2I2U9S3|A0A2I2U9S3_FELCA	A0A2I2U9S3	A0A2I2U9S3	FALSE	FALSE	Imputed_Mean_moderated	F_vs_T	-0.733095	0.278984	17.5659	-2.66971	57.0245	0.0098721	-2.3979	0.931708	0.831384	0.028578
A0A2I2U9U9	calcium/calmodulin-dependent protein kinase OS=Felis catus OX=9685 GN=CAMK2G PE=3 SV=2	6	tr|A0A2I2U9U9|A0A2I2U9U9_FELCA	A0A2I2U9U9	A0A2I2U9U9	FALSE	FALSE	Linear_Model_moderated	CT_vs_T	0.597282	0.311148	15.3771	1.84947	51.0529	0.0701828	-0.465986	1.66055	0.529639	0.108622
A0A2I2U9U9	calcium/calmodulin-dependent protein kinase OS=Felis catus OX=9685 GN=CAMK2G PE=3 SV=2	6	tr|A0A2I2U9U9|A0A2I2U9U9_FELCA	A0A2I2U9U9	A0A2I2U9U9	FALSE	FALSE	Linear_Model_moderated	M_vs_T	3.41106	0.151772	16.784	21.6537	51.0529	2.18025e-27	2.34779	4.47433	0.529639	1.53833e-25
A0A2I2U9U9	calcium/calmodulin-dependent protein kinase OS=Felis catus OX=9685 GN=CAMK2G PE=3 SV=2	6	tr|A0A2I2U9U9|A0A2I2U9U9_FELCA	A0A2I2U9U9	A0A2I2U9U9	FALSE	FALSE	Imputed_Mean_moderated	F_vs_T	0	0.178563	16.1389	0	51.0245	1	-1.06254	1.06254	0.52927	1
A0A2I2U9W0	AP complex subunit sigma OS=Felis catus OX=9685 GN=AP1S2 PE=3 SV=1	1	tr|A0A2I2U9W0|A0A2I2U9W0_FELCA	A0A2I2U9W0	A0A2I2U9W0	FALSE	FALSE	Linear_Model_moderated	CT_vs_T	-1.35137	0.267113	17.228	-4.97281	48.0529	8.82399e-06	-2.55774	-0.145001	0.600012	3.24195e-05
A0A2I2U9W0	AP complex subunit sigma OS=Felis catus OX=9685 GN=AP1S2 PE=3 SV=1	1	tr|A0A2I2U9W0|A0A2I2U9W0_FELCA	A0A2I2U9W0	A0A2I2U9W0	FALSE	FALSE	Linear_Model_moderated	M_vs_T	0.188273	0.195507	17.9978	0.946559	48.0529	0.348599	-1.0181	1.39464	0.600012	0.424336
A0A2I2U9W0	AP complex subunit sigma OS=Felis catus OX=9685 GN=AP1S2 PE=3 SV=1	1	tr|A0A2I2U9W0|A0A2I2U9W0_FELCA	A0A2I2U9W0	A0A2I2U9W0	FALSE	FALSE	Imputed_Mean_moderated	F_vs_T	-0.704251	0.213	17.5515	-3.25157	48.0245	0.00210186	-1.91002	0.501522	0.599706	0.00681613
A0A2I2U9Z1	Ribosomal protein S6 kinase OS=Felis catus OX=9685 GN=RPS6KA3 PE=3 SV=1	17	tr|A0A2I2U9Z1|A0A2I2U9Z1_FELCA	A0A2I2U9Z1	A0A2I2U9Z1	FALSE	FALSE	Linear_Model_moderated	CT_vs_T	-0.404556	0.361718	17.008	-1.14013	57.0529	0.258997	-2.16968	1.36056	0.881491	0.333465
A0A2I2U9Z1	Ribosomal protein S6 kinase OS=Felis catus OX=9685 GN=RPS6KA3 PE=3 SV=1	17	tr|A0A2I2U9Z1|A0A2I2U9Z1_FELCA	A0A2I2U9Z1	A0A2I2U9Z1	FALSE	FALSE	Linear_Model_moderated	M_vs_T	0.373852	0.265103	17.3972	1.43757	57.0529	0.156018	-1.39127	2.13897	0.881491	0.211775
A0A2I2U9Z1	Ribosomal protein S6 kinase OS=Felis catus OX=9685 GN=RPS6KA3 PE=3 SV=1	17	tr|A0A2I2U9Z1|A0A2I2U9Z1_FELCA	A0A2I2U9Z1	A0A2I2U9Z1	FALSE	FALSE	Imputed_Mean_moderated	F_vs_T	-0.0109109	0.296796	17.2048	-0.0374781	57.0245	0.970235	-1.77593	1.75411	0.881433	1
A0A2I2UA05	Staphylococcal nuclease domain-containing protein OS=Felis catus OX=9685 GN=SND1 PE=4 SV=2	38	tr|A0A2I2UA05|A0A2I2UA05_FELCA	A0A2I2UA05	A0A2I2UA05	FALSE	FALSE	Linear_Model_moderated	CT_vs_T	-1.72299	0.212667	17.7721	-8.15183	72.0529	7.94503e-12	-3.20787	-0.238111	0.744884	8.42534e-11
A0A2I2UA05	Staphylococcal nuclease domain-containing protein OS=Felis catus OX=9685 GN=SND1 PE=4 SV=2	38	tr|A0A2I2UA05|A0A2I2UA05_FELCA	A0A2I2UA05	A0A2I2UA05	FALSE	FALSE	Linear_Model_moderated	M_vs_T	-1.51643	0.221113	17.8754	-6.90051	72.0529	1.68042e-09	-3.00131	-0.0315467	0.744884	7.95544e-09
A0A2I2UA05	Staphylococcal nuclease domain-containing protein OS=Felis catus OX=9685 GN=SND1 PE=4 SV=2	38	tr|A0A2I2UA05|A0A2I2UA05_FELCA	A0A2I2UA05	A0A2I2UA05	FALSE	FALSE	Imputed_Mean_moderated	F_vs_T	-1.43421	0.219426	17.9165	-6.57755	72.0245	6.57226e-09	-2.91888	0.0504536	0.744771	4.74742e-08
A0A2I2UA23	PRA1 family protein OS=Felis catus OX=9685 GN=ARL6IP5 PE=3 SV=1	3	tr|A0A2I2UA23|A0A2I2UA23_FELCA	A0A2I2UA23	A0A2I2UA23	FALSE	FALSE	Linear_Model_moderated	CT_vs_T	-0.84129	0.200678	19.084	-4.18805	82.0529	7.03788e-05	-2.17578	0.493196	0.670832	0.000219071
A0A2I2UA23	PRA1 family protein OS=Felis catus OX=9685 GN=ARL6IP5 PE=3 SV=1	3	tr|A0A2I2UA23|A0A2I2UA23_FELCA	A0A2I2UA23	A0A2I2UA23	FALSE	FALSE	Linear_Model_moderated	F_vs_T	-0.714079	0.215812	19.1476	-3.30549	82.0529	0.00140756	-2.04856	0.620406	0.670832	0.0027625
A0A2I2UA23	PRA1 family protein OS=Felis catus OX=9685 GN=ARL6IP5 PE=3 SV=1	3	tr|A0A2I2UA23|A0A2I2UA23_FELCA	A0A2I2UA23	A0A2I2UA23	FALSE	FALSE	Linear_Model_moderated	M_vs_T	1.50063	0.197711	20.255	7.5824	82.0529	4.64952e-11	0.16614	2.83511	0.670832	2.79657e-10
A0A2I2UA39	Cytosolic Fe-S cluster assembly factor NUBP2 OS=Felis catus OX=9685 GN=NUBP2 PE=3 SV=3	2	tr|A0A2I2UA39|A0A2I2UA39_FELCA	A0A2I2UA39	A0A2I2UA39	FALSE	FALSE	Linear_Model_moderated	CT_vs_T	0.399324	0.477401	17.059	0.759989	27.0529	0.453834	-0.653894	1.45254	0.513353	0.533667
A0A2I2UA39	Cytosolic Fe-S cluster assembly factor NUBP2 OS=Felis catus OX=9685 GN=NUBP2 PE=3 SV=3	2	tr|A0A2I2UA39|A0A2I2UA39_FELCA	A0A2I2UA39	A0A2I2UA39	FALSE	FALSE	Linear_Model_moderated	M_vs_T	1.97771	0.287883	17.8482	6.2418	27.0529	1.11201e-06	0.924488	3.03092	0.513353	3.71243e-06
A0A2I2UA39	Cytosolic Fe-S cluster assembly factor NUBP2 OS=Felis catus OX=9685 GN=NUBP2 PE=3 SV=3	2	tr|A0A2I2UA39|A0A2I2UA39_FELCA	A0A2I2UA39	A0A2I2UA39	FALSE	FALSE	Imputed_Mean_moderated	F_vs_T	0	0.190417	17.0294	0	27.0245	1	-1.05176	1.05176	0.512617	1
A0A2I2UA47	Transcription factor A, mitochondrial OS=Felis catus OX=9685 GN=TFAM PE=4 SV=1	2	tr|A0A2I2UA47|A0A2I2UA47_FELCA	A0A2I2UA47	A0A2I2UA47	FALSE	FALSE	Linear_Model_moderated	CT_vs_T	-2.4651	0.535043	16.6951	-4.42872	42.0529	6.62794e-05	-3.56654	-1.36366	0.545807	0.000207001
A0A2I2UA47	Transcription factor A, mitochondrial OS=Felis catus OX=9685 GN=TFAM PE=4 SV=1	2	tr|A0A2I2UA47|A0A2I2UA47_FELCA	A0A2I2UA47	A0A2I2UA47	FALSE	FALSE	Linear_Model_moderated	M_vs_T	1.39055	0.175134	18.6229	7.6322	42.0529	1.82268e-09	0.28911	2.49199	0.545807	8.57363e-09
A0A2I2UA47	Transcription factor A, mitochondrial OS=Felis catus OX=9685 GN=TFAM PE=4 SV=1	2	tr|A0A2I2UA47|A0A2I2UA47_FELCA	A0A2I2UA47	A0A2I2UA47	FALSE	FALSE	Imputed_Mean_moderated	F_vs_T	-0.728242	0.168023	17.5635	-4.16943	42.0245	0.000149282	-1.82885	0.372367	0.545383	0.000593477
A0A2I2UA99	Golgin B1 OS=Felis catus OX=9685 GN=GOLGB1 PE=4 SV=3	13	tr|A0A2I2UA99|A0A2I2UA99_FELCA	A0A2I2UA99	A0A2I2UA99	FALSE	FALSE	Linear_Model_moderated	CT_vs_T	1.42523	0.24928	18.1141	5.75564	57.0529	3.59299e-07	-0.043599	2.89407	0.733527	1.72834e-06
A0A2I2UA99	Golgin B1 OS=Felis catus OX=9685 GN=GOLGB1 PE=4 SV=3	13	tr|A0A2I2UA99|A0A2I2UA99_FELCA	A0A2I2UA99	A0A2I2UA99	FALSE	FALSE	Linear_Model_moderated	M_vs_T	1.1385	0.237798	17.9708	4.8197	57.0529	1.10401e-05	-0.330333	2.60733	0.733527	3.24829e-05
A0A2I2UA99	Golgin B1 OS=Felis catus OX=9685 GN=GOLGB1 PE=4 SV=3	13	tr|A0A2I2UA99|A0A2I2UA99_FELCA	A0A2I2UA99	A0A2I2UA99	FALSE	FALSE	Imputed_Mean_moderated	F_vs_T	-0.202115	0.243897	17.3005	-0.834407	57.0245	0.407534	-1.67066	1.26643	0.733376	0.788192
A0A2I2UAA2	NADH dehydrogenase [ubiquinone] iron-sulfur protein 2, mitochondrial OS=Felis catus OX=9685 GN=NDUFS2 PE=3 SV=2	8	tr|A0A2I2UAA2|A0A2I2UAA2_FELCA	A0A2I2UAA2	A0A2I2UAA2	FALSE	FALSE	Linear_Model_moderated	CT_vs_T	0.825245	0.230128	18.3985	3.55332	58.0529	0.000763426	-0.424087	2.07458	0.624142	0.0019349
A0A2I2UAA2	NADH dehydrogenase [ubiquinone] iron-sulfur protein 2, mitochondrial OS=Felis catus OX=9685 GN=NDUFS2 PE=3 SV=2	8	tr|A0A2I2UAA2|A0A2I2UAA2_FELCA	A0A2I2UAA2	A0A2I2UAA2	FALSE	FALSE	Linear_Model_moderated	M_vs_T	1.7289	0.183943	18.8504	9.31342	58.0529	4.01288e-13	0.479567	2.97823	0.624142	3.18685e-12
A0A2I2UAA2	NADH dehydrogenase [ubiquinone] iron-sulfur protein 2, mitochondrial OS=Felis catus OX=9685 GN=NDUFS2 PE=3 SV=2	8	tr|A0A2I2UAA2|A0A2I2UAA2_FELCA	A0A2I2UAA2	A0A2I2UAA2	FALSE	FALSE	Imputed_Mean_moderated	F_vs_T	-0.786533	0.202436	17.5927	-3.85136	58.0245	0.00029569	-2.03541	0.462346	0.623909	0.00111523
A0A2I2UAA6	Ras-related protein Rab-4 OS=Felis catus OX=9685 PE=3 SV=2	1	tr|A0A2I2UAA6|A0A2I2UAA6_FELCA	A0A2I2UAA6	A0A2I2UAA6	FALSE	FALSE	Linear_Model_moderated	CT_vs_T	1.58186	0.750847	17.0903	2.2507	22.0529	0.0347066	-0.367692	3.53142	0.940186	0.059124
A0A2I2UAA6	Ras-related protein Rab-4 OS=Felis catus OX=9685 PE=3 SV=2	1	tr|A0A2I2UAA6|A0A2I2UAA6_FELCA	A0A2I2UAA6	A0A2I2UAA6	FALSE	FALSE	Imputed_Mean_moderated	F_vs_T	0	0.460858	16.7494	0	22.0245	1	-1.94956	1.94956	0.940119	1
A0A2I2UAA6	Ras-related protein Rab-4 OS=Felis catus OX=9685 PE=3 SV=2	1	tr|A0A2I2UAA6|A0A2I2UAA6_FELCA	A0A2I2UAA6	A0A2I2UAA6	FALSE	FALSE	Imputed_Mean_moderated	M_vs_T	1.58186	0.460858	17.0903	3.66718	22.0245	0.00135141	-0.367699	3.53142	0.940119	0.00299587
A0A2I2UAC5	Cytochrome c oxidase subunit 7C, mitochondrial OS=Felis catus OX=9685 GN=LOC102899183 PE=3 SV=1	2	tr|A0A2I2UAC5|A0A2I2UAC5_FELCA	A0A2I2UAC5	A0A2I2UAC5	FALSE	FALSE	Linear_Model_moderated	CT_vs_T	-0.704447	0.304352	17.0874	-2.32444	55.0529	0.023818	-2.13073	0.721837	0.711718	0.0422566
A0A2I2UAC5	Cytochrome c oxidase subunit 7C, mitochondrial OS=Felis catus OX=9685 GN=LOC102899183 PE=3 SV=1	2	tr|A0A2I2UAC5|A0A2I2UAC5_FELCA	A0A2I2UAC5	A0A2I2UAC5	FALSE	FALSE	Linear_Model_moderated	M_vs_T	2.02606	0.212585	18.4527	9.57122	55.0529	2.59319e-13	0.599778	3.45235	0.711718	2.12039e-12
A0A2I2UAC5	Cytochrome c oxidase subunit 7C, mitochondrial OS=Felis catus OX=9685 GN=LOC102899183 PE=3 SV=1	2	tr|A0A2I2UAC5|A0A2I2UAC5_FELCA	A0A2I2UAC5	A0A2I2UAC5	FALSE	FALSE	Imputed_Mean_moderated	F_vs_T	-0.240231	0.240488	17.3195	-1.00343	55.0245	0.320044	-1.66619	1.18572	0.711546	0.642362
A0A2I2UAK7	IST1 homolog OS=Felis catus OX=9685 GN=IST1 PE=3 SV=2	4	tr|A0A2I2UAK7|A0A2I2UAK7_FELCA	A0A2I2UAK7	A0A2I2UAK7	FALSE	FALSE	Linear_Model_moderated	CT_vs_T	-0.155389	0.28457	17.244	-0.541128	46.0529	0.591028	-1.43603	1.12526	0.63624	0.66228
A0A2I2UAK7	IST1 homolog OS=Felis catus OX=9685 GN=IST1 PE=3 SV=2	4	tr|A0A2I2UAK7|A0A2I2UAK7_FELCA	A0A2I2UAK7	A0A2I2UAK7	FALSE	FALSE	Linear_Model_moderated	M_vs_T	0.668822	0.22553	17.6561	2.93884	46.0529	0.00513427	-0.611823	1.94947	0.63624	0.00978059
A0A2I2UAK7	IST1 homolog OS=Felis catus OX=9685 GN=IST1 PE=3 SV=2	4	tr|A0A2I2UAK7|A0A2I2UAK7_FELCA	A0A2I2UAK7	A0A2I2UAK7	FALSE	FALSE	Imputed_Mean_moderated	F_vs_T	-0.122275	0.23283	17.2605	-0.520667	46.0245	0.605095	-1.40238	1.15783	0.63596	1
A0A2I2UAT1	Heat shock protein family B (small) member 7 OS=Felis catus OX=9685 GN=HSPB7 PE=3 SV=2	7	tr|A0A2I2UAT1|A0A2I2UAT1_FELCA	A0A2I2UAT1	A0A2I2UAT1	FALSE	FALSE	Linear_Model_moderated	CT_vs_T	0.592482	1.1661	15.5514	0.537296	26.0529	0.595623	-1.3703	2.55527	0.954975	0.666309
A0A2I2UAT1	Heat shock protein family B (small) member 7 OS=Felis catus OX=9685 GN=HSPB7 PE=3 SV=2	7	tr|A0A2I2UAT1|A0A2I2UAT1_FELCA	A0A2I2UAT1	A0A2I2UAT1	FALSE	FALSE	Linear_Model_moderated	M_vs_T	4.03566	0.625249	17.273	6.8255	26.0529	2.99947e-07	2.07288	5.99845	0.954975	1.07367e-06
A0A2I2UAT1	Heat shock protein family B (small) member 7 OS=Felis catus OX=9685 GN=HSPB7 PE=3 SV=2	7	tr|A0A2I2UAT1|A0A2I2UAT1_FELCA	A0A2I2UAT1	A0A2I2UAT1	FALSE	FALSE	Imputed_Mean_moderated	F_vs_T	0	0.421144	16.2273	0	26.0245	1	-1.96281	1.96281	0.954936	1
A0A2I2UAT5	Tubulin beta chain OS=Felis catus OX=9685 GN=TUBB6 PE=3 SV=1	12	tr|A0A2I2UAT5|A0A2I2UAT5_FELCA	A0A2I2UAT5	A0A2I2UAT5	FALSE	FALSE	Linear_Model_moderated	CT_vs_T	-1.805	0.30552	18.7205	-6.01976	81.0529	4.85298e-08	-3.88218	0.272178	1.04398	2.72491e-07
A0A2I2UAT5	Tubulin beta chain OS=Felis catus OX=9685 GN=TUBB6 PE=3 SV=1	12	tr|A0A2I2UAT5|A0A2I2UAT5_FELCA	A0A2I2UAT5	A0A2I2UAT5	FALSE	FALSE	Linear_Model_moderated	F_vs_T	-0.847185	0.318533	19.1994	-2.70997	81.0529	0.00820984	-2.92437	1.23	1.04398	0.0139038
A0A2I2UAT5	Tubulin beta chain OS=Felis catus OX=9685 GN=TUBB6 PE=3 SV=1	12	tr|A0A2I2UAT5|A0A2I2UAT5_FELCA	A0A2I2UAT5	A0A2I2UAT5	FALSE	FALSE	Linear_Model_moderated	M_vs_T	-0.927467	0.369057	19.1592	-2.56062	81.0529	0.0123041	-3.00465	1.14971	1.04398	0.0215895
A0A2I2UAX4	Formin like 1 OS=Felis catus OX=9685 GN=FMNL1 PE=3 SV=3	9	tr|A0A2I2UAX4|A0A2I2UAX4_FELCA	A0A2I2UAX4	A0A2I2UAX4	FALSE	FALSE	Linear_Model_moderated	CT_vs_T	1.20028	0.361439	17.9248	3.41491	65.0529	0.00110335	-1.21227	3.61283	1.20802	0.00269824
A0A2I2UAX4	Formin like 1 OS=Felis catus OX=9685 GN=FMNL1 PE=3 SV=3	9	tr|A0A2I2UAX4|A0A2I2UAX4_FELCA	A0A2I2UAX4	A0A2I2UAX4	FALSE	FALSE	Linear_Model_moderated	F_vs_T	0.140613	0.604803	17.395	0.239079	65.0529	0.811796	-2.27194	2.55316	1.20802	0.843946
A0A2I2UAX4	Formin like 1 OS=Felis catus OX=9685 GN=FMNL1 PE=3 SV=3	9	tr|A0A2I2UAX4|A0A2I2UAX4_FELCA	A0A2I2UAX4	A0A2I2UAX4	FALSE	FALSE	Linear_Model_moderated	M_vs_T	-0.189858	0.444344	17.2297	-0.43938	65.0529	0.661842	-2.60241	2.22269	1.20802	0.721634
A0A2I2UB74	Spectrin alpha, non-erythrocytic 1 OS=Felis catus OX=9685 GN=SPTAN1 PE=4 SV=2	104	tr|A0A2I2UB74|A0A2I2UB74_FELCA	A0A2I2UB74	A0A2I2UB74	FALSE	FALSE	Linear_Model_moderated	CT_vs_T	1.05385	0.205397	18.1111	5.14855	99.0529	1.3345e-06	-0.393864	2.50157	0.72962	5.69176e-06
A0A2I2UB74	Spectrin alpha, non-erythrocytic 1 OS=Felis catus OX=9685 GN=SPTAN1 PE=4 SV=2	104	tr|A0A2I2UB74|A0A2I2UB74_FELCA	A0A2I2UB74	A0A2I2UB74	FALSE	FALSE	Linear_Model_moderated	F_vs_T	0.885352	0.199264	18.0268	4.45847	99.0529	2.17931e-05	-0.562363	2.33307	0.72962	5.93074e-05
A0A2I2UB74	Spectrin alpha, non-erythrocytic 1 OS=Felis catus OX=9685 GN=SPTAN1 PE=4 SV=2	104	tr|A0A2I2UB74|A0A2I2UB74_FELCA	A0A2I2UB74	A0A2I2UB74	FALSE	FALSE	Linear_Model_moderated	M_vs_T	-0.531905	0.215997	17.3182	-2.47107	99.0529	0.015178	-1.97962	0.91581	0.72962	0.0260956
A0A2I2UBF2	Muscular LMNA interacting protein OS=Felis catus OX=9685 GN=MLIP PE=4 SV=1	10	tr|A0A2I2UBF2|A0A2I2UBF2_FELCA	A0A2I2UBF2	A0A2I2UBF2	FALSE	FALSE	Linear_Model_moderated	CT_vs_T	-0.212455	0.543537	16.3017	-0.36979	32.0529	0.713971	-1.32261	0.897698	0.545047	0.767248
A0A2I2UBF2	Muscular LMNA interacting protein OS=Felis catus OX=9685 GN=MLIP PE=4 SV=1	10	tr|A0A2I2UBF2|A0A2I2UBF2_FELCA	A0A2I2UBF2	A0A2I2UBF2	FALSE	FALSE	Linear_Model_moderated	M_vs_T	2.28727	0.206973	17.5515	10.4549	32.0529	7.40416e-12	1.17712	3.39743	0.545047	5.09678e-11
A0A2I2UBF2	Muscular LMNA interacting protein OS=Felis catus OX=9685 GN=MLIP PE=4 SV=1	10	tr|A0A2I2UBF2|A0A2I2UBF2_FELCA	A0A2I2UBF2	A0A2I2UBF2	FALSE	FALSE	Imputed_Mean_moderated	F_vs_T	0	0.191506	16.8036	0	32.0245	1	-1.10906	1.10906	0.54449	1
A0A2I2UBF8	Tyrosine-protein phosphatase non-receptor type OS=Felis catus OX=9685 GN=PTPN11 PE=3 SV=2	9	tr|A0A2I2UBF8|A0A2I2UBF8_FELCA	A0A2I2UBF8	A0A2I2UBF8	FALSE	FALSE	Linear_Model_moderated	CT_vs_T	-0.354352	0.325797	18.3427	-1.11313	61.0529	0.270015	-2.33101	1.62231	0.988533	0.345554
A0A2I2UBF8	Tyrosine-protein phosphatase non-receptor type OS=Felis catus OX=9685 GN=PTPN11 PE=3 SV=2	9	tr|A0A2I2UBF8|A0A2I2UBF8_FELCA	A0A2I2UBF8	A0A2I2UBF8	FALSE	FALSE	Linear_Model_moderated	M_vs_T	0.0835955	0.313235	18.5617	0.273131	61.0529	0.785674	-1.89306	2.06026	0.988533	0.829298
A0A2I2UBF8	Tyrosine-protein phosphatase non-receptor type OS=Felis catus OX=9685 GN=PTPN11 PE=3 SV=2	9	tr|A0A2I2UBF8|A0A2I2UBF8_FELCA	A0A2I2UBF8	A0A2I2UBF8	FALSE	FALSE	Imputed_Mean_moderated	F_vs_T	-1.32048	0.322626	17.8596	-4.18883	61.0245	9.17561e-05	-3.29716	0.656194	0.988532	0.000376783
A0A2I2UBG1	DNA-(apurinic or apyrimidinic site) endonuclease OS=Felis catus OX=9685 GN=APEX1 PE=3 SV=2	13	tr|A0A2I2UBG1|A0A2I2UBG1_FELCA	A0A2I2UBG1	A0A2I2UBG1	FALSE	FALSE	Linear_Model_moderated	CT_vs_T	-1.93575	0.18606	16.7349	-10.3438	58.0529	8.64493e-15	-3.22322	-0.648283	0.643193	1.66683e-13
A0A2I2UBG1	DNA-(apurinic or apyrimidinic site) endonuclease OS=Felis catus OX=9685 GN=APEX1 PE=3 SV=2	13	tr|A0A2I2UBG1|A0A2I2UBG1_FELCA	A0A2I2UBG1	A0A2I2UBG1	FALSE	FALSE	Linear_Model_moderated	M_vs_T	-1.81164	0.257413	16.797	-6.99717	58.0529	2.95068e-09	-3.0991	-0.524171	0.643193	1.35205e-08
A0A2I2UBG1	DNA-(apurinic or apyrimidinic site) endonuclease OS=Felis catus OX=9685 GN=APEX1 PE=3 SV=2	13	tr|A0A2I2UBG1|A0A2I2UBG1_FELCA	A0A2I2UBG1	A0A2I2UBG1	FALSE	FALSE	Imputed_Mean_moderated	F_vs_T	-0.503393	0.209317	17.4511	-2.39183	58.0245	0.0200258	-1.79044	0.783654	0.642977	0.0537393
A0A2I2UBH3	Peptidyl-prolyl cis-trans isomerase OS=Felis catus OX=9685 GN=PPIB PE=3 SV=1	19	tr|A0A2I2UBH3|A0A2I2UBH3_FELCA	A0A2I2UBH3	A0A2I2UBH3	FALSE	FALSE	Linear_Model_moderated	CT_vs_T	-1.68779	0.186665	18.6594	-9.02412	92.0529	2.57029e-14	-2.99689	-0.378702	0.659136	4.44185e-13
A0A2I2UBH3	Peptidyl-prolyl cis-trans isomerase OS=Felis catus OX=9685 GN=PPIB PE=3 SV=1	19	tr|A0A2I2UBH3|A0A2I2UBH3_FELCA	A0A2I2UBH3	A0A2I2UBH3	FALSE	FALSE	Linear_Model_moderated	F_vs_T	-2.05081	0.191405	18.4779	-10.6935	92.0529	7.99344e-18	-3.3599	-0.741716	0.659136	1.13166e-16
A0A2I2UBH3	Peptidyl-prolyl cis-trans isomerase OS=Felis catus OX=9685 GN=PPIB PE=3 SV=1	19	tr|A0A2I2UBH3|A0A2I2UBH3_FELCA	A0A2I2UBH3	A0A2I2UBH3	FALSE	FALSE	Linear_Model_moderated	M_vs_T	-3.39107	0.194078	17.8078	-17.4385	92.0529	6.33855e-31	-4.70016	-2.08197	0.659136	9.30246e-29
A0A2I2UBL3	Rho GDP dissociation inhibitor alpha OS=Felis catus OX=9685 PE=3 SV=2	11	tr|A0A2I2UBL3|A0A2I2UBL3_FELCA	A0A2I2UBL3	A0A2I2UBL3	FALSE	FALSE	Linear_Model_moderated	CT_vs_T	-1.12676	0.170097	18.5219	-6.5805	99.0529	2.24485e-09	-2.33781	0.0842886	0.610346	1.56803e-08
A0A2I2UBL3	Rho GDP dissociation inhibitor alpha OS=Felis catus OX=9685 PE=3 SV=2	11	tr|A0A2I2UBL3|A0A2I2UBL3_FELCA	A0A2I2UBL3	A0A2I2UBL3	FALSE	FALSE	Linear_Model_moderated	F_vs_T	-0.577767	0.165018	18.7964	-3.47811	99.0529	0.000751735	-1.78882	0.633284	0.610346	0.00155787
A0A2I2UBL3	Rho GDP dissociation inhibitor alpha OS=Felis catus OX=9685 PE=3 SV=2	11	tr|A0A2I2UBL3|A0A2I2UBL3_FELCA	A0A2I2UBL3	A0A2I2UBL3	FALSE	FALSE	Linear_Model_moderated	M_vs_T	-1.55357	0.178876	18.3085	-8.62783	99.0529	1.06101e-13	-2.76462	-0.342515	0.610346	8.94911e-13
A0A2I2UBN3	Superoxide dismutase copper chaperone OS=Felis catus OX=9685 GN=CCS PE=3 SV=1	1	tr|A0A2I2UBN3|A0A2I2UBN3_FELCA	A0A2I2UBN3	A0A2I2UBN3	FALSE	FALSE	Linear_Model_moderated	CT_vs_T	0.278357	0.303075	16.899	0.926517	30.0529	0.361559	-1.17734	1.73405	0.712834	0.441706
A0A2I2UBN3	Superoxide dismutase copper chaperone OS=Felis catus OX=9685 GN=CCS PE=3 SV=1	1	tr|A0A2I2UBN3|A0A2I2UBN3_FELCA	A0A2I2UBN3	A0A2I2UBN3	FALSE	FALSE	Imputed_Mean_moderated	F_vs_T	0	0.276782	16.9796	0	30.0245	1	-1.45511	1.45511	0.712519	1
A0A2I2UBN3	Superoxide dismutase copper chaperone OS=Felis catus OX=9685 GN=CCS PE=3 SV=1	1	tr|A0A2I2UBN3|A0A2I2UBN3_FELCA	A0A2I2UBN3	A0A2I2UBN3	FALSE	FALSE	Imputed_Mean_moderated	M_vs_T	0.278357	0.276782	16.899	1.01498	30.0245	0.318226	-1.17675	1.73347	0.712519	0.450891
A0A2I2UBP3	Mitogen-activated protein kinase kinase kinase kinase 4 OS=Felis catus OX=9685 GN=MAP4K4 PE=4 SV=3	8	tr|A0A2I2UBP3|A0A2I2UBP3_FELCA	A0A2I2UBP3	A0A2I2UBP3	FALSE	FALSE	Linear_Model_moderated	CT_vs_T	-0.511396	0.352276	17.8092	-1.48665	53.0529	0.143027	-2.37519	1.35239	0.929247	0.201135
A0A2I2UBP3	Mitogen-activated protein kinase kinase kinase kinase 4 OS=Felis catus OX=9685 GN=MAP4K4 PE=4 SV=3	8	tr|A0A2I2UBP3|A0A2I2UBP3_FELCA	A0A2I2UBP3	A0A2I2UBP3	FALSE	FALSE	Linear_Model_moderated	M_vs_T	0.0260681	0.313408	18.078	0.0851789	53.0529	0.93244	-1.83772	1.88986	0.929247	0.944539
A0A2I2UBP3	Mitogen-activated protein kinase kinase kinase kinase 4 OS=Felis catus OX=9685 GN=MAP4K4 PE=4 SV=3	8	tr|A0A2I2UBP3|A0A2I2UBP3_FELCA	A0A2I2UBP3	A0A2I2UBP3	FALSE	FALSE	Imputed_Mean_moderated	F_vs_T	-0.865533	0.326403	17.6322	-2.71568	53.0245	0.00890875	-2.72928	0.998211	0.929213	0.0260279
A0A2I2UBP7	Sec1 family domain containing 2 OS=Felis catus OX=9685 GN=SCFD2 PE=3 SV=2	5	tr|A0A2I2UBP7|A0A2I2UBP7_FELCA	A0A2I2UBP7	A0A2I2UBP7	FALSE	FALSE	Linear_Model_moderated	CT_vs_T	3.06827	0.264673	18.9725	11.8022	67.0529	5.04215e-18	1.23955	4.89699	0.9162	1.94435e-16
A0A2I2UBP7	Sec1 family domain containing 2 OS=Felis catus OX=9685 GN=SCFD2 PE=3 SV=2	5	tr|A0A2I2UBP7|A0A2I2UBP7_FELCA	A0A2I2UBP7	A0A2I2UBP7	FALSE	FALSE	Linear_Model_moderated	F_vs_T	1.22402	0.949876	18.0503	1.31191	67.0529	0.194026	-0.604693	3.05274	0.9162	0.249208
A0A2I2UBP7	Sec1 family domain containing 2 OS=Felis catus OX=9685 GN=SCFD2 PE=3 SV=2	5	tr|A0A2I2UBP7|A0A2I2UBP7_FELCA	A0A2I2UBP7	A0A2I2UBP7	FALSE	FALSE	Linear_Model_moderated	M_vs_T	0.285049	0.300377	17.5808	0.966123	67.0529	0.337455	-1.54367	2.11377	0.9162	0.412845
A0A2I2UC18	Phosphoglycerate kinase OS=Felis catus OX=9685 PE=3 SV=3	2	tr|A0A2I2UC18|A0A2I2UC18_FELCA	A0A2I2UC18	A0A2I2UC18	FALSE	FALSE	Linear_Model_moderated	CT_vs_T	3.21898	0.257495	19.6649	12.752	48.0529	4.90341e-17	1.52722	4.91074	0.84143	1.51519e-15
A0A2I2UC18	Phosphoglycerate kinase OS=Felis catus OX=9685 PE=3 SV=3	2	tr|A0A2I2UC18|A0A2I2UC18_FELCA	A0A2I2UC18	A0A2I2UC18	FALSE	FALSE	Imputed_Mean_moderated	F_vs_T	-0.856014	0.255901	17.6274	-3.41263	48.0245	0.00131498	-2.54761	0.835578	0.841333	0.00442476
A0A2I2UC18	Phosphoglycerate kinase OS=Felis catus OX=9685 PE=3 SV=3	2	tr|A0A2I2UC18|A0A2I2UC18_FELCA	A0A2I2UC18	A0A2I2UC18	FALSE	FALSE	Imputed_Mean_moderated	M_vs_T	3.21898	0.255901	19.6649	12.8329	48.0245	3.91171e-17	1.52739	4.91057	0.841333	7.15213e-16
A0A2I2UC51	Fibronectin type III and SPRY domain containing 2 OS=Felis catus OX=9685 GN=FSD2 PE=4 SV=2	2	tr|A0A2I2UC51|A0A2I2UC51_FELCA	A0A2I2UC51	A0A2I2UC51	FALSE	FALSE	Linear_Model_moderated	CT_vs_T	2.2686	0.455034	19.1882	4.88225	33.0529	2.5993e-05	1.01808	3.51913	0.614692	8.80142e-05
A0A2I2UC51	Fibronectin type III and SPRY domain containing 2 OS=Felis catus OX=9685 GN=FSD2 PE=4 SV=2	2	tr|A0A2I2UC51|A0A2I2UC51_FELCA	A0A2I2UC51	A0A2I2UC51	FALSE	FALSE	Linear_Model_moderated	M_vs_T	1.38611	0.223693	18.7469	6.06806	33.0529	7.8482e-07	0.135582	2.63663	0.614692	2.67115e-06
A0A2I2UC51	Fibronectin type III and SPRY domain containing 2 OS=Felis catus OX=9685 GN=FSD2 PE=4 SV=2	2	tr|A0A2I2UC51|A0A2I2UC51_FELCA	A0A2I2UC51	A0A2I2UC51	FALSE	FALSE	Imputed_Mean_moderated	F_vs_T	-0.854488	0.264824	17.6266	-3.16193	33.0245	0.00335122	-2.10419	0.395217	0.614269	0.0104813
A0A2I2UCG4	Cytochrome c oxidase subunit OS=Felis catus OX=9685 GN=LOC101100266 PE=3 SV=1	5	tr|A0A2I2UCG4|A0A2I2UCG4_FELCA	A0A2I2UCG4	A0A2I2UCG4	FALSE	FALSE	Linear_Model_moderated	CT_vs_T	2.52175	0.461901	19.4421	5.60471	55.0529	6.91905e-07	0.523969	4.51953	0.996895	3.12832e-06
A0A2I2UCG4	Cytochrome c oxidase subunit OS=Felis catus OX=9685 GN=LOC101100266 PE=3 SV=1	5	tr|A0A2I2UCG4|A0A2I2UCG4_FELCA	A0A2I2UCG4	A0A2I2UCG4	FALSE	FALSE	Linear_Model_moderated	M_vs_T	2.59991	0.301927	19.4811	8.84008	55.0529	3.78104e-12	0.602127	4.59769	0.996895	2.70422e-11
A0A2I2UCG4	Cytochrome c oxidase subunit OS=Felis catus OX=9685 GN=LOC101100266 PE=3 SV=1	5	tr|A0A2I2UCG4|A0A2I2UCG4_FELCA	A0A2I2UCG4	A0A2I2UCG4	FALSE	FALSE	Imputed_Mean_moderated	F_vs_T	-0.9818	0.34434	17.6903	-2.92708	55.0245	0.00496637	-2.97961	1.01601	0.996899	0.015136
A0A2I2UCH5	NPC intracellular cholesterol transporter 1 OS=Felis catus OX=9685 GN=NPC1 PE=3 SV=1	3	tr|A0A2I2UCH5|A0A2I2UCH5_FELCA	A0A2I2UCH5	A0A2I2UCH5	FALSE	FALSE	Linear_Model_moderated	CT_vs_T	-0.906133	0.196485	18.3779	-4.61365	55.0529	2.4057e-05	-2.27651	0.464247	0.683822	8.21142e-05
A0A2I2UCH5	NPC intracellular cholesterol transporter 1 OS=Felis catus OX=9685 GN=NPC1 PE=3 SV=1	3	tr|A0A2I2UCH5|A0A2I2UCH5_FELCA	A0A2I2UCH5	A0A2I2UCH5	FALSE	FALSE	Linear_Model_moderated	M_vs_T	1.79905	0.366517	19.7305	4.91056	55.0529	8.49489e-06	0.428668	3.16943	0.683822	2.54223e-05
A0A2I2UCH5	NPC intracellular cholesterol transporter 1 OS=Felis catus OX=9685 GN=NPC1 PE=3 SV=1	3	tr|A0A2I2UCH5|A0A2I2UCH5_FELCA	A0A2I2UCH5	A0A2I2UCH5	FALSE	FALSE	Imputed_Mean_moderated	F_vs_T	-1.6316	0.230178	18.0152	-7.09341	55.0245	2.64587e-09	-3.0016	-0.261589	0.683628	2.02573e-08
A0A2I2UCN5	glutamine--tRNA ligase OS=Felis catus OX=9685 GN=QARS1 PE=3 SV=2	15	tr|A0A2I2UCN5|A0A2I2UCN5_FELCA	A0A2I2UCN5	A0A2I2UCN5	FALSE	FALSE	Linear_Model_moderated	CT_vs_T	-0.869281	0.180402	17.1974	-4.76162	67.0529	1.06594e-05	-2.06678	0.328214	0.599954	3.85558e-05
A0A2I2UCN5	glutamine--tRNA ligase OS=Felis catus OX=9685 GN=QARS1 PE=3 SV=2	15	tr|A0A2I2UCN5|A0A2I2UCN5_FELCA	A0A2I2UCN5	A0A2I2UCN5	FALSE	FALSE	Linear_Model_moderated	M_vs_T	-0.230877	0.174907	17.5166	-1.3044	67.0529	0.196557	-1.42837	0.966618	0.599954	0.260255
A0A2I2UCN5	glutamine--tRNA ligase OS=Felis catus OX=9685 GN=QARS1 PE=3 SV=2	15	tr|A0A2I2UCN5|A0A2I2UCN5_FELCA	A0A2I2UCN5	A0A2I2UCN5	FALSE	FALSE	Imputed_Mean_moderated	F_vs_T	-0.432676	0.180125	17.4157	-2.37457	67.0245	0.0204394	-1.62974	0.76439	0.599734	0.0547944
A0A2I2UCR0	Telomerase RNA component interacting RNase OS=Felis catus OX=9685 GN=TRIR PE=4 SV=2	4	tr|A0A2I2UCR0|A0A2I2UCR0_FELCA	A0A2I2UCR0	A0A2I2UCR0	FALSE	FALSE	Linear_Model_moderated	CT_vs_T	-0.798443	0.914933	17.6694	-0.895322	43.0529	0.375593	-2.56445	0.96756	0.875724	0.456422
A0A2I2UCR0	Telomerase RNA component interacting RNase OS=Felis catus OX=9685 GN=TRIR PE=4 SV=2	4	tr|A0A2I2UCR0|A0A2I2UCR0_FELCA	A0A2I2UCR0	A0A2I2UCR0	FALSE	FALSE	Linear_Model_moderated	M_vs_T	-2.02087	0.303297	17.0582	-6.83587	43.0529	2.21192e-08	-3.78687	-0.254863	0.875724	9.06764e-08
A0A2I2UCR0	Telomerase RNA component interacting RNase OS=Felis catus OX=9685 GN=TRIR PE=4 SV=2	4	tr|A0A2I2UCR0|A0A2I2UCR0_FELCA	A0A2I2UCR0	A0A2I2UCR0	FALSE	FALSE	Imputed_Mean_moderated	F_vs_T	-0.869264	0.284114	17.634	-3.13924	43.0245	0.00305765	-2.63514	0.89661	0.875643	0.00963053
A0A2I2UCU6	UDP-N-acetylglucosamine--peptide N-acetylglucosaminyltransferase 110 kDa subunit OS=Felis catus OX=9685 GN=OGT PE=3 SV=1	9	tr|A0A2I2UCU6|A0A2I2UCU6_FELCA	A0A2I2UCU6	A0A2I2UCU6	FALSE	FALSE	Linear_Model_moderated	CT_vs_T	1.20388	0.166246	17.5755	5.6516	41.0529	1.3476e-06	0.497024	1.91073	0.35002	5.73716e-06
A0A2I2UCU6	UDP-N-acetylglucosamine--peptide N-acetylglucosaminyltransferase 110 kDa subunit OS=Felis catus OX=9685 GN=OGT PE=3 SV=1	9	tr|A0A2I2UCU6|A0A2I2UCU6_FELCA	A0A2I2UCU6	A0A2I2UCU6	FALSE	FALSE	Linear_Model_moderated	M_vs_T	0.0504395	0.105143	16.9987	0.374395	41.0529	0.710037	-0.656412	0.757291	0.35002	0.764319
A0A2I2UCU6	UDP-N-acetylglucosamine--peptide N-acetylglucosaminyltransferase 110 kDa subunit OS=Felis catus OX=9685 GN=OGT PE=3 SV=1	9	tr|A0A2I2UCU6|A0A2I2UCU6_FELCA	A0A2I2UCU6	A0A2I2UCU6	FALSE	FALSE	Imputed_Mean_moderated	F_vs_T	0	0.107146	17.0865	0	41.0245	1	-0.705147	0.705147	0.349168	1
A0A2I2UCY4	LYR motif containing 4 OS=Felis catus OX=9685 GN=LYRM4 PE=3 SV=2	3	tr|A0A2I2UCY4|A0A2I2UCY4_FELCA	A0A2I2UCY4	A0A2I2UCY4	FALSE	FALSE	Linear_Model_moderated	CT_vs_T	0.618828	0.166313	17.5775	3.14911	29.0529	0.00377302	-0.2901	1.52776	0.444448	0.00813535
A0A2I2UCY4	LYR motif containing 4 OS=Felis catus OX=9685 GN=LYRM4 PE=3 SV=2	3	tr|A0A2I2UCY4|A0A2I2UCY4_FELCA	A0A2I2UCY4	A0A2I2UCY4	FALSE	FALSE	Imputed_Mean_moderated	F_vs_T	-0.0686882	0.14754	17.2337	-0.394787	29.0245	0.695886	-0.975885	0.838509	0.443584	1
A0A2I2UCY4	LYR motif containing 4 OS=Felis catus OX=9685 GN=LYRM4 PE=3 SV=2	3	tr|A0A2I2UCY4|A0A2I2UCY4_FELCA	A0A2I2UCY4	A0A2I2UCY4	FALSE	FALSE	Imputed_Mean_moderated	M_vs_T	0.618828	0.14754	17.5775	3.55673	29.0245	0.00131172	-0.288369	1.52602	0.443584	0.00291029
A0A2I2UD15	peptidylprolyl isomerase OS=Felis catus OX=9685 GN=FKBP4 PE=4 SV=2	25	tr|A0A2I2UD15|A0A2I2UD15_FELCA	A0A2I2UD15	A0A2I2UD15	FALSE	FALSE	Linear_Model_moderated	CT_vs_T	-1.56398	0.345005	16.7295	-4.62979	57.0529	2.15933e-05	-3.39128	0.26331	0.91254	7.44125e-05
A0A2I2UD15	peptidylprolyl isomerase OS=Felis catus OX=9685 GN=FKBP4 PE=4 SV=2	25	tr|A0A2I2UD15|A0A2I2UD15_FELCA	A0A2I2UD15	A0A2I2UD15	FALSE	FALSE	Linear_Model_moderated	F_vs_T	-4.17769	0.949082	15.4226	-4.49559	57.0529	3.44758e-05	-6.00498	-2.3504	0.91254	9.04991e-05
A0A2I2UD15	peptidylprolyl isomerase OS=Felis catus OX=9685 GN=FKBP4 PE=4 SV=2	25	tr|A0A2I2UD15|A0A2I2UD15_FELCA	A0A2I2UD15	A0A2I2UD15	FALSE	FALSE	Linear_Model_moderated	M_vs_T	-0.773895	0.283592	17.1245	-2.78703	57.0529	0.00721161	-2.60119	1.0534	0.91254	0.0132962
A0A2I2UD22	Lysine--tRNA ligase OS=Felis catus OX=9685 GN=KARS1 PE=3 SV=1	16	tr|A0A2I2UD22|A0A2I2UD22_FELCA	A0A2I2UD22	A0A2I2UD22	FALSE	FALSE	Linear_Model_moderated	CT_vs_T	-1.87737	0.172076	16.9343	-10.7841	70.0529	1.56175e-16	-3.07066	-0.684067	0.598321	4.18801e-15
A0A2I2UD22	Lysine--tRNA ligase OS=Felis catus OX=9685 GN=KARS1 PE=3 SV=1	16	tr|A0A2I2UD22|A0A2I2UD22_FELCA	A0A2I2UD22	A0A2I2UD22	FALSE	FALSE	Linear_Model_moderated	F_vs_T	-0.553808	0.602265	17.5961	-0.908924	70.0529	0.366507	-1.74711	0.639491	0.598321	0.433614
A0A2I2UD22	Lysine--tRNA ligase OS=Felis catus OX=9685 GN=KARS1 PE=3 SV=1	16	tr|A0A2I2UD22|A0A2I2UD22_FELCA	A0A2I2UD22	A0A2I2UD22	FALSE	FALSE	Linear_Model_moderated	M_vs_T	-0.711819	0.174479	17.5171	-4.03258	70.0529	0.00013859	-1.90512	0.48148	0.598321	0.000344972
A0A2I2UD44	Programmed cell death 6 OS=Felis catus OX=9685 GN=PDCD6 PE=4 SV=1	6	tr|A0A2I2UD44|A0A2I2UD44_FELCA	A0A2I2UD44	A0A2I2UD44	FALSE	FALSE	Linear_Model_moderated	CT_vs_T	-0.187291	0.142175	18.4768	-1.27742	71.0529	0.205614	-1.20515	0.830569	0.510483	0.274269
A0A2I2UD44	Programmed cell death 6 OS=Felis catus OX=9685 GN=PDCD6 PE=4 SV=1	6	tr|A0A2I2UD44|A0A2I2UD44_FELCA	A0A2I2UD44	A0A2I2UD44	FALSE	FALSE	Linear_Model_moderated	M_vs_T	-1.90138	0.14604	17.6197	-12.6251	71.0529	7.9144e-20	-2.91924	-0.883521	0.510483	1.65931e-18
A0A2I2UD44	Programmed cell death 6 OS=Felis catus OX=9685 GN=PDCD6 PE=4 SV=1	6	tr|A0A2I2UD44|A0A2I2UD44_FELCA	A0A2I2UD44	A0A2I2UD44	FALSE	FALSE	Imputed_Mean_moderated	F_vs_T	-1.37102	0.145972	17.8849	-9.11282	71.0245	1.44894e-13	-2.38832	-0.353717	0.5102	1.88292e-12
A0A2I2UD52	2-iminobutanoate/2-iminopropanoate deaminase OS=Felis catus OX=9685 GN=RIDA PE=3 SV=1	3	tr|A0A2I2UD52|A0A2I2UD52_FELCA	A0A2I2UD52	A0A2I2UD52	FALSE	FALSE	Linear_Model_moderated	CT_vs_T	1.20834	0.299743	18.0693	3.986	51.0529	0.000214333	-0.0379114	2.4546	0.62079	0.000604643
A0A2I2UD52	2-iminobutanoate/2-iminopropanoate deaminase OS=Felis catus OX=9685 GN=RIDA PE=3 SV=1	3	tr|A0A2I2UD52|A0A2I2UD52_FELCA	A0A2I2UD52	A0A2I2UD52	FALSE	FALSE	Linear_Model_moderated	M_vs_T	0.386131	0.18821	17.6582	2.02856	51.0529	0.0477351	-0.860124	1.63239	0.62079	0.0736811
A0A2I2UD52	2-iminobutanoate/2-iminopropanoate deaminase OS=Felis catus OX=9685 GN=RIDA PE=3 SV=1	3	tr|A0A2I2UD52|A0A2I2UD52_FELCA	A0A2I2UD52	A0A2I2UD52	FALSE	FALSE	Imputed_Mean_moderated	F_vs_T	-0.265738	0.214792	17.3323	-1.22382	51.0245	0.226641	-1.51147	0.979998	0.620522	0.478137
A0A2I2UD65	Collagen type V alpha 2 chain OS=Felis catus OX=9685 GN=COL5A2 PE=4 SV=1	21	tr|A0A2I2UD65|A0A2I2UD65_FELCA	A0A2I2UD65	A0A2I2UD65	FALSE	FALSE	Linear_Model_moderated	CT_vs_T	2.96915	0.218974	20.1439	13.6428	99.0529	1.77149e-24	1.42987	4.50844	0.775769	4.34019e-22
A0A2I2UD65	Collagen type V alpha 2 chain OS=Felis catus OX=9685 GN=COL5A2 PE=4 SV=1	21	tr|A0A2I2UD65|A0A2I2UD65_FELCA	A0A2I2UD65	A0A2I2UD65	FALSE	FALSE	Linear_Model_moderated	F_vs_T	-0.584623	0.212436	18.3671	-2.76892	99.0529	0.00671476	-2.12391	0.95466	0.775769	0.011511
A0A2I2UD65	Collagen type V alpha 2 chain OS=Felis catus OX=9685 GN=COL5A2 PE=4 SV=1	21	tr|A0A2I2UD65|A0A2I2UD65_FELCA	A0A2I2UD65	A0A2I2UD65	FALSE	FALSE	Linear_Model_moderated	M_vs_T	-0.955225	0.230275	18.1818	-4.1737	99.0529	6.44518e-05	-2.49451	0.584058	0.775769	0.00016903
A0A2I2UD88	Alpha-crystallin A chain OS=Felis catus OX=9685 GN=HSPB2 PE=3 SV=1	7	tr|A0A2I2UD88|A0A2I2UD88_FELCA	A0A2I2UD88	A0A2I2UD88	FALSE	FALSE	Linear_Model_moderated	CT_vs_T	-4.43416	1.60089	15.855	-2.97531	30.0529	0.00572902	-7.28101	-1.58731	1.39407	0.0118491
A0A2I2UD88	Alpha-crystallin A chain OS=Felis catus OX=9685 GN=HSPB2 PE=3 SV=1	7	tr|A0A2I2UD88|A0A2I2UD88_FELCA	A0A2I2UD88	A0A2I2UD88	FALSE	FALSE	Linear_Model_moderated	M_vs_T	3.08759	0.657632	19.6159	5.04335	30.0529	2.05202e-05	0.240742	5.93445	1.39407	5.8228e-05
A0A2I2UD88	Alpha-crystallin A chain OS=Felis catus OX=9685 GN=HSPB2 PE=3 SV=1	7	tr|A0A2I2UD88|A0A2I2UD88_FELCA	A0A2I2UD88	A0A2I2UD88	FALSE	FALSE	Imputed_Mean_moderated	F_vs_T	-0.872726	0.576386	17.6358	-1.62609	30.0245	0.114382	-3.72036	1.97491	1.39439	0.262234
A0A2I2UD94	Thyroid hormone receptor associated protein 3 OS=Felis catus OX=9685 GN=THRAP3 PE=3 SV=1	23	tr|A0A2I2UD94|A0A2I2UD94_FELCA	A0A2I2UD94	A0A2I2UD94	FALSE	FALSE	Linear_Model_moderated	CT_vs_T	0.13824	0.406118	17.692	0.351063	54.0529	0.726906	-2.06882	2.3453	1.10087	0.777923
A0A2I2UD94	Thyroid hormone receptor associated protein 3 OS=Felis catus OX=9685 GN=THRAP3 PE=3 SV=1	23	tr|A0A2I2UD94|A0A2I2UD94_FELCA	A0A2I2UD94	A0A2I2UD94	FALSE	FALSE	Linear_Model_moderated	F_vs_T	-0.68883	0.832033	17.2784	-0.853834	54.0529	0.396965	-2.89589	1.51823	1.10087	0.462697
A0A2I2UD94	Thyroid hormone receptor associated protein 3 OS=Felis catus OX=9685 GN=THRAP3 PE=3 SV=1	23	tr|A0A2I2UD94|A0A2I2UD94_FELCA	A0A2I2UD94	A0A2I2UD94	FALSE	FALSE	Linear_Model_moderated	M_vs_T	0.415748	0.383279	17.8307	1.11871	54.0529	0.268212	-1.79132	2.62281	1.10087	0.340862
A0A2I2UD98	CDC42 effector protein 4 OS=Felis catus OX=9685 GN=CDC42EP4 PE=3 SV=2	5	tr|A0A2I2UD98|A0A2I2UD98_FELCA	A0A2I2UD98	A0A2I2UD98	FALSE	FALSE	Linear_Model_moderated	CT_vs_T	1.92718	0.271921	19.5581	7.20598	72.0529	4.58636e-10	0.100121	3.75423	0.916535	3.66438e-09
A0A2I2UD98	CDC42 effector protein 4 OS=Felis catus OX=9685 GN=CDC42EP4 PE=3 SV=2	5	tr|A0A2I2UD98|A0A2I2UD98_FELCA	A0A2I2UD98	A0A2I2UD98	FALSE	FALSE	Linear_Model_moderated	F_vs_T	1.17562	0.503277	19.1824	2.37506	72.0529	0.0202099	-0.651435	3.00268	0.916535	0.0317908
A0A2I2UD98	CDC42 effector protein 4 OS=Felis catus OX=9685 GN=CDC42EP4 PE=3 SV=2	5	tr|A0A2I2UD98|A0A2I2UD98_FELCA	A0A2I2UD98	A0A2I2UD98	FALSE	FALSE	Linear_Model_moderated	M_vs_T	-0.43438	0.282143	18.3774	-1.56536	72.0529	0.12188	-2.26144	1.39268	0.916535	0.169835
A0A2I2UDJ1	Phosphoinositide phospholipase C OS=Felis catus OX=9685 GN=PLCH1 PE=4 SV=2	2	tr|A0A2I2UDJ1|A0A2I2UDJ1_FELCA	A0A2I2UDJ1	A0A2I2UDJ1	FALSE	FALSE	Linear_Model_moderated	CT_vs_T	1.91243	0.382239	18.3609	5.15313	51.0529	4.18086e-06	-0.133755	3.95863	1.01926	1.6216e-05
A0A2I2UDJ1	Phosphoinositide phospholipase C OS=Felis catus OX=9685 GN=PLCH1 PE=4 SV=2	2	tr|A0A2I2UDJ1|A0A2I2UDJ1_FELCA	A0A2I2UDJ1	A0A2I2UDJ1	FALSE	FALSE	Linear_Model_moderated	M_vs_T	1.28666	0.353041	18.048	3.75369	51.0529	0.000447171	-0.759532	3.33285	1.01926	0.0010235
A0A2I2UDJ1	Phosphoinositide phospholipase C OS=Felis catus OX=9685 GN=PLCH1 PE=4 SV=2	2	tr|A0A2I2UDJ1|A0A2I2UDJ1_FELCA	A0A2I2UDJ1	A0A2I2UDJ1	FALSE	FALSE	Imputed_Mean_moderated	F_vs_T	-0.205308	0.36735	17.302	-0.575622	51.0245	0.567401	-2.25156	1.84094	1.01927	1
A0A2I2UDJ5	Synaptojanin 2 binding protein OS=Felis catus OX=9685 GN=SYNJ2BP PE=4 SV=1	3	tr|A0A2I2UDJ5|A0A2I2UDJ5_FELCA	A0A2I2UDJ5	A0A2I2UDJ5	FALSE	FALSE	Linear_Model_moderated	CT_vs_T	-0.748267	0.298082	17.4241	-2.44701	48.0529	0.0181117	-1.89582	0.399286	0.570758	0.0331279
A0A2I2UDJ5	Synaptojanin 2 binding protein OS=Felis catus OX=9685 GN=SYNJ2BP PE=4 SV=1	3	tr|A0A2I2UDJ5|A0A2I2UDJ5_FELCA	A0A2I2UDJ5	A0A2I2UDJ5	FALSE	FALSE	Linear_Model_moderated	M_vs_T	-0.172651	0.17917	17.7119	-0.939334	48.0529	0.352257	-1.3202	0.974902	0.570758	0.427532
A0A2I2UDJ5	Synaptojanin 2 binding protein OS=Felis catus OX=9685 GN=SYNJ2BP PE=4 SV=1	3	tr|A0A2I2UDJ5|A0A2I2UDJ5_FELCA	A0A2I2UDJ5	A0A2I2UDJ5	FALSE	FALSE	Imputed_Mean_moderated	F_vs_T	-0.598799	0.200939	17.4988	-2.90664	48.0245	0.00551297	-1.74568	0.548087	0.570417	0.0166976
A0A2I2UDQ5	Heterogeneous nuclear ribonucleoprotein H3 OS=Felis catus OX=9685 GN=HNRNPH3 PE=4 SV=1	6	tr|A0A2I2UDQ5|A0A2I2UDQ5_FELCA	A0A2I2UDQ5	A0A2I2UDQ5	FALSE	FALSE	Linear_Model_moderated	CT_vs_T	-1.495	0.169436	18.5683	-8.7209	71.0529	7.66121e-13	-2.68509	-0.304903	0.596863	1.01267e-11
A0A2I2UDQ5	Heterogeneous nuclear ribonucleoprotein H3 OS=Felis catus OX=9685 GN=HNRNPH3 PE=4 SV=1	6	tr|A0A2I2UDQ5|A0A2I2UDQ5_FELCA	A0A2I2UDQ5	A0A2I2UDQ5	FALSE	FALSE	Linear_Model_moderated	F_vs_T	-2.39974	0.600755	18.116	-3.94813	71.0529	0.000183223	-3.58983	-1.20964	0.596863	0.000429909
A0A2I2UDQ5	Heterogeneous nuclear ribonucleoprotein H3 OS=Felis catus OX=9685 GN=HNRNPH3 PE=4 SV=1	6	tr|A0A2I2UDQ5|A0A2I2UDQ5_FELCA	A0A2I2UDQ5	A0A2I2UDQ5	FALSE	FALSE	Linear_Model_moderated	M_vs_T	-1.74751	0.174041	18.4421	-9.92412	71.0529	4.6803e-15	-2.9376	-0.557411	0.596863	4.73546e-14
A0A2I2UDS8	Calsequestrin OS=Felis catus OX=9685 GN=CASQ1 PE=3 SV=3	15	tr|A0A2I2UDS8|A0A2I2UDS8_FELCA	A0A2I2UDS8	A0A2I2UDS8	FALSE	FALSE	Linear_Model_moderated	CT_vs_T	0.750656	0.865707	14.2766	0.922976	31.0529	0.363136	-1.72187	3.22318	1.21239	0.44321
A0A2I2UDS8	Calsequestrin OS=Felis catus OX=9685 GN=CASQ1 PE=3 SV=3	15	tr|A0A2I2UDS8|A0A2I2UDS8_FELCA	A0A2I2UDS8	A0A2I2UDS8	FALSE	FALSE	Linear_Model_moderated	F_vs_T	1.86542	1.41369	14.834	1.40456	31.0529	0.170075	-0.607105	4.33794	1.21239	0.220015
A0A2I2UDS8	Calsequestrin OS=Felis catus OX=9685 GN=CASQ1 PE=3 SV=3	15	tr|A0A2I2UDS8|A0A2I2UDS8_FELCA	A0A2I2UDS8	A0A2I2UDS8	FALSE	FALSE	Linear_Model_moderated	M_vs_T	6.62817	0.64526	17.2154	10.934	31.0529	3.56529e-12	4.15564	9.10069	1.21239	2.55489e-11
A0A2I2UE49	Ubiquitin-like domain-containing protein OS=Felis catus OX=9685 PE=4 SV=2	11	tr|A0A2I2UE49|A0A2I2UE49_FELCA	A0A2I2UE49	A0A2I2UE49	FALSE	FALSE	Linear_Model_moderated	CT_vs_T	-1.35776	0.216865	19.5324	-6.2969	99.0529	8.37234e-09	-2.88281	0.167292	0.768595	5.3368e-08
A0A2I2UE49	Ubiquitin-like domain-containing protein OS=Felis catus OX=9685 PE=4 SV=2	11	tr|A0A2I2UE49|A0A2I2UE49_FELCA	A0A2I2UE49	A0A2I2UE49	FALSE	FALSE	Linear_Model_moderated	F_vs_T	-0.953382	0.21039	19.7346	-4.5576	99.0529	1.4795e-05	-2.47843	0.571667	0.768595	4.16913e-05
A0A2I2UE49	Ubiquitin-like domain-containing protein OS=Felis catus OX=9685 PE=4 SV=2	11	tr|A0A2I2UE49|A0A2I2UE49_FELCA	A0A2I2UE49	A0A2I2UE49	FALSE	FALSE	Linear_Model_moderated	M_vs_T	0.211122	0.228058	20.3169	0.931074	99.0529	0.354079	-1.31393	1.73617	0.768595	0.429035
A0A2I2UE61	Cytosolic iron-sulfur assembly component 2A OS=Felis catus OX=9685 GN=CIAO2A PE=3 SV=1	2	tr|A0A2I2UE61|A0A2I2UE61_FELCA	A0A2I2UE61	A0A2I2UE61	FALSE	FALSE	Linear_Model_moderated	CT_vs_T	-1.13264	0.589808	17.1071	-1.95377	42.0529	0.0574015	-2.72692	0.461639	0.790028	0.0908841
A0A2I2UE61	Cytosolic iron-sulfur assembly component 2A OS=Felis catus OX=9685 GN=CIAO2A PE=3 SV=1	2	tr|A0A2I2UE61|A0A2I2UE61_FELCA	A0A2I2UE61	A0A2I2UE61	FALSE	FALSE	Linear_Model_moderated	M_vs_T	-0.297093	0.28051	17.5248	-1.07755	42.0529	0.287379	-1.89137	1.29719	0.790028	0.36023
A0A2I2UE61	Cytosolic iron-sulfur assembly component 2A OS=Felis catus OX=9685 GN=CIAO2A PE=3 SV=1	2	tr|A0A2I2UE61|A0A2I2UE61_FELCA	A0A2I2UE61	A0A2I2UE61	FALSE	FALSE	Imputed_Mean_moderated	F_vs_T	-0.473992	0.3113	17.4364	-1.54941	42.0245	0.128782	-2.068	1.12001	0.789874	0.292003
A0A2I2UE80	SEC31 homolog A, COPII coat complex component OS=Felis catus OX=9685 GN=SEC31A PE=3 SV=3	35	tr|A0A2I2UE80|A0A2I2UE80_FELCA	A0A2I2UE80	A0A2I2UE80	FALSE	FALSE	Linear_Model_moderated	CT_vs_T	-1.3312	0.291368	17.7146	-4.66716	69.0529	1.45234e-05	-3.35943	0.697032	1.0167	5.12991e-05
A0A2I2UE80	SEC31 homolog A, COPII coat complex component OS=Felis catus OX=9685 GN=SEC31A PE=3 SV=3	35	tr|A0A2I2UE80|A0A2I2UE80_FELCA	A0A2I2UE80	A0A2I2UE80	FALSE	FALSE	Linear_Model_moderated	F_vs_T	0.248986	0.632067	18.5047	0.402407	69.0529	0.688627	-1.77924	2.27722	1.0167	0.735813
A0A2I2UE80	SEC31 homolog A, COPII coat complex component OS=Felis catus OX=9685 GN=SEC31A PE=3 SV=3	35	tr|A0A2I2UE80|A0A2I2UE80_FELCA	A0A2I2UE80	A0A2I2UE80	FALSE	FALSE	Linear_Model_moderated	M_vs_T	-2.6267	0.342051	17.0669	-7.84462	69.0529	3.8283e-11	-4.65493	-0.598466	1.0167	2.32166e-10
A0A2I2UE83	Tubulin-specific chaperone A OS=Felis catus OX=9685 GN=TBCA PE=3 SV=2	7	tr|A0A2I2UE83|A0A2I2UE83_FELCA	A0A2I2UE83	A0A2I2UE83	FALSE	FALSE	Linear_Model_moderated	CT_vs_T	-1.27829	0.170186	18.3088	-7.41667	70.0529	2.15166e-10	-2.45971	-0.0968663	0.592367	1.78959e-09
A0A2I2UE83	Tubulin-specific chaperone A OS=Felis catus OX=9685 GN=TBCA PE=3 SV=2	7	tr|A0A2I2UE83|A0A2I2UE83_FELCA	A0A2I2UE83	A0A2I2UE83	FALSE	FALSE	Linear_Model_moderated	M_vs_T	-0.764345	0.172563	18.5657	-4.37367	70.0529	4.16462e-05	-1.94577	0.417079	0.592367	0.000112934
A0A2I2UE83	Tubulin-specific chaperone A OS=Felis catus OX=9685 GN=TBCA PE=3 SV=2	7	tr|A0A2I2UE83|A0A2I2UE83_FELCA	A0A2I2UE83	A0A2I2UE83	FALSE	FALSE	Imputed_Mean_moderated	F_vs_T	-1.74852	0.173746	18.0737	-9.94069	70.0245	5.09553e-15	-2.92952	-0.567517	0.592151	8.11504e-14
A0A2I2UEK3	Nuclear pore complex protein Nup98-Nup96 OS=Felis catus OX=9685 GN=NUP98 PE=3 SV=2	10	tr|A0A2I2UEK3|A0A2I2UEK3_FELCA	A0A2I2UEK3	A0A2I2UEK3	FALSE	FALSE	Linear_Model_moderated	CT_vs_T	-0.905549	0.437988	15.3153	-2.03511	48.0529	0.0473763	-2.12299	0.311894	0.605519	0.0771042
A0A2I2UEK3	Nuclear pore complex protein Nup98-Nup96 OS=Felis catus OX=9685 GN=NUP98 PE=3 SV=2	10	tr|A0A2I2UEK3|A0A2I2UEK3_FELCA	A0A2I2UEK3	A0A2I2UEK3	FALSE	FALSE	Linear_Model_moderated	M_vs_T	2.38611	0.181403	16.9611	12.9474	48.0529	2.77516e-17	1.16866	3.60355	0.605519	3.91618e-16
A0A2I2UEK3	Nuclear pore complex protein Nup98-Nup96 OS=Felis catus OX=9685 GN=NUP98 PE=3 SV=2	10	tr|A0A2I2UEK3|A0A2I2UEK3_FELCA	A0A2I2UEK3	A0A2I2UEK3	FALSE	FALSE	Imputed_Mean_moderated	F_vs_T	0	0.215259	16.4837	0	48.0245	1	-1.21686	1.21686	0.605218	1
A0A2I2UEQ4	Proline rich 33 OS=Felis catus OX=9685 GN=PRR33 PE=4 SV=2	5	tr|A0A2I2UEQ4|A0A2I2UEQ4_FELCA	A0A2I2UEQ4	A0A2I2UEQ4	FALSE	FALSE	Linear_Model_moderated	CT_vs_T	-2.35642	1.238	17.6115	-2.00608	34.0529	0.052843	-4.64978	-0.0630529	1.12855	0.0846141
A0A2I2UEQ4	Proline rich 33 OS=Felis catus OX=9685 GN=PRR33 PE=4 SV=2	5	tr|A0A2I2UEQ4|A0A2I2UEQ4_FELCA	A0A2I2UEQ4	A0A2I2UEQ4	FALSE	FALSE	Linear_Model_moderated	M_vs_T	-0.122869	0.438584	18.7283	-0.295263	34.0529	0.769586	-2.41623	2.17049	1.12855	0.815601
A0A2I2UEQ4	Proline rich 33 OS=Felis catus OX=9685 GN=PRR33 PE=4 SV=2	5	tr|A0A2I2UEQ4|A0A2I2UEQ4_FELCA	A0A2I2UEQ4	A0A2I2UEQ4	FALSE	FALSE	Imputed_Mean_moderated	F_vs_T	-2.35642	0.427256	17.6115	-5.81219	34.0245	1.50644e-06	-4.65007	-0.0627625	1.12866	8.0209e-06
A0A2I2UER2	G protein-coupled receptor 82 OS=Felis catus OX=9685 GN=GPR82 PE=4 SV=1	1	tr|A0A2I2UER2|A0A2I2UER2_FELCA	A0A2I2UER2	A0A2I2UER2	FALSE	FALSE	Linear_Model_moderated	CT_vs_T	-0.843482	0.25804	19.0383	-3.24786	38.0529	0.00243123	-2.16785	0.480887	0.654235	0.00545653
A0A2I2UER2	G protein-coupled receptor 82 OS=Felis catus OX=9685 GN=GPR82 PE=4 SV=1	1	tr|A0A2I2UER2|A0A2I2UER2_FELCA	A0A2I2UER2	A0A2I2UER2	FALSE	FALSE	Linear_Model_moderated	F_vs_T	-1.68896	0.671363	18.6155	-2.4996	38.0529	0.0168632	-3.01333	-0.36459	0.654235	0.027067
A0A2I2UER2	G protein-coupled receptor 82 OS=Felis catus OX=9685 GN=GPR82 PE=4 SV=1	1	tr|A0A2I2UER2|A0A2I2UER2_FELCA	A0A2I2UER2	A0A2I2UER2	FALSE	FALSE	Linear_Model_moderated	M_vs_T	-0.714165	0.265379	19.1029	-2.67387	38.0529	0.0109867	-2.03853	0.610204	0.654235	0.0195207
A0A2I2UEU9	BAF nuclear assembly factor 1 OS=Felis catus OX=9685 GN=BANF1 PE=4 SV=1	8	tr|A0A2I2UEU9|A0A2I2UEU9_FELCA	A0A2I2UEU9	A0A2I2UEU9	FALSE	FALSE	Linear_Model_moderated	CT_vs_T	-0.297969	0.148281	18.9671	-1.96841	79.0529	0.0525266	-1.37197	0.776033	0.539583	0.084281
A0A2I2UEU9	BAF nuclear assembly factor 1 OS=Felis catus OX=9685 GN=BANF1 PE=4 SV=1	8	tr|A0A2I2UEU9|A0A2I2UEU9_FELCA	A0A2I2UEU9	A0A2I2UEU9	FALSE	FALSE	Linear_Model_moderated	F_vs_T	-0.753326	0.224179	18.7395	-3.29167	79.0529	0.00149012	-1.82733	0.320676	0.539583	0.00290194
A0A2I2UEU9	BAF nuclear assembly factor 1 OS=Felis catus OX=9685 GN=BANF1 PE=4 SV=1	8	tr|A0A2I2UEU9|A0A2I2UEU9_FELCA	A0A2I2UEU9	A0A2I2UEU9	FALSE	FALSE	Linear_Model_moderated	M_vs_T	0.0954423	0.155933	19.1639	0.599557	79.0529	0.550516	-0.97856	1.16944	0.539583	0.62149
A0A2I2UEV3	Eukaryotic translation initiation factor 1 OS=Felis catus OX=9685 GN=EIF1 PE=3 SV=1	6	tr|A0A2I2UEV3|A0A2I2UEV3_FELCA	A0A2I2UEV3	A0A2I2UEV3	FALSE	FALSE	Linear_Model_moderated	CT_vs_T	-1.52375	0.18343	17.529	-8.23413	67.0529	9.05632e-12	-2.75723	-0.290271	0.617983	9.53878e-11
A0A2I2UEV3	Eukaryotic translation initiation factor 1 OS=Felis catus OX=9685 GN=EIF1 PE=3 SV=1	6	tr|A0A2I2UEV3|A0A2I2UEV3_FELCA	A0A2I2UEV3	A0A2I2UEV3	FALSE	FALSE	Linear_Model_moderated	F_vs_T	0.193171	0.623804	18.3874	0.30695	67.0529	0.759832	-1.04031	1.42665	0.617983	0.801162
A0A2I2UEV3	Eukaryotic translation initiation factor 1 OS=Felis catus OX=9685 GN=EIF1 PE=3 SV=1	6	tr|A0A2I2UEV3|A0A2I2UEV3_FELCA	A0A2I2UEV3	A0A2I2UEV3	FALSE	FALSE	Linear_Model_moderated	M_vs_T	0.644656	0.18343	18.6132	3.48363	67.0529	0.000876154	-0.588824	1.87814	0.617983	0.0019146
A0A2I2UEV7	Caveolin OS=Felis catus OX=9685 GN=CAV3 PE=3 SV=3	1	tr|A0A2I2UEV7|A0A2I2UEV7_FELCA	A0A2I2UEV7	A0A2I2UEV7	FALSE	FALSE	Imputed_Mean_moderated	CT_vs_T	0	0.312048	17.1994	0	23.0245	1	-1.87741	1.87741	0.907602	1
A0A2I2UEV7	Caveolin OS=Felis catus OX=9685 GN=CAV3 PE=3 SV=3	1	tr|A0A2I2UEV7|A0A2I2UEV7_FELCA	A0A2I2UEV7	A0A2I2UEV7	FALSE	FALSE	Imputed_Mean_moderated	F_vs_T	0	0.312048	17.1994	0	23.0245	1	-1.87741	1.87741	0.907602	1
A0A2I2UEV7	Caveolin OS=Felis catus OX=9685 GN=CAV3 PE=3 SV=3	1	tr|A0A2I2UEV7|A0A2I2UEV7_FELCA	A0A2I2UEV7	A0A2I2UEV7	FALSE	FALSE	Imputed_Mean_moderated	M_vs_T	0.307835	0.312048	17.3533	1.0454	23.0245	0.306688	-1.56957	2.18524	0.907602	0.436719
A0A2I2UFC7	Vacuolar protein-sorting-associated protein 25 OS=Felis catus OX=9685 GN=VPS25 PE=3 SV=1	7	tr|A0A2I2UFC7|A0A2I2UFC7_FELCA	A0A2I2UFC7	A0A2I2UFC7	FALSE	FALSE	Linear_Model_moderated	CT_vs_T	-0.0752588	0.193631	17.2128	-0.383291	61.0529	0.702835	-1.26739	1.11687	0.596187	0.757724
A0A2I2UFC7	Vacuolar protein-sorting-associated protein 25 OS=Felis catus OX=9685 GN=VPS25 PE=3 SV=1	7	tr|A0A2I2UFC7|A0A2I2UFC7_FELCA	A0A2I2UFC7	A0A2I2UFC7	FALSE	FALSE	Linear_Model_moderated	M_vs_T	-0.0138876	0.178903	17.2435	-0.0765521	61.0529	0.93923	-1.20602	1.17824	0.596187	0.950453
A0A2I2UFC7	Vacuolar protein-sorting-associated protein 25 OS=Felis catus OX=9685 GN=VPS25 PE=3 SV=1	7	tr|A0A2I2UFC7|A0A2I2UFC7_FELCA	A0A2I2UFC7	A0A2I2UFC7	FALSE	FALSE	Imputed_Mean_moderated	F_vs_T	-0.0510375	0.187491	17.2249	-0.268557	61.0245	0.789177	-1.24269	1.14061	0.595942	1
A0A2I2UFI9	Transmembrane p24 trafficking protein 9 OS=Felis catus OX=9685 GN=TMED9 PE=3 SV=1	4	tr|A0A2I2UFI9|A0A2I2UFI9_FELCA	A0A2I2UFI9	A0A2I2UFI9	FALSE	FALSE	Linear_Model_moderated	CT_vs_T	-1.01742	0.194974	17.5513	-5.04985	50.0529	6.24278e-06	-2.11056	0.0757204	0.544256	2.36164e-05
A0A2I2UFI9	Transmembrane p24 trafficking protein 9 OS=Felis catus OX=9685 GN=TMED9 PE=3 SV=1	4	tr|A0A2I2UFI9|A0A2I2UFI9_FELCA	A0A2I2UFI9	A0A2I2UFI9	FALSE	FALSE	Linear_Model_moderated	M_vs_T	-0.452667	0.188396	17.8337	-2.32521	50.0529	0.0241552	-1.54581	0.640476	0.544256	0.0398496
A0A2I2UFI9	Transmembrane p24 trafficking protein 9 OS=Felis catus OX=9685 GN=TMED9 PE=3 SV=1	4	tr|A0A2I2UFI9|A0A2I2UFI9_FELCA	A0A2I2UFI9	A0A2I2UFI9	FALSE	FALSE	Imputed_Mean_moderated	F_vs_T	-0.86059	0.186214	17.6297	-4.47531	50.0245	4.41901e-05	-1.95303	0.231849	0.543898	0.000191574
A0A2I2UFQ4	Alpha-1,4 glucan phosphorylase OS=Felis catus OX=9685 GN=PYGL PE=3 SV=2	21	tr|A0A2I2UFQ4|A0A2I2UFQ4_FELCA	A0A2I2UFQ4	A0A2I2UFQ4	FALSE	FALSE	Linear_Model_moderated	CT_vs_T	-0.399003	0.251068	17.6263	-1.60969	68.0529	0.112094	-2.05078	1.25277	0.827776	0.162786
A0A2I2UFQ4	Alpha-1,4 glucan phosphorylase OS=Felis catus OX=9685 GN=PYGL PE=3 SV=2	21	tr|A0A2I2UFQ4|A0A2I2UFQ4_FELCA	A0A2I2UFQ4	A0A2I2UFQ4	FALSE	FALSE	Linear_Model_moderated	M_vs_T	0.479557	0.247356	18.0656	1.9637	68.0529	0.0536518	-1.17222	2.13133	0.827776	0.081986
A0A2I2UFQ4	Alpha-1,4 glucan phosphorylase OS=Felis catus OX=9685 GN=PYGL PE=3 SV=2	21	tr|A0A2I2UFQ4|A0A2I2UFQ4_FELCA	A0A2I2UFQ4	A0A2I2UFQ4	FALSE	FALSE	Imputed_Mean_moderated	F_vs_T	-0.626427	0.252798	17.5126	-2.51011	68.0245	0.0144532	-2.27807	1.02521	0.827701	0.0400674
A0A2I2UFR7	Heteroous nuclear ribonucleoprotein R OS=Felis catus OX=9685 GN=HNRNPR PE=4 SV=2	20	tr|A0A2I2UFR7|A0A2I2UFR7_FELCA	A0A2I2UFR7	A0A2I2UFR7	FALSE	FALSE	Linear_Model_moderated	CT_vs_T	-1.28707	0.136193	17.7909	-9.09337	67.0529	2.58712e-13	-2.27069	-0.303448	0.492802	3.76365e-12
A0A2I2UFR7	Heteroous nuclear ribonucleoprotein R OS=Felis catus OX=9685 GN=HNRNPR PE=4 SV=2	20	tr|A0A2I2UFR7|A0A2I2UFR7_FELCA	A0A2I2UFR7	A0A2I2UFR7	FALSE	FALSE	Linear_Model_moderated	M_vs_T	-1.83665	0.149604	17.5161	-11.8131	67.0529	4.83561e-18	-2.82028	-0.853031	0.492802	7.74753e-17
A0A2I2UFR7	Heteroous nuclear ribonucleoprotein R OS=Felis catus OX=9685 GN=HNRNPR PE=4 SV=2	20	tr|A0A2I2UFR7|A0A2I2UFR7_FELCA	A0A2I2UFR7	A0A2I2UFR7	FALSE	FALSE	Imputed_Mean_moderated	F_vs_T	-1.23508	0.144068	17.8169	-8.25438	67.0245	8.35052e-12	-2.21808	-0.252085	0.492484	8.52039e-11
A0A2I2UG00	peptidylprolyl isomerase OS=Felis catus OX=9685 GN=FKBP1A PE=4 SV=1	5	tr|A0A2I2UG00|A0A2I2UG00_FELCA	A0A2I2UG00	A0A2I2UG00	FALSE	FALSE	Linear_Model_moderated	CT_vs_T	0.256131	0.179782	17.987	1.41639	79.0529	0.16059	-0.997072	1.50933	0.629615	0.221887
A0A2I2UG00	peptidylprolyl isomerase OS=Felis catus OX=9685 GN=FKBP1A PE=4 SV=1	5	tr|A0A2I2UG00|A0A2I2UG00_FELCA	A0A2I2UG00	A0A2I2UG00	FALSE	FALSE	Linear_Model_moderated	F_vs_T	-1.47553	0.24093	17.1212	-6.08872	79.0529	3.86788e-08	-2.72874	-0.222331	0.629615	1.50417e-07
A0A2I2UG00	peptidylprolyl isomerase OS=Felis catus OX=9685 GN=FKBP1A PE=4 SV=1	5	tr|A0A2I2UG00|A0A2I2UG00_FELCA	A0A2I2UG00	A0A2I2UG00	FALSE	FALSE	Linear_Model_moderated	M_vs_T	0.128282	0.184669	17.9231	0.690617	79.0529	0.491829	-1.12492	1.38149	0.629615	0.565503
A0A2I2UG75	NAC-A/B domain-containing protein OS=Felis catus OX=9685 GN=LOC101093299 PE=4 SV=1	5	tr|A0A2I2UG75|A0A2I2UG75_FELCA	A0A2I2UG75	A0A2I2UG75	FALSE	FALSE	Linear_Model_moderated	CT_vs_T	-0.565809	0.132221	19.7069	-3.96514	62.0529	0.000192448	-1.41077	0.279147	0.422703	0.000548205
A0A2I2UG75	NAC-A/B domain-containing protein OS=Felis catus OX=9685 GN=LOC101093299 PE=4 SV=1	5	tr|A0A2I2UG75|A0A2I2UG75_FELCA	A0A2I2UG75	A0A2I2UG75	FALSE	FALSE	Linear_Model_moderated	M_vs_T	-0.674076	0.115552	19.6528	-5.40532	62.0529	1.09326e-06	-1.51903	0.170881	0.422703	3.65315e-06
A0A2I2UG75	NAC-A/B domain-containing protein OS=Felis catus OX=9685 GN=LOC101093299 PE=4 SV=1	5	tr|A0A2I2UG75|A0A2I2UG75_FELCA	A0A2I2UG75	A0A2I2UG75	FALSE	FALSE	Imputed_Mean_moderated	F_vs_T	-2.79044	0.123858	18.5946	-20.8971	62.0245	9.05295e-30	-3.63454	-1.94635	0.422267	1.18505e-27
A0A2I2UGB5	Nucleoporin NUP53 OS=Felis catus OX=9685 GN=NUP35 PE=3 SV=1	3	tr|A0A2I2UGB5|A0A2I2UGB5_FELCA	A0A2I2UGB5	A0A2I2UGB5	FALSE	FALSE	Linear_Model_moderated	CT_vs_T	3.53554	0.313747	18.2107	10.6773	33.0529	2.99966e-12	2.42863	4.64244	0.544096	3.50787e-11
A0A2I2UGB5	Nucleoporin NUP53 OS=Felis catus OX=9685 GN=NUP35 PE=3 SV=1	3	tr|A0A2I2UGB5|A0A2I2UGB5_FELCA	A0A2I2UGB5	A0A2I2UGB5	FALSE	FALSE	Imputed_Mean_moderated	F_vs_T	0	0.188248	16.8212	0	33.0245	1	-1.10584	1.10584	0.543554	1
A0A2I2UGB5	Nucleoporin NUP53 OS=Felis catus OX=9685 GN=NUP35 PE=3 SV=1	3	tr|A0A2I2UGB5|A0A2I2UGB5_FELCA	A0A2I2UGB5	A0A2I2UGB5	FALSE	FALSE	Imputed_Mean_moderated	M_vs_T	3.53554	0.188248	18.2107	17.8133	33.0245	1.67371e-18	2.4297	4.64138	0.543554	3.88865e-17
A0A2I2UGD2	Spectrin beta chain OS=Felis catus OX=9685 GN=SPTBN1 PE=3 SV=2	97	tr|A0A2I2UGD2|A0A2I2UGD2_FELCA	A0A2I2UGD2	A0A2I2UGD2	FALSE	FALSE	Linear_Model_moderated	CT_vs_T	1.08508	0.211337	18.0838	5.15849	99.0529	1.27989e-06	-0.402665	2.57283	0.749797	5.47383e-06
A0A2I2UGD2	Spectrin beta chain OS=Felis catus OX=9685 GN=SPTBN1 PE=3 SV=2	97	tr|A0A2I2UGD2|A0A2I2UGD2_FELCA	A0A2I2UGD2	A0A2I2UGD2	FALSE	FALSE	Linear_Model_moderated	F_vs_T	0.994255	0.205027	18.0384	4.87215	99.0529	4.19394e-06	-0.493495	2.482	0.749797	1.27951e-05
A0A2I2UGD2	Spectrin beta chain OS=Felis catus OX=9685 GN=SPTBN1 PE=3 SV=2	97	tr|A0A2I2UGD2|A0A2I2UGD2_FELCA	A0A2I2UGD2	A0A2I2UGD2	FALSE	FALSE	Linear_Model_moderated	M_vs_T	-0.634359	0.222244	17.2241	-2.86774	99.0529	0.00505176	-2.12211	0.85339	0.749797	0.00964857
A0A2I2UGT1	Glycerol-3-phosphate dehydrogenase OS=Felis catus OX=9685 GN=GPD2 PE=3 SV=1	16	tr|A0A2I2UGT1|A0A2I2UGT1_FELCA	A0A2I2UGT1	A0A2I2UGT1	FALSE	FALSE	Linear_Model_moderated	CT_vs_T	-0.630193	0.245366	17.0514	-2.59447	66.0529	0.0116589	-2.19651	0.936129	0.78452	0.0223318
A0A2I2UGT1	Glycerol-3-phosphate dehydrogenase OS=Felis catus OX=9685 GN=GPD2 PE=3 SV=1	16	tr|A0A2I2UGT1|A0A2I2UGT1_FELCA	A0A2I2UGT1	A0A2I2UGT1	FALSE	FALSE	Linear_Model_moderated	F_vs_T	0.766787	0.807033	17.7498	0.959784	66.0529	0.340664	-0.799535	2.33311	0.78452	0.40802
A0A2I2UGT1	Glycerol-3-phosphate dehydrogenase OS=Felis catus OX=9685 GN=GPD2 PE=3 SV=1	16	tr|A0A2I2UGT1|A0A2I2UGT1_FELCA	A0A2I2UGT1	A0A2I2UGT1	FALSE	FALSE	Linear_Model_moderated	M_vs_T	1.53814	0.233801	18.1355	6.64567	66.0529	6.85648e-09	-0.0281859	3.10446	0.78452	3.00555e-08
A0A2I2UGV6	Microtubule associated protein RP/EB family member 3 OS=Felis catus OX=9685 GN=MAPRE3 PE=3 SV=2	3	tr|A0A2I2UGV6|A0A2I2UGV6_FELCA	A0A2I2UGV6	A0A2I2UGV6	FALSE	FALSE	Linear_Model_moderated	CT_vs_T	2.53812	0.634033	18.4723	3.94293	37.0529	0.000344211	1.27284	3.80341	0.624495	0.000930525
A0A2I2UGV6	Microtubule associated protein RP/EB family member 3 OS=Felis catus OX=9685 GN=MAPRE3 PE=3 SV=2	3	tr|A0A2I2UGV6|A0A2I2UGV6_FELCA	A0A2I2UGV6	A0A2I2UGV6	FALSE	FALSE	Linear_Model_moderated	M_vs_T	1.99347	0.211344	18.2	9.29048	37.0529	3.23432e-11	0.728187	3.25876	0.624495	2.00451e-10
A0A2I2UGV6	Microtubule associated protein RP/EB family member 3 OS=Felis catus OX=9685 GN=MAPRE3 PE=3 SV=2	3	tr|A0A2I2UGV6|A0A2I2UGV6_FELCA	A0A2I2UGV6	A0A2I2UGV6	FALSE	FALSE	Imputed_Mean_moderated	F_vs_T	-0.00388527	0.210979	17.2013	-0.0181491	37.0245	0.985617	-1.26847	1.2607	0.624131	1
A0A2I2UGV7	Thy-1 cell surface antigen OS=Felis catus OX=9685 GN=THY1 PE=4 SV=1	3	tr|A0A2I2UGV7|A0A2I2UGV7_FELCA	A0A2I2UGV7	A0A2I2UGV7	FALSE	FALSE	Linear_Model_moderated	CT_vs_T	-1.55917	0.448163	19.3359	-3.59455	42.0529	0.000846273	-3.49184	0.373505	0.957713	0.00212754
A0A2I2UGV7	Thy-1 cell surface antigen OS=Felis catus OX=9685 GN=THY1 PE=4 SV=1	3	tr|A0A2I2UGV7|A0A2I2UGV7_FELCA	A0A2I2UGV7	A0A2I2UGV7	FALSE	FALSE	Linear_Model_moderated	F_vs_T	0.366511	0.726107	20.2987	0.521523	42.0529	0.604738	-1.56616	2.29918	0.957713	0.667224
A0A2I2UGV7	Thy-1 cell surface antigen OS=Felis catus OX=9685 GN=THY1 PE=4 SV=1	3	tr|A0A2I2UGV7|A0A2I2UGV7_FELCA	A0A2I2UGV7	A0A2I2UGV7	FALSE	FALSE	Linear_Model_moderated	M_vs_T	-0.765113	0.421352	19.7329	-1.87616	42.0529	0.0675857	-2.69778	1.16756	0.957713	0.100925
A0A2I2UGY1	Sodium/potassium-transporting ATPase subunit alpha OS=Felis catus OX=9685 GN=ATP1A1 PE=3 SV=3	35	tr|A0A2I2UGY1|A0A2I2UGY1_FELCA	A0A2I2UGY1	A0A2I2UGY1	FALSE	FALSE	Linear_Model_moderated	CT_vs_T	-0.651548	0.256433	18.3015	-2.58029	74.0529	0.0118525	-2.44497	1.14188	0.900079	0.0226748
A0A2I2UGY1	Sodium/potassium-transporting ATPase subunit alpha OS=Felis catus OX=9685 GN=ATP1A1 PE=3 SV=3	35	tr|A0A2I2UGY1|A0A2I2UGY1_FELCA	A0A2I2UGY1	A0A2I2UGY1	FALSE	FALSE	Linear_Model_moderated	F_vs_T	-2.10398	0.669851	17.5753	-3.18977	74.0529	0.0020883	-3.89741	-0.310556	0.900079	0.00394492
A0A2I2UGY1	Sodium/potassium-transporting ATPase subunit alpha OS=Felis catus OX=9685 GN=ATP1A1 PE=3 SV=3	35	tr|A0A2I2UGY1|A0A2I2UGY1_FELCA	A0A2I2UGY1	A0A2I2UGY1	FALSE	FALSE	Linear_Model_moderated	M_vs_T	1.19313	0.269667	19.2238	4.49321	74.0529	2.53875e-05	-0.600292	2.98656	0.900079	7.12677e-05
A0A2I2UH11	Obg-like ATPase 1 OS=Felis catus OX=9685 GN=OLA1 PE=3 SV=2	14	tr|A0A2I2UH11|A0A2I2UH11_FELCA	A0A2I2UH11	A0A2I2UH11	FALSE	FALSE	Linear_Model_moderated	CT_vs_T	-1.15475	0.128463	17.0861	-8.45774	66.0529	3.9966e-12	-2.03517	-0.27433	0.440975	4.51528e-11
A0A2I2UH11	Obg-like ATPase 1 OS=Felis catus OX=9685 GN=OLA1 PE=3 SV=2	14	tr|A0A2I2UH11|A0A2I2UH11_FELCA	A0A2I2UH11	A0A2I2UH11	FALSE	FALSE	Linear_Model_moderated	M_vs_T	1.42052	0.122408	18.3738	10.9189	66.0529	1.94601e-16	0.540096	2.30094	0.440975	2.41214e-15
A0A2I2UH11	Obg-like ATPase 1 OS=Felis catus OX=9685 GN=OLA1 PE=3 SV=2	14	tr|A0A2I2UH11|A0A2I2UH11_FELCA	A0A2I2UH11	A0A2I2UH11	FALSE	FALSE	Imputed_Mean_moderated	F_vs_T	-0.464116	0.127041	17.4315	-3.44037	66.0245	0.00101166	-1.34378	0.415546	0.440591	0.00348051
A0A2I2UHE3	BAAT/Acyl-CoA thioester hydrolase C-terminal domain-containing protein OS=Felis catus OX=9685 PE=4 SV=2	3	tr|A0A2I2UHE3|A0A2I2UHE3_FELCA	A0A2I2UHE3	A0A2I2UHE3	FALSE	FALSE	Linear_Model_moderated	CT_vs_T	0.299416	0.886654	15.7527	0.346024	41.0529	0.731092	-1.4141	2.01293	0.848502	0.781506
A0A2I2UHE3	BAAT/Acyl-CoA thioester hydrolase C-terminal domain-containing protein OS=Felis catus OX=9685 PE=4 SV=2	3	tr|A0A2I2UHE3|A0A2I2UHE3_FELCA	A0A2I2UHE3	A0A2I2UHE3	FALSE	FALSE	Linear_Model_moderated	M_vs_T	1.05498	0.297295	16.1305	3.63616	41.0529	0.000764201	-0.658534	2.7685	0.848502	0.00167996
A0A2I2UHE3	BAAT/Acyl-CoA thioester hydrolase C-terminal domain-containing protein OS=Felis catus OX=9685 PE=4 SV=2	3	tr|A0A2I2UHE3|A0A2I2UHE3_FELCA	A0A2I2UHE3	A0A2I2UHE3	FALSE	FALSE	Imputed_Mean_moderated	F_vs_T	0	0.282082	16.4012	0	41.0245	1	-1.71334	1.71334	0.848395	1
A0A2I2UHG8	Malic enzyme OS=Felis catus OX=9685 GN=ME1 PE=3 SV=2	13	tr|A0A2I2UHG8|A0A2I2UHG8_FELCA	A0A2I2UHG8	A0A2I2UHG8	FALSE	FALSE	Linear_Model_moderated	CT_vs_T	-1.34451	0.204167	17.5746	-6.59831	75.0529	5.19173e-09	-2.73963	0.050602	0.700331	3.4264e-08
A0A2I2UHG8	Malic enzyme OS=Felis catus OX=9685 GN=ME1 PE=3 SV=2	13	tr|A0A2I2UHG8|A0A2I2UHG8_FELCA	A0A2I2UHG8	A0A2I2UHG8	FALSE	FALSE	Linear_Model_moderated	F_vs_T	0.427796	0.316705	18.4607	1.35343	75.0529	0.179982	-0.967318	1.82291	0.700331	0.232354
A0A2I2UHG8	Malic enzyme OS=Felis catus OX=9685 GN=ME1 PE=3 SV=2	13	tr|A0A2I2UHG8|A0A2I2UHG8_FELCA	A0A2I2UHG8	A0A2I2UHG8	FALSE	FALSE	Linear_Model_moderated	M_vs_T	0.12334	0.207018	18.3085	0.596964	75.0529	0.552328	-1.27177	1.51845	0.700331	0.622907
A0A2I2UHK1	Enoyl-CoA delta isomerase 2 OS=Felis catus OX=9685 GN=ECI2 PE=4 SV=2	7	tr|A0A2I2UHK1|A0A2I2UHK1_FELCA	A0A2I2UHK1	A0A2I2UHK1	FALSE	FALSE	Linear_Model_moderated	CT_vs_T	-0.831905	0.191383	17.2357	-4.23408	58.0529	8.28454e-05	-1.9314	0.267596	0.549289	0.000254906
A0A2I2UHK1	Enoyl-CoA delta isomerase 2 OS=Felis catus OX=9685 GN=ECI2 PE=4 SV=2	7	tr|A0A2I2UHK1|A0A2I2UHK1_FELCA	A0A2I2UHK1	A0A2I2UHK1	FALSE	FALSE	Linear_Model_moderated	M_vs_T	1.24369	0.162809	18.2735	7.44084	58.0529	5.29544e-10	0.144187	2.34319	0.549289	2.73263e-09
A0A2I2UHK1	Enoyl-CoA delta isomerase 2 OS=Felis catus OX=9685 GN=ECI2 PE=4 SV=2	7	tr|A0A2I2UHK1|A0A2I2UHK1_FELCA	A0A2I2UHK1	A0A2I2UHK1	FALSE	FALSE	Imputed_Mean_moderated	F_vs_T	-0.452235	0.175135	17.4255	-2.51664	58.0245	0.0146343	-1.55114	0.646669	0.548986	0.0405483
A0A2I2UHR6	Malignant T-cell-amplified sequence OS=Felis catus OX=9685 GN=LOC101097564 PE=3 SV=2	4	tr|A0A2I2UHR6|A0A2I2UHR6_FELCA	A0A2I2UHR6	A0A2I2UHR6	FALSE	FALSE	Linear_Model_moderated	CT_vs_T	-0.625291	0.14616	17.7116	-4.09743	65.0529	0.000118076	-1.5913	0.340716	0.483703	0.000352492
A0A2I2UHR6	Malignant T-cell-amplified sequence OS=Felis catus OX=9685 GN=LOC101097564 PE=3 SV=2	4	tr|A0A2I2UHR6|A0A2I2UHR6_FELCA	A0A2I2UHR6	A0A2I2UHR6	FALSE	FALSE	Linear_Model_moderated	M_vs_T	1.12783	0.136674	18.5881	7.90335	65.0529	4.31226e-11	0.161819	2.09383	0.483703	2.59798e-10
A0A2I2UHR6	Malignant T-cell-amplified sequence OS=Felis catus OX=9685 GN=LOC101097564 PE=3 SV=2	4	tr|A0A2I2UHR6|A0A2I2UHR6_FELCA	A0A2I2UHR6	A0A2I2UHR6	FALSE	FALSE	Imputed_Mean_moderated	F_vs_T	-0.824824	0.142969	17.6118	-5.52943	65.0245	6.1183e-07	-1.79016	0.140517	0.483365	3.46381e-06
A0A2I2UHS4	Pseudouridine 5'-phosphatase OS=Felis catus OX=9685 PE=4 SV=3	1	tr|A0A2I2UHS4|A0A2I2UHS4_FELCA	A0A2I2UHS4	A0A2I2UHS4	FALSE	FALSE	Linear_Model_moderated	CT_vs_T	1.83532	0.249195	18.3761	7.4629	41.0529	3.65962e-09	0.306702	3.36394	0.756945	2.48556e-08
A0A2I2UHS4	Pseudouridine 5'-phosphatase OS=Felis catus OX=9685 PE=4 SV=3	1	tr|A0A2I2UHS4|A0A2I2UHS4_FELCA	A0A2I2UHS4	A0A2I2UHS4	FALSE	FALSE	Imputed_Mean_moderated	F_vs_T	-0.259039	0.24885	17.3289	-1.05504	41.0245	0.297579	-1.78731	1.26924	0.756758	0.605194
A0A2I2UHS4	Pseudouridine 5'-phosphatase OS=Felis catus OX=9685 PE=4 SV=3	1	tr|A0A2I2UHS4|A0A2I2UHS4_FELCA	A0A2I2UHS4	A0A2I2UHS4	FALSE	FALSE	Imputed_Mean_moderated	M_vs_T	1.83532	0.24885	18.3761	7.47511	41.0245	3.5335e-09	0.307048	3.3636	0.756758	1.82349e-08
A0A2I2UHS5	ASH2 like, histone lysine methyltransferase complex subunit OS=Felis catus OX=9685 GN=ASH2L PE=4 SV=2	4	tr|A0A2I2UHS5|A0A2I2UHS5_FELCA	A0A2I2UHS5	A0A2I2UHS5	FALSE	FALSE	Linear_Model_moderated	CT_vs_T	3.52853	0.303083	18.6113	11.8488	88.0529	6.34211e-20	1.41903	5.63802	1.0615	4.10398e-18
A0A2I2UHS5	ASH2 like, histone lysine methyltransferase complex subunit OS=Felis catus OX=9685 GN=ASH2L PE=4 SV=2	4	tr|A0A2I2UHS5|A0A2I2UHS5_FELCA	A0A2I2UHS5	A0A2I2UHS5	FALSE	FALSE	Linear_Model_moderated	F_vs_T	3.67521	0.328739	18.6847	11.3782	88.0529	5.57795e-19	1.56572	5.78471	1.0615	9.24766e-18
A0A2I2UHS5	ASH2 like, histone lysine methyltransferase complex subunit OS=Felis catus OX=9685 GN=ASH2L PE=4 SV=2	4	tr|A0A2I2UHS5|A0A2I2UHS5_FELCA	A0A2I2UHS5	A0A2I2UHS5	FALSE	FALSE	Linear_Model_moderated	M_vs_T	1.35437	0.328739	17.5242	4.19303	88.0529	6.53713e-05	-0.755126	3.46386	1.0615	0.000170831
A0A2I2UHT3	phosphopyruvate hydratase OS=Felis catus OX=9685 GN=ENO2 PE=3 SV=1	15	tr|A0A2I2UHT3|A0A2I2UHT3_FELCA	A0A2I2UHT3	A0A2I2UHT3	FALSE	FALSE	Linear_Model_moderated	CT_vs_T	-0.0435245	0.282421	17.8108	-0.157046	71.0529	0.875654	-1.96755	1.8805	0.964948	0.903539
A0A2I2UHT3	phosphopyruvate hydratase OS=Felis catus OX=9685 GN=ENO2 PE=3 SV=1	15	tr|A0A2I2UHT3|A0A2I2UHT3_FELCA	A0A2I2UHT3	A0A2I2UHT3	FALSE	FALSE	Linear_Model_moderated	M_vs_T	3.17202	0.290098	19.4186	11.1424	71.0529	2.99578e-17	1.248	5.09605	0.964948	4.2113e-16
A0A2I2UHT3	phosphopyruvate hydratase OS=Felis catus OX=9685 GN=ENO2 PE=3 SV=1	15	tr|A0A2I2UHT3|A0A2I2UHT3_FELCA	A0A2I2UHT3	A0A2I2UHT3	FALSE	FALSE	Imputed_Mean_moderated	F_vs_T	-0.633193	0.289964	17.516	-2.22529	71.0245	0.0292387	-2.55721	1.29083	0.964937	0.0762877
A0A2I2UHV6	Integrin beta OS=Felis catus OX=9685 GN=ITGB1 PE=3 SV=1	12	tr|A0A2I2UHV6|A0A2I2UHV6_FELCA	A0A2I2UHV6	A0A2I2UHV6	FALSE	FALSE	Linear_Model_moderated	CT_vs_T	-1.06799	0.168937	18.6364	-6.26296	91.0529	1.22659e-08	-2.24734	0.111356	0.593723	7.61073e-08
A0A2I2UHV6	Integrin beta OS=Felis catus OX=9685 GN=ITGB1 PE=3 SV=1	12	tr|A0A2I2UHV6|A0A2I2UHV6_FELCA	A0A2I2UHV6	A0A2I2UHV6	FALSE	FALSE	Linear_Model_moderated	F_vs_T	0.136221	0.171139	19.2385	0.788551	91.0529	0.432423	-1.04313	1.31557	0.593723	0.501354
A0A2I2UHV6	Integrin beta OS=Felis catus OX=9685 GN=ITGB1 PE=3 SV=1	12	tr|A0A2I2UHV6|A0A2I2UHV6_FELCA	A0A2I2UHV6	A0A2I2UHV6	FALSE	FALSE	Linear_Model_moderated	M_vs_T	-1.27699	0.173529	18.5319	-7.29042	91.0529	1.09501e-10	-2.45634	-0.0976437	0.593723	6.18089e-10
A0A2I2UI00	Reticulon OS=Felis catus OX=9685 GN=RTN2 PE=4 SV=2	5	tr|A0A2I2UI00|A0A2I2UI00_FELCA	A0A2I2UI00	A0A2I2UI00	FALSE	FALSE	Linear_Model_moderated	CT_vs_T	1.49915	0.340686	19.6802	4.54169	33.0529	7.0498e-05	-0.234721	3.23302	0.852279	0.000219296
A0A2I2UI00	Reticulon OS=Felis catus OX=9685 GN=RTN2 PE=4 SV=2	5	tr|A0A2I2UI00|A0A2I2UI00_FELCA	A0A2I2UI00	A0A2I2UI00	FALSE	FALSE	Imputed_Mean_moderated	F_vs_T	-1.73123	0.321202	18.065	-5.56378	33.0245	3.48358e-06	-3.4649	0.00243026	0.85215	1.75718e-05
A0A2I2UI00	Reticulon OS=Felis catus OX=9685 GN=RTN2 PE=4 SV=2	5	tr|A0A2I2UI00|A0A2I2UI00_FELCA	A0A2I2UI00	A0A2I2UI00	FALSE	FALSE	Imputed_Mean_moderated	M_vs_T	1.49915	0.321202	19.6802	4.81791	33.0245	3.14634e-05	-0.234515	3.23281	0.85215	9.00128e-05
A0A2I2UI03	protein-tyrosine-phosphatase OS=Felis catus OX=9685 GN=EPM2A PE=4 SV=2	1	tr|A0A2I2UI03|A0A2I2UI03_FELCA	A0A2I2UI03	A0A2I2UI03	FALSE	FALSE	Linear_Model_moderated	CT_vs_T	2.81261	0.412742	18.3003	5.70007	22.0529	9.76695e-06	1.81672	3.80849	0.480273	3.56314e-05
A0A2I2UI03	protein-tyrosine-phosphatase OS=Felis catus OX=9685 GN=EPM2A PE=4 SV=2	1	tr|A0A2I2UI03|A0A2I2UI03_FELCA	A0A2I2UI03	A0A2I2UI03	FALSE	FALSE	Imputed_Mean_moderated	F_vs_T	0	0.133911	17.0467	0	22.0245	1	-0.993867	0.993867	0.479263	1
A0A2I2UI03	protein-tyrosine-phosphatase OS=Felis catus OX=9685 GN=EPM2A PE=4 SV=2	1	tr|A0A2I2UI03|A0A2I2UI03_FELCA	A0A2I2UI03	A0A2I2UI03	FALSE	FALSE	Imputed_Mean_moderated	M_vs_T	2.81261	0.133911	18.3003	17.6058	22.0245	1.8381e-14	1.81874	3.80647	0.479263	2.24206e-13
A0A2I2UI05	Phosphoglucomutase 2 like 1 OS=Felis catus OX=9685 GN=PGM2L1 PE=3 SV=2	5	tr|A0A2I2UI05|A0A2I2UI05_FELCA	A0A2I2UI05	A0A2I2UI05	FALSE	FALSE	Linear_Model_moderated	CT_vs_T	0.148705	0.320377	17.0949	0.462068	47.0529	0.646162	-1.17281	1.47022	0.656921	0.709744
A0A2I2UI05	Phosphoglucomutase 2 like 1 OS=Felis catus OX=9685 GN=PGM2L1 PE=3 SV=2	5	tr|A0A2I2UI05|A0A2I2UI05_FELCA	A0A2I2UI05	A0A2I2UI05	FALSE	FALSE	Linear_Model_moderated	M_vs_T	1.26047	0.213585	17.6507	5.87496	47.0529	4.14454e-07	-0.0610455	2.58198	0.656921	1.46214e-06
A0A2I2UI05	Phosphoglucomutase 2 like 1 OS=Felis catus OX=9685 GN=PGM2L1 PE=3 SV=2	5	tr|A0A2I2UI05|A0A2I2UI05_FELCA	A0A2I2UI05	A0A2I2UI05	FALSE	FALSE	Imputed_Mean_moderated	F_vs_T	0	0.238795	17.11	0	47.0245	1	-1.32103	1.32103	0.656668	1
A0A2I2UID1	U5 small nuclear ribonucleoprotein 200 kDa helicase OS=Felis catus OX=9685 GN=SNRNP200 PE=3 SV=1	43	tr|A0A2I2UID1|A0A2I2UID1_FELCA	A0A2I2UID1	A0A2I2UID1	FALSE	FALSE	Linear_Model_moderated	CT_vs_T	0.091103	0.251852	17.6738	0.366948	71.0529	0.714749	-1.63248	1.81468	0.864418	0.767376
A0A2I2UID1	U5 small nuclear ribonucleoprotein 200 kDa helicase OS=Felis catus OX=9685 GN=SNRNP200 PE=3 SV=1	43	tr|A0A2I2UID1|A0A2I2UID1_FELCA	A0A2I2UID1	A0A2I2UID1	FALSE	FALSE	Linear_Model_moderated	F_vs_T	0.3786	0.892973	17.8175	0.43009	71.0529	0.668432	-1.34498	2.10218	0.864418	0.719932
A0A2I2UID1	U5 small nuclear ribonucleoprotein 200 kDa helicase OS=Felis catus OX=9685 GN=SNRNP200 PE=3 SV=1	43	tr|A0A2I2UID1|A0A2I2UID1_FELCA	A0A2I2UID1	A0A2I2UID1	FALSE	FALSE	Linear_Model_moderated	M_vs_T	-1.0479	0.258698	17.1043	-4.10909	71.0529	0.00010502	-2.77148	0.675675	0.864418	0.000265736
A0A2I2UIH9	Cytochrome c oxidase subunit 6C OS=Felis catus OX=9685 PE=3 SV=1	2	tr|A0A2I2UIH9|A0A2I2UIH9_FELCA	A0A2I2UIH9	A0A2I2UIH9	FALSE	FALSE	Linear_Model_moderated	CT_vs_T	-0.943304	0.262849	19.2938	-3.60115	59.0529	0.000650242	-2.35919	0.472587	0.707607	0.00166888
A0A2I2UIH9	Cytochrome c oxidase subunit 6C OS=Felis catus OX=9685 PE=3 SV=1	2	tr|A0A2I2UIH9|A0A2I2UIH9_FELCA	A0A2I2UIH9	A0A2I2UIH9	FALSE	FALSE	Linear_Model_moderated	F_vs_T	-2.24258	0.723077	18.6442	-3.11214	59.0529	0.00286123	-3.65847	-0.826692	0.707607	0.0052784
A0A2I2UIH9	Cytochrome c oxidase subunit 6C OS=Felis catus OX=9685 PE=3 SV=1	2	tr|A0A2I2UIH9|A0A2I2UIH9_FELCA	A0A2I2UIH9	A0A2I2UIH9	FALSE	FALSE	Linear_Model_moderated	M_vs_T	1.93705	0.209479	20.734	9.27891	59.0529	3.89704e-13	0.521159	3.35294	0.707607	3.10157e-12
A0A2I2UII0	DAZ associated protein 1 OS=Felis catus OX=9685 GN=DAZAP1 PE=4 SV=3	6	tr|A0A2I2UII0|A0A2I2UII0_FELCA	A0A2I2UII0	A0A2I2UII0	FALSE	FALSE	Linear_Model_moderated	CT_vs_T	-0.625071	0.174272	17.4171	-3.54786	67.0529	0.000714514	-1.83369	0.583551	0.605528	0.00182381
A0A2I2UII0	DAZ associated protein 1 OS=Felis catus OX=9685 GN=DAZAP1 PE=4 SV=3	6	tr|A0A2I2UII0|A0A2I2UII0_FELCA	A0A2I2UII0	A0A2I2UII0	FALSE	FALSE	Linear_Model_moderated	M_vs_T	-0.741035	0.185446	17.3591	-3.95261	67.0529	0.000188578	-1.94966	0.467587	0.605528	0.000460955
A0A2I2UII0	DAZ associated protein 1 OS=Felis catus OX=9685 GN=DAZAP1 PE=4 SV=3	6	tr|A0A2I2UII0|A0A2I2UII0_FELCA	A0A2I2UII0	A0A2I2UII0	FALSE	FALSE	Imputed_Mean_moderated	F_vs_T	-0.530255	0.181977	17.4645	-2.88327	67.0245	0.00528555	-1.73846	0.677946	0.605313	0.0160359
A0A2I2UII4	Glutathione peroxidase OS=Felis catus OX=9685 GN=GPX1 PE=3 SV=2	10	tr|A0A2I2UII4|A0A2I2UII4_FELCA	A0A2I2UII4	A0A2I2UII4	FALSE	FALSE	Linear_Model_moderated	CT_vs_T	-0.676583	0.224869	18.2448	-3.03266	72.0529	0.00336825	-2.2051	0.851937	0.766776	0.00732693
A0A2I2UII4	Glutathione peroxidase OS=Felis catus OX=9685 GN=GPX1 PE=3 SV=2	10	tr|A0A2I2UII4|A0A2I2UII4_FELCA	A0A2I2UII4	A0A2I2UII4	FALSE	FALSE	Linear_Model_moderated	F_vs_T	3.65545	0.348819	20.4109	10.5627	72.0529	2.75064e-16	2.12693	5.18398	0.766776	3.23907e-15
A0A2I2UII4	Glutathione peroxidase OS=Felis catus OX=9685 GN=GPX1 PE=3 SV=2	10	tr|A0A2I2UII4|A0A2I2UII4_FELCA	A0A2I2UII4	A0A2I2UII4	FALSE	FALSE	Linear_Model_moderated	M_vs_T	-0.753198	0.239288	18.2065	-3.17264	72.0529	0.00222083	-2.28172	0.775322	0.766776	0.00451925
A0A2I2UIS4	Lysine-specific demethylase OS=Felis catus OX=9685 GN=KDM3B PE=3 SV=3	4	tr|A0A2I2UIS4|A0A2I2UIS4_FELCA	A0A2I2UIS4	A0A2I2UIS4	FALSE	FALSE	Linear_Model_moderated	CT_vs_T	-1.46793	0.521876	17.0373	-2.8302	32.0529	0.00796533	-2.90333	-0.0325356	0.704731	0.0158694
A0A2I2UIS4	Lysine-specific demethylase OS=Felis catus OX=9685 GN=KDM3B PE=3 SV=3	4	tr|A0A2I2UIS4|A0A2I2UIS4_FELCA	A0A2I2UIS4	A0A2I2UIS4	FALSE	FALSE	Linear_Model_moderated	M_vs_T	0.394244	0.382952	17.9684	1.03585	32.0529	0.308023	-1.04115	1.82964	0.704731	0.381674
A0A2I2UIS4	Lysine-specific demethylase OS=Felis catus OX=9685 GN=KDM3B PE=3 SV=3	4	tr|A0A2I2UIS4|A0A2I2UIS4_FELCA	A0A2I2UIS4	A0A2I2UIS4	FALSE	FALSE	Imputed_Mean_moderated	F_vs_T	-0.571872	0.317114	17.4853	-1.8153	32.0245	0.0788529	-2.0067	0.862954	0.704426	0.187424
A0A2I2UIT2	SAP domain containing ribonucleoprotein OS=Felis catus OX=9685 GN=SARNP PE=4 SV=2	6	tr|A0A2I2UIT2|A0A2I2UIT2_FELCA	A0A2I2UIT2	A0A2I2UIT2	FALSE	FALSE	Linear_Model_moderated	CT_vs_T	-1.7115	0.237888	18.0071	-7.152	52.0529	2.81713e-09	-3.00864	-0.414348	0.646442	1.94162e-08
A0A2I2UIT2	SAP domain containing ribonucleoprotein OS=Felis catus OX=9685 GN=SARNP PE=4 SV=2	6	tr|A0A2I2UIT2|A0A2I2UIT2_FELCA	A0A2I2UIT2	A0A2I2UIT2	FALSE	FALSE	Linear_Model_moderated	M_vs_T	-1.46832	0.216935	18.1287	-6.72845	52.0529	1.33526e-08	-2.76547	-0.171172	0.646442	5.6441e-08
A0A2I2UIT2	SAP domain containing ribonucleoprotein OS=Felis catus OX=9685 GN=SARNP PE=4 SV=2	6	tr|A0A2I2UIT2|A0A2I2UIT2_FELCA	A0A2I2UIT2	A0A2I2UIT2	FALSE	FALSE	Imputed_Mean_moderated	F_vs_T	-1.66348	0.22261	18.0311	-7.43118	52.0245	1.01426e-09	-2.96017	-0.366793	0.646203	8.0765e-09
A0A2I2UIV7	Cytochrome c oxidase subunit 7B OS=Felis catus OX=9685 GN=COX7B PE=3 SV=1	1	tr|A0A2I2UIV7|A0A2I2UIV7_FELCA	A0A2I2UIV7	A0A2I2UIV7	FALSE	FALSE	Linear_Model_moderated	CT_vs_T	1.32817	0.75884	16.8562	1.76667	44.0529	0.0842119	-0.156308	2.81265	0.736605	0.127163
A0A2I2UIV7	Cytochrome c oxidase subunit 7B OS=Felis catus OX=9685 GN=COX7B PE=3 SV=1	1	tr|A0A2I2UIV7|A0A2I2UIV7_FELCA	A0A2I2UIV7	A0A2I2UIV7	FALSE	FALSE	Linear_Model_moderated	M_vs_T	1.90744	0.235693	17.1459	8.16874	44.0529	2.29155e-10	0.422964	3.39192	0.736605	1.24007e-09
A0A2I2UIV7	Cytochrome c oxidase subunit 7B OS=Felis catus OX=9685 GN=COX7B PE=3 SV=1	1	tr|A0A2I2UIV7|A0A2I2UIV7_FELCA	A0A2I2UIV7	A0A2I2UIV7	FALSE	FALSE	Imputed_Mean_moderated	F_vs_T	0	0.232233	16.6958	0	44.0245	1	-1.48412	1.48412	0.736413	1
A0A2I2UJ00	Heteroous nuclear ribonucleoprotein L OS=Felis catus OX=9685 GN=HNRNPL PE=4 SV=2	21	tr|A0A2I2UJ00|A0A2I2UJ00_FELCA	A0A2I2UJ00	A0A2I2UJ00	FALSE	FALSE	Linear_Model_moderated	CT_vs_T	-2.25156	0.170786	17.2334	-12.9293	60.0529	5.27755e-19	-3.39631	-1.10682	0.572297	2.76686e-17
A0A2I2UJ00	Heteroous nuclear ribonucleoprotein L OS=Felis catus OX=9685 GN=HNRNPL PE=4 SV=2	21	tr|A0A2I2UJ00|A0A2I2UJ00_FELCA	A0A2I2UJ00	A0A2I2UJ00	FALSE	FALSE	Linear_Model_moderated	F_vs_T	-0.366092	0.341571	18.1761	-1.05112	60.0529	0.297416	-1.51084	0.778652	0.572297	0.360678
A0A2I2UJ00	Heteroous nuclear ribonucleoprotein L OS=Felis catus OX=9685 GN=HNRNPL PE=4 SV=2	21	tr|A0A2I2UJ00|A0A2I2UJ00_FELCA	A0A2I2UJ00	A0A2I2UJ00	FALSE	FALSE	Linear_Model_moderated	M_vs_T	-1.72522	0.20076	17.4966	-8.42768	60.0529	9.1049e-12	-2.86996	-0.580471	0.572297	6.17484e-11
A0A2I2UJ14	phosphopyruvate hydratase OS=Felis catus OX=9685 GN=ENO3 PE=3 SV=1	30	tr|A0A2I2UJ14|A0A2I2UJ14_FELCA	A0A2I2UJ14	A0A2I2UJ14	FALSE	FALSE	Linear_Model_moderated	CT_vs_T	2.93262	0.552018	14.4763	5.47758	72.0529	5.9907e-07	-0.426243	6.29148	1.68496	2.75124e-06
A0A2I2UJ14	phosphopyruvate hydratase OS=Felis catus OX=9685 GN=ENO3 PE=3 SV=1	30	tr|A0A2I2UJ14|A0A2I2UJ14_FELCA	A0A2I2UJ14	A0A2I2UJ14	FALSE	FALSE	Linear_Model_moderated	F_vs_T	3.40659	0.671895	14.7133	5.22762	72.0529	1.60876e-06	0.0477269	6.76544	1.68496	5.08028e-06
A0A2I2UJ14	phosphopyruvate hydratase OS=Felis catus OX=9685 GN=ENO3 PE=3 SV=1	30	tr|A0A2I2UJ14|A0A2I2UJ14_FELCA	A0A2I2UJ14	A0A2I2UJ14	FALSE	FALSE	Linear_Model_moderated	M_vs_T	9.50278	0.516717	17.7614	18.962	72.0529	1.00383e-29	6.14392	12.8616	1.68496	1.18809e-27
A0A2I2UJB3	Radixin OS=Felis catus OX=9685 GN=RDX PE=4 SV=1	13	tr|A0A2I2UJB3|A0A2I2UJB3_FELCA	A0A2I2UJB3	A0A2I2UJB3	FALSE	FALSE	Linear_Model_moderated	CT_vs_T	-1.2532	0.168468	16.7988	-7.24308	64.0529	6.92917e-10	-2.32653	-0.179879	0.53728	5.41566e-09
A0A2I2UJB3	Radixin OS=Felis catus OX=9685 GN=RDX PE=4 SV=1	13	tr|A0A2I2UJB3|A0A2I2UJB3_FELCA	A0A2I2UJB3	A0A2I2UJB3	FALSE	FALSE	Linear_Model_moderated	M_vs_T	1.05079	0.154338	17.9507	6.62922	64.0529	8.25747e-09	-0.0225342	2.12411	0.53728	3.58117e-08
A0A2I2UJB3	Radixin OS=Felis catus OX=9685 GN=RDX PE=4 SV=1	13	tr|A0A2I2UJB3|A0A2I2UJB3_FELCA	A0A2I2UJB3	A0A2I2UJB3	FALSE	FALSE	Imputed_Mean_moderated	F_vs_T	-0.225959	0.162742	17.3124	-1.35264	64.0245	0.18093	-1.29872	0.846801	0.536994	0.392959
A0A2I2UJD2	SEC24 homolog A, COPII coat complex component OS=Felis catus OX=9685 GN=SEC24A PE=3 SV=1	12	tr|A0A2I2UJD2|A0A2I2UJD2_FELCA	A0A2I2UJD2	A0A2I2UJD2	FALSE	FALSE	Linear_Model_moderated	CT_vs_T	-0.32806	0.335731	17.4779	-1.00304	50.0529	0.320664	-2.22148	1.56536	0.942701	0.398461
A0A2I2UJD2	SEC24 homolog A, COPII coat complex component OS=Felis catus OX=9685 GN=SEC24A PE=3 SV=1	12	tr|A0A2I2UJD2|A0A2I2UJD2_FELCA	A0A2I2UJD2	A0A2I2UJD2	FALSE	FALSE	Linear_Model_moderated	M_vs_T	-0.00193446	0.37246	17.641	-0.00533135	50.0529	0.995767	-1.89535	1.89149	0.942701	0.995767
A0A2I2UJD2	SEC24 homolog A, COPII coat complex component OS=Felis catus OX=9685 GN=SEC24A PE=3 SV=1	12	tr|A0A2I2UJD2|A0A2I2UJD2_FELCA	A0A2I2UJD2	A0A2I2UJD2	FALSE	FALSE	Imputed_Mean_moderated	F_vs_T	-0.442531	0.342126	17.4207	-1.32778	50.0245	0.190276	-2.33592	1.45086	0.942673	0.410786
A0A2I2UJE2	RRM domain-containing protein OS=Felis catus OX=9685 PE=4 SV=1	11	tr|A0A2I2UJE2|A0A2I2UJE2_FELCA	A0A2I2UJE2	A0A2I2UJE2	FALSE	FALSE	Linear_Model_moderated	CT_vs_T	-1.40987	0.230386	18.1469	-6.14392	60.0529	7.0345e-08	-2.83522	0.0154848	0.712584	3.83895e-07
A0A2I2UJE2	RRM domain-containing protein OS=Felis catus OX=9685 PE=4 SV=1	11	tr|A0A2I2UJE2|A0A2I2UJE2_FELCA	A0A2I2UJE2	A0A2I2UJE2	FALSE	FALSE	Linear_Model_moderated	F_vs_T	-1.82393	0.728546	17.9398	-2.51348	60.0529	0.0146549	-3.24928	-0.398576	0.712584	0.023826
A0A2I2UJE2	RRM domain-containing protein OS=Felis catus OX=9685 PE=4 SV=1	11	tr|A0A2I2UJE2|A0A2I2UJE2_FELCA	A0A2I2UJE2	A0A2I2UJE2	FALSE	FALSE	Linear_Model_moderated	M_vs_T	-2.34223	0.225711	17.6807	-10.4184	60.0529	4.37941e-15	-3.76759	-0.916878	0.712584	4.46335e-14
A0A2I2UJJ4	SRSF protein kinase 2 OS=Felis catus OX=9685 GN=SRPK2 PE=4 SV=3	4	tr|A0A2I2UJJ4|A0A2I2UJJ4_FELCA	A0A2I2UJJ4	A0A2I2UJJ4	FALSE	FALSE	Linear_Model_moderated	CT_vs_T	0.00826105	0.338848	16.3513	0.0236148	38.0529	0.981283	-1.15535	1.17187	0.574821	0.986357
A0A2I2UJJ4	SRSF protein kinase 2 OS=Felis catus OX=9685 GN=SRPK2 PE=4 SV=3	4	tr|A0A2I2UJJ4|A0A2I2UJJ4_FELCA	A0A2I2UJJ4	A0A2I2UJJ4	FALSE	FALSE	Linear_Model_moderated	M_vs_T	0.75749	0.251296	16.7259	2.91974	38.0529	0.00585768	-0.406121	1.9211	0.574821	0.0109933
A0A2I2UJJ4	SRSF protein kinase 2 OS=Felis catus OX=9685 GN=SRPK2 PE=4 SV=3	4	tr|A0A2I2UJJ4|A0A2I2UJJ4_FELCA	A0A2I2UJJ4	A0A2I2UJJ4	FALSE	FALSE	Imputed_Mean_moderated	F_vs_T	0	0.227306	16.7733	0	38.0245	1	-1.16278	1.16278	0.574397	1
A0A2I2UJK8	Phosphomannomutase OS=Felis catus OX=9685 GN=PMM2 PE=3 SV=3	7	tr|A0A2I2UJK8|A0A2I2UJK8_FELCA	A0A2I2UJK8	A0A2I2UJK8	FALSE	FALSE	Linear_Model_moderated	CT_vs_T	-1.84892	0.289638	17.7665	-6.41325	57.0529	2.99119e-08	-3.28306	-0.414789	0.716199	1.7252e-07
A0A2I2UJK8	Phosphomannomutase OS=Felis catus OX=9685 GN=PMM2 PE=3 SV=3	7	tr|A0A2I2UJK8|A0A2I2UJK8_FELCA	A0A2I2UJK8	A0A2I2UJK8	FALSE	FALSE	Linear_Model_moderated	M_vs_T	0.508865	0.212276	18.9454	2.40833	57.0529	0.0192791	-0.92527	1.943	0.716199	0.0326419
A0A2I2UJK8	Phosphomannomutase OS=Felis catus OX=9685 GN=PMM2 PE=3 SV=3	7	tr|A0A2I2UJK8|A0A2I2UJK8_FELCA	A0A2I2UJK8	A0A2I2UJK8	FALSE	FALSE	Imputed_Mean_moderated	F_vs_T	-1.49155	0.237653	17.9452	-6.30679	57.0245	4.49384e-08	-2.92537	-0.0577253	0.716036	2.93412e-07
A0A2I2UJQ9	Transforming growth factor beta OS=Felis catus OX=9685 GN=TGFB2 PE=3 SV=1	1	tr|A0A2I2UJQ9|A0A2I2UJQ9_FELCA	A0A2I2UJQ9	A0A2I2UJQ9	FALSE	FALSE	Linear_Model_moderated	CT_vs_T	0.888696	0.284073	16.4749	3.16423	34.0529	0.00326668	-0.596778	2.37417	0.730995	0.00713591
A0A2I2UJQ9	Transforming growth factor beta OS=Felis catus OX=9685 GN=TGFB2 PE=3 SV=1	1	tr|A0A2I2UJQ9|A0A2I2UJQ9_FELCA	A0A2I2UJQ9	A0A2I2UJQ9	FALSE	FALSE	Imputed_Mean_moderated	F_vs_T	0	0.265587	16.615	0	34.0245	1	-1.485	1.485	0.730739	1
A0A2I2UJQ9	Transforming growth factor beta OS=Felis catus OX=9685 GN=TGFB2 PE=3 SV=1	1	tr|A0A2I2UJQ9|A0A2I2UJQ9_FELCA	A0A2I2UJQ9	A0A2I2UJQ9	FALSE	FALSE	Imputed_Mean_moderated	M_vs_T	0.888696	0.265587	16.4749	3.38565	34.0245	0.00180461	-0.596305	2.3737	0.730739	0.00393393
A0A2I2UK41	DnaJ heat shock protein family (Hsp40) member C13 OS=Felis catus OX=9685 GN=DNAJC13 PE=4 SV=3	22	tr|A0A2I2UK41|A0A2I2UK41_FELCA	A0A2I2UK41	A0A2I2UK41	FALSE	FALSE	Linear_Model_moderated	CT_vs_T	1.43904	0.360871	17.5772	4.10881	62.0529	0.000118589	-1.02824	3.90632	1.2343	0.00035312
A0A2I2UK41	DnaJ heat shock protein family (Hsp40) member C13 OS=Felis catus OX=9685 GN=DNAJC13 PE=4 SV=3	22	tr|A0A2I2UK41|A0A2I2UK41_FELCA	A0A2I2UK41	A0A2I2UK41	FALSE	FALSE	Linear_Model_moderated	M_vs_T	0.224583	0.470795	16.9699	0.491518	62.0529	0.624795	-2.2427	2.69186	1.2343	0.688193
A0A2I2UK41	DnaJ heat shock protein family (Hsp40) member C13 OS=Felis catus OX=9685 GN=DNAJC13 PE=4 SV=3	22	tr|A0A2I2UK41|A0A2I2UK41_FELCA	A0A2I2UK41	A0A2I2UK41	FALSE	FALSE	Imputed_Mean_moderated	F_vs_T	0	0.402173	17.0285	0	62.0245	1	-2.4675	2.4675	1.2344	1
A0A2I2UK65	Protein kinase AMP-activated non-catalytic subunit gamma 1 OS=Felis catus OX=9685 GN=PRKAG1 PE=4 SV=3	3	tr|A0A2I2UK65|A0A2I2UK65_FELCA	A0A2I2UK65	A0A2I2UK65	FALSE	FALSE	Linear_Model_moderated	CT_vs_T	0.850601	0.318653	16.9824	2.46224	42.0529	0.0179876	-0.0994372	1.80064	0.470781	0.0329267
A0A2I2UK65	Protein kinase AMP-activated non-catalytic subunit gamma 1 OS=Felis catus OX=9685 GN=PRKAG1 PE=4 SV=3	3	tr|A0A2I2UK65|A0A2I2UK65_FELCA	A0A2I2UK65	A0A2I2UK65	FALSE	FALSE	Linear_Model_moderated	M_vs_T	1.7042	0.15155	17.4092	10.3726	42.0529	3.66647e-13	0.75416	2.65424	0.470781	2.93718e-12
A0A2I2UK65	Protein kinase AMP-activated non-catalytic subunit gamma 1 OS=Felis catus OX=9685 GN=PRKAG1 PE=4 SV=3	3	tr|A0A2I2UK65|A0A2I2UK65_FELCA	A0A2I2UK65	A0A2I2UK65	FALSE	FALSE	Imputed_Mean_moderated	F_vs_T	0	0.168184	16.8782	0	42.0245	1	-0.948955	0.948955	0.470234	1
A0A2I2UK71	Myosin heavy chain 10 OS=Felis catus OX=9685 GN=MYH10 PE=3 SV=1	84	tr|A0A2I2UK71|A0A2I2UK71_FELCA	A0A2I2UK71	A0A2I2UK71	FALSE	FALSE	Linear_Model_moderated	CT_vs_T	-0.252692	0.305664	17.012	-0.842969	78.0529	0.401822	-2.33051	1.82513	1.0437	0.482352
A0A2I2UK71	Myosin heavy chain 10 OS=Felis catus OX=9685 GN=MYH10 PE=3 SV=1	84	tr|A0A2I2UK71|A0A2I2UK71_FELCA	A0A2I2UK71	A0A2I2UK71	FALSE	FALSE	Linear_Model_moderated	F_vs_T	-0.0742699	0.428397	17.1012	-0.176779	78.0529	0.86014	-2.15209	2.00355	1.0437	0.883273
A0A2I2UK71	Myosin heavy chain 10 OS=Felis catus OX=9685 GN=MYH10 PE=3 SV=1	84	tr|A0A2I2UK71|A0A2I2UK71_FELCA	A0A2I2UK71	A0A2I2UK71	FALSE	FALSE	Linear_Model_moderated	M_vs_T	-0.359289	0.313972	16.9587	-1.16686	78.0529	0.246821	-2.43711	1.71853	1.0437	0.316636
A0A2I2UKG3	Direct IAP-binding protein with low pI OS=Felis catus OX=9685 GN=DIABLO PE=4 SV=1	6	tr|A0A2I2UKG3|A0A2I2UKG3_FELCA	A0A2I2UKG3	A0A2I2UKG3	FALSE	FALSE	Linear_Model_moderated	CT_vs_T	-0.260629	0.874204	16.8907	-0.306959	33.0529	0.7608	-1.95684	1.43558	0.833769	0.808264
A0A2I2UKG3	Direct IAP-binding protein with low pI OS=Felis catus OX=9685 GN=DIABLO PE=4 SV=1	6	tr|A0A2I2UKG3|A0A2I2UKG3_FELCA	A0A2I2UKG3	A0A2I2UKG3	FALSE	FALSE	Linear_Model_moderated	M_vs_T	-1.62656	0.522437	16.2078	-3.20558	33.0529	0.00298551	-3.32277	0.0696516	0.833769	0.0059306
A0A2I2UKG3	Direct IAP-binding protein with low pI OS=Felis catus OX=9685 GN=DIABLO PE=4 SV=1	6	tr|A0A2I2UKG3|A0A2I2UKG3_FELCA	A0A2I2UKG3	A0A2I2UKG3	FALSE	FALSE	Imputed_Mean_moderated	F_vs_T	0	0.313462	17.1102	0	33.0245	1	-1.69597	1.69597	0.833621	1
A0A2I2UL25	Peroxiredoxin-6 OS=Felis catus OX=9685 GN=PRDX6 PE=3 SV=1	18	tr|A0A2I2UL25|A0A2I2UL25_FELCA	A0A2I2UL25	A0A2I2UL25	FALSE	FALSE	Linear_Model_moderated	CT_vs_T	-1.0253	0.191203	19.2515	-5.35918	90.0529	6.38003e-07	-2.36479	0.314183	0.674241	2.91569e-06
A0A2I2UL25	Peroxiredoxin-6 OS=Felis catus OX=9685 GN=PRDX6 PE=3 SV=1	18	tr|A0A2I2UL25|A0A2I2UL25_FELCA	A0A2I2UL25	A0A2I2UL25	FALSE	FALSE	Linear_Model_moderated	F_vs_T	-2.28561	0.201779	18.6214	-11.3205	90.0529	5.35684e-19	-3.6251	-0.946124	0.674241	8.99949e-18
A0A2I2UL25	Peroxiredoxin-6 OS=Felis catus OX=9685 GN=PRDX6 PE=3 SV=1	18	tr|A0A2I2UL25|A0A2I2UL25_FELCA	A0A2I2UL25	A0A2I2UL25	FALSE	FALSE	Linear_Model_moderated	M_vs_T	1.39945	0.198796	20.4639	7.03543	90.0529	3.75711e-10	0.0599647	2.73894	0.674241	1.98058e-09
A0A2I2UL68	Ferredoxin 1 OS=Felis catus OX=9685 GN=FDX1 PE=4 SV=2	1	tr|A0A2I2UL68|A0A2I2UL68_FELCA	A0A2I2UL68	A0A2I2UL68	FALSE	FALSE	Linear_Model_moderated	CT_vs_T	0.625869	0.574709	17.9697	1.05812	39.0529	0.296503	-0.548121	1.79986	0.580435	0.373521
A0A2I2UL68	Ferredoxin 1 OS=Felis catus OX=9685 GN=FDX1 PE=4 SV=2	1	tr|A0A2I2UL68|A0A2I2UL68_FELCA	A0A2I2UL68	A0A2I2UL68	FALSE	FALSE	Linear_Model_moderated	M_vs_T	-0.0934159	0.209854	17.6101	-0.432516	39.0529	0.667745	-1.26741	1.08057	0.580435	0.726344
A0A2I2UL68	Ferredoxin 1 OS=Felis catus OX=9685 GN=FDX1 PE=4 SV=2	1	tr|A0A2I2UL68|A0A2I2UL68_FELCA	A0A2I2UL68	A0A2I2UL68	FALSE	FALSE	Imputed_Mean_moderated	F_vs_T	-0.457395	0.187989	17.4281	-2.36571	39.0245	0.023058	-1.63059	0.715804	0.580031	0.0613244
A0A2I2ULI5	Mitochondrial import inner membrane translocase subunit OS=Felis catus OX=9685 GN=TIMM9 PE=3 SV=1	2	tr|A0A2I2ULI5|A0A2I2ULI5_FELCA	A0A2I2ULI5	A0A2I2ULI5	FALSE	FALSE	Linear_Model_moderated	CT_vs_T	0.0217901	0.312276	15.8905	0.0685022	27.0529	0.94589	-1.27662	1.3202	0.632866	0.959044
A0A2I2ULI5	Mitochondrial import inner membrane translocase subunit OS=Felis catus OX=9685 GN=TIMM9 PE=3 SV=1	2	tr|A0A2I2ULI5|A0A2I2ULI5_FELCA	A0A2I2ULI5	A0A2I2ULI5	FALSE	FALSE	Imputed_Mean_moderated	F_vs_T	0	0.253641	16.5395	0	27.0245	1	-1.29749	1.29749	0.632383	1
A0A2I2ULI5	Mitochondrial import inner membrane translocase subunit OS=Felis catus OX=9685 GN=TIMM9 PE=3 SV=1	2	tr|A0A2I2ULI5|A0A2I2ULI5_FELCA	A0A2I2ULI5	A0A2I2ULI5	FALSE	FALSE	Imputed_Mean_moderated	M_vs_T	0.0217901	0.253641	15.8905	0.0844025	27.0245	0.933359	-1.2757	1.31928	0.632383	1
A0A2I2ULU7	Sperm antigen with calponin homology and coiled-coil domains 1 OS=Felis catus OX=9685 GN=SPECC1 PE=4 SV=2	9	tr|A0A2I2ULU7|A0A2I2ULU7_FELCA	A0A2I2ULU7	A0A2I2ULU7	FALSE	FALSE	Linear_Model_moderated	CT_vs_T	1.86102	0.365113	17.1768	5.29719	40.0529	4.55758e-06	-0.200779	3.92282	1.02019	1.75895e-05
A0A2I2ULU7	Sperm antigen with calponin homology and coiled-coil domains 1 OS=Felis catus OX=9685 GN=SPECC1 PE=4 SV=2	9	tr|A0A2I2ULU7|A0A2I2ULU7_FELCA	A0A2I2ULU7	A0A2I2ULU7	FALSE	FALSE	Imputed_Mean_moderated	F_vs_T	0	0.348604	16.7229	0	40.0245	1	-2.06189	2.06189	1.02021	1
A0A2I2ULU7	Sperm antigen with calponin homology and coiled-coil domains 1 OS=Felis catus OX=9685 GN=SPECC1 PE=4 SV=2	9	tr|A0A2I2ULU7|A0A2I2ULU7_FELCA	A0A2I2ULU7	A0A2I2ULU7	FALSE	FALSE	Imputed_Mean_moderated	M_vs_T	1.86102	0.348604	17.1768	5.54794	40.0245	2.03568e-06	-0.200866	3.92291	1.02021	6.88437e-06
A0A2I2ULY1	Tripeptidyl-peptidase 2 OS=Felis catus OX=9685 GN=TPP2 PE=3 SV=2	6	tr|A0A2I2ULY1|A0A2I2ULY1_FELCA	A0A2I2ULY1	A0A2I2ULY1	FALSE	FALSE	Linear_Model_moderated	CT_vs_T	-0.177624	0.390555	16.4646	-0.452044	52.0529	0.653116	-1.4732	1.11795	0.645659	0.715865
A0A2I2ULY1	Tripeptidyl-peptidase 2 OS=Felis catus OX=9685 GN=TPP2 PE=3 SV=2	6	tr|A0A2I2ULY1|A0A2I2ULY1_FELCA	A0A2I2ULY1	A0A2I2ULY1	FALSE	FALSE	Linear_Model_moderated	M_vs_T	1.44756	0.189328	17.2772	7.59944	52.0529	5.45854e-10	0.151982	2.74314	0.645659	2.79712e-09
A0A2I2ULY1	Tripeptidyl-peptidase 2 OS=Felis catus OX=9685 GN=TPP2 PE=3 SV=2	6	tr|A0A2I2ULY1|A0A2I2ULY1_FELCA	A0A2I2ULY1	A0A2I2ULY1	FALSE	FALSE	Imputed_Mean_moderated	F_vs_T	0	0.222308	16.8764	0	52.0245	1	-1.29512	1.29512	0.64542	1
A0A2I2ULZ1	Phosphatidylethanolamine binding protein 1 OS=Felis catus OX=9685 GN=PEBP1 PE=3 SV=1	12	tr|A0A2I2ULZ1|A0A2I2ULZ1_FELCA	A0A2I2ULZ1	A0A2I2ULZ1	FALSE	FALSE	Linear_Model_moderated	CT_vs_T	-0.537859	0.189046	19.833	-2.8435	94.0529	0.00547396	-1.87658	0.800862	0.674246	0.0113821
A0A2I2ULZ1	Phosphatidylethanolamine binding protein 1 OS=Felis catus OX=9685 GN=PEBP1 PE=3 SV=1	12	tr|A0A2I2ULZ1|A0A2I2ULZ1_FELCA	A0A2I2ULZ1	A0A2I2ULZ1	FALSE	FALSE	Linear_Model_moderated	F_vs_T	-0.768548	0.193542	19.7177	-3.96869	94.0529	0.000141174	-2.10727	0.570174	0.674246	0.000338818
A0A2I2ULZ1	Phosphatidylethanolamine binding protein 1 OS=Felis catus OX=9685 GN=PEBP1 PE=3 SV=1	12	tr|A0A2I2ULZ1|A0A2I2ULZ1_FELCA	A0A2I2ULZ1	A0A2I2ULZ1	FALSE	FALSE	Linear_Model_moderated	M_vs_T	2.50035	0.198803	21.3521	12.5698	94.0529	7.58337e-22	1.16162	3.83907	0.674246	2.14026e-20
A0A2I2UM04	Heat shock protein family A (Hsp70) member 8 OS=Felis catus OX=9685 PE=3 SV=3	4	tr|A0A2I2UM04|A0A2I2UM04_FELCA	A0A2I2UM04	A0A2I2UM04	FALSE	FALSE	Linear_Model_moderated	CT_vs_T	-1.85227	0.473495	16.2381	-3.68606	46.0529	0.000598545	-2.84409	-0.86045	0.492749	0.00154641
A0A2I2UM04	Heat shock protein family A (Hsp70) member 8 OS=Felis catus OX=9685 PE=3 SV=3	4	tr|A0A2I2UM04|A0A2I2UM04_FELCA	A0A2I2UM04	A0A2I2UM04	FALSE	FALSE	Linear_Model_moderated	M_vs_T	1.26659	0.143525	17.7976	8.31537	46.0529	1.00944e-10	0.274766	2.25841	0.492749	5.74208e-10
A0A2I2UM04	Heat shock protein family A (Hsp70) member 8 OS=Felis catus OX=9685 PE=3 SV=3	4	tr|A0A2I2UM04|A0A2I2UM04_FELCA	A0A2I2UM04	A0A2I2UM04	FALSE	FALSE	Imputed_Mean_moderated	F_vs_T	0	0.14161	17.1818	0	46.0245	1	-0.990905	0.990905	0.492285	1
A0A2I2UM17	NADH dehydrogenase [ubiquinone] 1 beta subcomplex subunit 1 OS=Felis catus OX=9685 PE=3 SV=3	1	tr|A0A2I2UM17|A0A2I2UM17_FELCA	A0A2I2UM17	A0A2I2UM17	FALSE	FALSE	Linear_Model_moderated	CT_vs_T	1.68628	0.251957	17.9651	6.5985	36.0529	1.10283e-07	0.410406	2.96216	0.629134	5.87421e-07
A0A2I2UM17	NADH dehydrogenase [ubiquinone] 1 beta subcomplex subunit 1 OS=Felis catus OX=9685 PE=3 SV=3	1	tr|A0A2I2UM17|A0A2I2UM17_FELCA	A0A2I2UM17	A0A2I2UM17	FALSE	FALSE	Imputed_Mean_moderated	F_vs_T	0	0.215952	17.1607	0	36.0245	1	-1.27517	1.27517	0.628767	1
A0A2I2UM17	NADH dehydrogenase [ubiquinone] 1 beta subcomplex subunit 1 OS=Felis catus OX=9685 PE=3 SV=3	1	tr|A0A2I2UM17|A0A2I2UM17_FELCA	A0A2I2UM17	A0A2I2UM17	FALSE	FALSE	Imputed_Mean_moderated	M_vs_T	1.68628	0.215952	17.9651	7.70315	36.0245	3.9968e-09	0.411116	2.96145	0.628767	2.04238e-08
A0A2I2UM36	Alpha-(1,3)-fucosyltransferase OS=Felis catus OX=9685 GN=FUT11 PE=3 SV=1	3	tr|A0A2I2UM36|A0A2I2UM36_FELCA	A0A2I2UM36	A0A2I2UM36	FALSE	FALSE	Linear_Model_moderated	CT_vs_T	4.05204	0.321318	19.6599	12.8695	82.0529	2.20982e-21	1.81941	6.28467	1.12232	1.94548e-19
A0A2I2UM36	Alpha-(1,3)-fucosyltransferase OS=Felis catus OX=9685 GN=FUT11 PE=3 SV=1	3	tr|A0A2I2UM36|A0A2I2UM36_FELCA	A0A2I2UM36	A0A2I2UM36	FALSE	FALSE	Linear_Model_moderated	F_vs_T	-0.900299	0.423991	17.1837	-2.16696	82.0529	0.0331372	-3.13293	1.33233	1.12232	0.0495878
A0A2I2UM36	Alpha-(1,3)-fucosyltransferase OS=Felis catus OX=9685 GN=FUT11 PE=3 SV=1	3	tr|A0A2I2UM36|A0A2I2UM36_FELCA	A0A2I2UM36	A0A2I2UM36	FALSE	FALSE	Linear_Model_moderated	M_vs_T	-0.419893	0.337901	17.4239	-1.26815	82.0529	0.208331	-2.65252	1.81273	1.12232	0.273672
A0A2I2UM45	Rho guanine nucleotide exchange factor 2 OS=Felis catus OX=9685 GN=ARHGEF2 PE=4 SV=3	16	tr|A0A2I2UM45|A0A2I2UM45_FELCA	A0A2I2UM45	A0A2I2UM45	FALSE	FALSE	Linear_Model_moderated	CT_vs_T	-0.672606	0.34776	17.0735	-1.9879	61.0529	0.0513127	-2.89602	1.55081	1.11193	0.0826459
A0A2I2UM45	Rho guanine nucleotide exchange factor 2 OS=Felis catus OX=9685 GN=ARHGEF2 PE=4 SV=3	16	tr|A0A2I2UM45|A0A2I2UM45_FELCA	A0A2I2UM45	A0A2I2UM45	FALSE	FALSE	Linear_Model_moderated	M_vs_T	1.16463	0.376389	17.9921	3.18026	61.0529	0.00231251	-1.05878	3.38804	1.11193	0.00469281
A0A2I2UM45	Rho guanine nucleotide exchange factor 2 OS=Felis catus OX=9685 GN=ARHGEF2 PE=4 SV=3	16	tr|A0A2I2UM45|A0A2I2UM45_FELCA	A0A2I2UM45	A0A2I2UM45	FALSE	FALSE	Imputed_Mean_moderated	F_vs_T	-0.210374	0.364452	17.3046	-0.593257	61.0245	0.555201	-2.43391	2.01317	1.11199	1
A0A2I2UM57	PDZ domain-containing protein OS=Felis catus OX=9685 PE=4 SV=2	4	tr|A0A2I2UM57|A0A2I2UM57_FELCA	A0A2I2UM57	A0A2I2UM57	FALSE	FALSE	Linear_Model_moderated	CT_vs_T	0.159624	0.238777	19.1496	0.676027	64.0529	0.501457	-1.42632	1.74556	0.793883	0.580211
A0A2I2UM57	PDZ domain-containing protein OS=Felis catus OX=9685 PE=4 SV=2	4	tr|A0A2I2UM57|A0A2I2UM57_FELCA	A0A2I2UM57	A0A2I2UM57	FALSE	FALSE	Linear_Model_moderated	M_vs_T	-2.12514	0.25509	18.0072	-8.42467	64.0529	5.72798e-12	-3.71108	-0.539201	0.793883	4.01068e-11
A0A2I2UM57	PDZ domain-containing protein OS=Felis catus OX=9685 PE=4 SV=2	4	tr|A0A2I2UM57|A0A2I2UM57_FELCA	A0A2I2UM57	A0A2I2UM57	FALSE	FALSE	Imputed_Mean_moderated	F_vs_T	-1.87037	0.249744	18.1346	-7.57435	64.0245	1.81129e-10	-3.45613	-0.284615	0.793785	1.58843e-09
A0A2I2UMD6	High density lipoprotein binding protein OS=Felis catus OX=9685 GN=HDLBP PE=4 SV=2	51	tr|A0A2I2UMD6|A0A2I2UMD6_FELCA	A0A2I2UMD6	A0A2I2UMD6	FALSE	FALSE	Linear_Model_moderated	CT_vs_T	-1.51292	0.389494	18.3734	-3.98217	79.0529	0.00015077	-4.20845	1.18262	1.35425	0.000438314
A0A2I2UMD6	High density lipoprotein binding protein OS=Felis catus OX=9685 GN=HDLBP PE=4 SV=2	51	tr|A0A2I2UMD6|A0A2I2UMD6_FELCA	A0A2I2UMD6	A0A2I2UMD6	FALSE	FALSE	Linear_Model_moderated	F_vs_T	-0.400449	0.588859	18.9297	-0.697173	79.0529	0.48774	-3.09598	2.29508	1.35425	0.553208
A0A2I2UMD6	High density lipoprotein binding protein OS=Felis catus OX=9685 GN=HDLBP PE=4 SV=2	51	tr|A0A2I2UMD6|A0A2I2UMD6_FELCA	A0A2I2UMD6	A0A2I2UMD6	FALSE	FALSE	Linear_Model_moderated	M_vs_T	-0.883884	0.409595	18.688	-2.21231	79.0529	0.0298313	-3.57942	1.81165	1.35425	0.0482376
A0A2I2UME8	Adaptor protein, phosphotyrosine interacting with PH domain and leucine zipper 1 OS=Felis catus OX=9685 GN=APPL1 PE=4 SV=1	11	tr|A0A2I2UME8|A0A2I2UME8_FELCA	A0A2I2UME8	A0A2I2UME8	FALSE	FALSE	Linear_Model_moderated	CT_vs_T	0.466605	0.170243	17.4562	2.68651	66.0529	0.00912396	-0.653393	1.5866	0.560971	0.0179706
A0A2I2UME8	Adaptor protein, phosphotyrosine interacting with PH domain and leucine zipper 1 OS=Felis catus OX=9685 GN=APPL1 PE=4 SV=1	11	tr|A0A2I2UME8|A0A2I2UME8_FELCA	A0A2I2UME8	A0A2I2UME8	FALSE	FALSE	Linear_Model_moderated	M_vs_T	0.5512	0.162219	17.4985	3.33056	66.0529	0.0014216	-0.568798	1.6712	0.560971	0.00299075
A0A2I2UME8	Adaptor protein, phosphotyrosine interacting with PH domain and leucine zipper 1 OS=Felis catus OX=9685 GN=APPL1 PE=4 SV=1	11	tr|A0A2I2UME8|A0A2I2UME8_FELCA	A0A2I2UME8	A0A2I2UME8	FALSE	FALSE	Imputed_Mean_moderated	F_vs_T	-0.0235134	0.168359	17.2112	-0.136958	66.0245	0.891481	-1.14301	1.09598	0.560715	1
A0A2I2UMH4	Adenine phosphoribosyltransferase OS=Felis catus OX=9685 GN=APRT PE=3 SV=2	3	tr|A0A2I2UMH4|A0A2I2UMH4_FELCA	A0A2I2UMH4	A0A2I2UMH4	FALSE	FALSE	Linear_Model_moderated	CT_vs_T	-0.93129	0.226835	18.3865	-4.14063	71.0529	9.40362e-05	-2.47262	0.610042	0.773017	0.00028566
A0A2I2UMH4	Adenine phosphoribosyltransferase OS=Felis catus OX=9685 GN=APRT PE=3 SV=2	3	tr|A0A2I2UMH4|A0A2I2UMH4_FELCA	A0A2I2UMH4	A0A2I2UMH4	FALSE	FALSE	Linear_Model_moderated	F_vs_T	0.129633	0.571325	18.917	0.228836	71.0529	0.819654	-1.4117	1.67096	0.773017	0.850012
A0A2I2UMH4	Adenine phosphoribosyltransferase OS=Felis catus OX=9685 GN=APRT PE=3 SV=2	3	tr|A0A2I2UMH4|A0A2I2UMH4_FELCA	A0A2I2UMH4	A0A2I2UMH4	FALSE	FALSE	Linear_Model_moderated	M_vs_T	0.208382	0.230003	18.9563	0.913731	71.0529	0.363949	-1.33295	1.74971	0.773017	0.439252
A0A2I2UMK2	Prealbumin-like fold domain-containing protein OS=Felis catus OX=9685 PE=4 SV=2	13	tr|A0A2I2UMK2|A0A2I2UMK2_FELCA	A0A2I2UMK2	A0A2I2UMK2	FALSE	FALSE	Linear_Model_moderated	CT_vs_T	0.670726	0.368781	18.1292	1.86043	51.0529	0.068589	-1.12726	2.46872	0.895621	0.106501
A0A2I2UMK2	Prealbumin-like fold domain-containing protein OS=Felis catus OX=9685 PE=4 SV=2	13	tr|A0A2I2UMK2|A0A2I2UMK2_FELCA	A0A2I2UMK2	A0A2I2UMK2	FALSE	FALSE	Linear_Model_moderated	M_vs_T	-0.0385193	0.301722	17.7746	-0.130589	51.0529	0.896613	-1.83651	1.75947	0.895621	0.917878
A0A2I2UMK2	Prealbumin-like fold domain-containing protein OS=Felis catus OX=9685 PE=4 SV=2	13	tr|A0A2I2UMK2|A0A2I2UMK2_FELCA	A0A2I2UMK2	A0A2I2UMK2	FALSE	FALSE	Imputed_Mean_moderated	F_vs_T	-0.594454	0.320582	17.4966	-1.89689	51.0245	0.0635091	-2.39236	1.20345	0.895565	0.154302
A0A2I2UML3	Myelin protein P0 OS=Felis catus OX=9685 GN=MPZ PE=3 SV=1	5	tr|A0A2I2UML3|A0A2I2UML3_FELCA	A0A2I2UML3	A0A2I2UML3	FALSE	FALSE	Linear_Model_moderated	CT_vs_T	1.01756	1.33425	20.6042	0.801328	39.0529	0.42779	-1.49675	3.53187	1.2431	0.508294
A0A2I2UML3	Myelin protein P0 OS=Felis catus OX=9685 GN=MPZ PE=3 SV=1	5	tr|A0A2I2UML3|A0A2I2UML3_FELCA	A0A2I2UML3	A0A2I2UML3	FALSE	FALSE	Linear_Model_moderated	M_vs_T	0.192934	1.35546	20.1919	0.149558	39.0529	0.881883	-2.32137	2.70724	1.2431	0.90761
A0A2I2UML3	Myelin protein P0 OS=Felis catus OX=9685 GN=MPZ PE=3 SV=1	5	tr|A0A2I2UML3|A0A2I2UML3_FELCA	A0A2I2UML3	A0A2I2UML3	FALSE	FALSE	Imputed_Mean_moderated	F_vs_T	-2.89606	0.435386	18.6474	-6.98816	39.0245	2.21747e-08	-5.41076	-0.381357	1.24327	1.49324e-07
A0A2I2UML4	Calpastatin OS=Felis catus OX=9685 GN=CAST PE=3 SV=3	20	tr|A0A2I2UML4|A0A2I2UML4_FELCA	A0A2I2UML4	A0A2I2UML4	FALSE	FALSE	Linear_Model_moderated	CT_vs_T	0.272846	0.227561	18.2915	1.20787	68.0529	0.231279	-1.23243	1.77812	0.754359	0.302198
A0A2I2UML4	Calpastatin OS=Felis catus OX=9685 GN=CAST PE=3 SV=3	20	tr|A0A2I2UML4|A0A2I2UML4_FELCA	A0A2I2UML4	A0A2I2UML4	FALSE	FALSE	Linear_Model_moderated	F_vs_T	2.63004	0.773883	19.4701	3.42363	68.0529	0.00105045	1.12476	4.13532	0.754359	0.00211433
A0A2I2UML4	Calpastatin OS=Felis catus OX=9685 GN=CAST PE=3 SV=3	20	tr|A0A2I2UML4|A0A2I2UML4_FELCA	A0A2I2UML4	A0A2I2UML4	FALSE	FALSE	Linear_Model_moderated	M_vs_T	0.458051	0.224197	18.3841	2.05818	68.0529	0.0434047	-1.04723	1.96333	0.754359	0.0676804
A0A2I2UMM7	non-specific protein-tyrosine kinase OS=Felis catus OX=9685 GN=PTK2 PE=4 SV=2	5	tr|A0A2I2UMM7|A0A2I2UMM7_FELCA	A0A2I2UMM7	A0A2I2UMM7	FALSE	FALSE	Linear_Model_moderated	CT_vs_T	-0.882099	0.323462	17.0515	-2.76174	57.0529	0.00772179	-2.47095	0.706754	0.793464	0.01545
A0A2I2UMM7	non-specific protein-tyrosine kinase OS=Felis catus OX=9685 GN=PTK2 PE=4 SV=2	5	tr|A0A2I2UMM7|A0A2I2UMM7_FELCA	A0A2I2UMM7	A0A2I2UMM7	FALSE	FALSE	Linear_Model_moderated	M_vs_T	0.766223	0.237065	17.8756	3.27322	57.0529	0.00180883	-0.82263	2.35508	0.793464	0.00373263
A0A2I2UMM7	non-specific protein-tyrosine kinase OS=Felis catus OX=9685 GN=PTK2 PE=4 SV=2	5	tr|A0A2I2UMM7|A0A2I2UMM7_FELCA	A0A2I2UMM7	A0A2I2UMM7	FALSE	FALSE	Imputed_Mean_moderated	F_vs_T	-0.293142	0.265406	17.346	-1.11871	57.0245	0.267954	-1.88179	1.29551	0.793354	0.554185
A0A2I2UMQ6	Kinesin family member 1B OS=Felis catus OX=9685 GN=KIF1B PE=3 SV=2	2	tr|A0A2I2UMQ6|A0A2I2UMQ6_FELCA	A0A2I2UMQ6	A0A2I2UMQ6	FALSE	FALSE	Linear_Model_moderated	CT_vs_T	-0.730025	0.418784	16.6658	-1.70738	50.0529	0.0939477	-1.90189	0.441841	0.583452	0.139469
A0A2I2UMQ6	Kinesin family member 1B OS=Felis catus OX=9685 GN=KIF1B PE=3 SV=2	2	tr|A0A2I2UMQ6|A0A2I2UMQ6_FELCA	A0A2I2UMQ6	A0A2I2UMQ6	FALSE	FALSE	Linear_Model_moderated	M_vs_T	0.19273	0.171123	17.1272	1.10312	50.0529	0.27525	-0.979137	1.3646	0.583452	0.347863
A0A2I2UMQ6	Kinesin family member 1B OS=Felis catus OX=9685 GN=KIF1B PE=3 SV=2	2	tr|A0A2I2UMQ6|A0A2I2UMQ6_FELCA	A0A2I2UMQ6	A0A2I2UMQ6	FALSE	FALSE	Imputed_Mean_moderated	F_vs_T	0	0.202043	17.1151	0	50.0245	1	-1.17126	1.17126	0.583139	1
A0A2I2UMU3	Cytochrome b5 type B OS=Felis catus OX=9685 GN=CYB5B PE=3 SV=3	4	tr|A0A2I2UMU3|A0A2I2UMU3_FELCA	A0A2I2UMU3	A0A2I2UMU3	FALSE	FALSE	Linear_Model_moderated	CT_vs_T	-0.418651	0.434943	17.441	-0.981547	39.0529	0.332365	-2.02886	1.19156	0.796108	0.410812
A0A2I2UMU3	Cytochrome b5 type B OS=Felis catus OX=9685 GN=CYB5B PE=3 SV=3	4	tr|A0A2I2UMU3|A0A2I2UMU3_FELCA	A0A2I2UMU3	A0A2I2UMU3	FALSE	FALSE	Linear_Model_moderated	F_vs_T	1.92855	0.826724	18.6146	2.37882	39.0529	0.022353	0.31834	3.53876	0.796108	0.0349873
A0A2I2UMU3	Cytochrome b5 type B OS=Felis catus OX=9685 GN=CYB5B PE=3 SV=3	4	tr|A0A2I2UMU3|A0A2I2UMU3_FELCA	A0A2I2UMU3	A0A2I2UMU3	FALSE	FALSE	Linear_Model_moderated	M_vs_T	-0.561884	0.366406	17.3693	-1.56378	39.0529	0.125938	-2.1721	1.04833	0.796108	0.175091
A0A2I2UMU7	Epoxide hydrolase 1 OS=Felis catus OX=9685 GN=EPHX1 PE=3 SV=1	12	tr|A0A2I2UMU7|A0A2I2UMU7_FELCA	A0A2I2UMU7	A0A2I2UMU7	FALSE	FALSE	Linear_Model_moderated	CT_vs_T	0.743419	0.367092	16.8005	2.07293	78.0529	0.0414791	-1.69007	3.17691	1.22235	0.0689988
A0A2I2UMU7	Epoxide hydrolase 1 OS=Felis catus OX=9685 GN=EPHX1 PE=3 SV=1	12	tr|A0A2I2UMU7|A0A2I2UMU7_FELCA	A0A2I2UMU7	A0A2I2UMU7	FALSE	FALSE	Linear_Model_moderated	F_vs_T	2.5338	0.354173	17.6957	7.3229	78.0529	1.89687e-10	0.100308	4.96729	1.22235	9.79531e-10
A0A2I2UMU7	Epoxide hydrolase 1 OS=Felis catus OX=9685 GN=EPHX1 PE=3 SV=1	12	tr|A0A2I2UMU7|A0A2I2UMU7_FELCA	A0A2I2UMU7	A0A2I2UMU7	FALSE	FALSE	Linear_Model_moderated	M_vs_T	-1.45573	0.566676	15.7009	-2.62948	78.0529	0.0102963	-3.88922	0.977765	1.22235	0.0183562
A0A2I2UN36	Activated RNA polymerase II transcriptional coactivator p15 OS=Felis catus OX=9685 GN=SUB1 PE=3 SV=1	6	tr|A0A2I2UN36|A0A2I2UN36_FELCA	A0A2I2UN36	A0A2I2UN36	FALSE	FALSE	Linear_Model_moderated	CT_vs_T	-1.39046	0.175318	18.6684	-7.84703	65.0529	5.43015e-11	-2.60671	-0.174202	0.609008	4.96806e-10
A0A2I2UN36	Activated RNA polymerase II transcriptional coactivator p15 OS=Felis catus OX=9685 GN=SUB1 PE=3 SV=1	6	tr|A0A2I2UN36|A0A2I2UN36_FELCA	A0A2I2UN36	A0A2I2UN36	FALSE	FALSE	Linear_Model_moderated	M_vs_T	-1.24904	0.194041	18.7391	-6.36879	65.0529	2.21916e-08	-2.4653	-0.0327887	0.609008	9.08716e-08
A0A2I2UN36	Activated RNA polymerase II transcriptional coactivator p15 OS=Felis catus OX=9685 GN=SUB1 PE=3 SV=1	6	tr|A0A2I2UN36|A0A2I2UN36_FELCA	A0A2I2UN36	A0A2I2UN36	FALSE	FALSE	Imputed_Mean_moderated	F_vs_T	-2.16422	0.185953	18.2815	-11.5194	65.0245	2.36935e-17	-3.38004	-0.94839	0.608789	5.10695e-16
A0A2I2UN91	Structural maintenance of chromosomes 2 OS=Felis catus OX=9685 GN=SMC2 PE=3 SV=3	9	tr|A0A2I2UN91|A0A2I2UN91_FELCA	A0A2I2UN91	A0A2I2UN91	FALSE	FALSE	Linear_Model_moderated	CT_vs_T	-0.641213	0.480413	16.348	-1.35174	51.0529	0.182416	-2.20299	0.920565	0.777959	0.247871
A0A2I2UN91	Structural maintenance of chromosomes 2 OS=Felis catus OX=9685 GN=SMC2 PE=3 SV=3	9	tr|A0A2I2UN91|A0A2I2UN91_FELCA	A0A2I2UN91	A0A2I2UN91	FALSE	FALSE	Linear_Model_moderated	M_vs_T	1.84164	0.234337	17.5895	7.95924	51.0529	1.6708e-10	0.279866	3.40342	0.777959	9.2741e-10
A0A2I2UN91	Structural maintenance of chromosomes 2 OS=Felis catus OX=9685 GN=SMC2 PE=3 SV=3	9	tr|A0A2I2UN91|A0A2I2UN91_FELCA	A0A2I2UN91	A0A2I2UN91	FALSE	FALSE	Imputed_Mean_moderated	F_vs_T	0	0.275702	16.934	0	51.0245	1	-1.56153	1.56153	0.777824	1
A0A2I2UNB2	Kinesin light chain OS=Felis catus OX=9685 GN=KLC1 PE=3 SV=2	20	tr|A0A2I2UNB2|A0A2I2UNB2_FELCA	A0A2I2UNB2	A0A2I2UNB2	FALSE	FALSE	Linear_Model_moderated	CT_vs_T	-0.301734	0.144833	17.2071	-2.01337	66.0529	0.0481531	-1.31594	0.712468	0.507981	0.0781233
A0A2I2UNB2	Kinesin light chain OS=Felis catus OX=9685 GN=KLC1 PE=3 SV=2	20	tr|A0A2I2UNB2|A0A2I2UNB2_FELCA	A0A2I2UNB2	A0A2I2UNB2	FALSE	FALSE	Linear_Model_moderated	M_vs_T	-0.732463	0.151997	16.9917	-4.65713	66.0529	1.59779e-05	-1.74667	0.281738	0.507981	4.60148e-05
A0A2I2UNB2	Kinesin light chain OS=Felis catus OX=9685 GN=KLC1 PE=3 SV=2	20	tr|A0A2I2UNB2|A0A2I2UNB2_FELCA	A0A2I2UNB2	A0A2I2UNB2	FALSE	FALSE	Imputed_Mean_moderated	F_vs_T	-0.158558	0.150314	17.2787	-1.02004	66.0245	0.311432	-1.17216	0.855039	0.507674	0.627842
A0A2I2UNB8	Acyl-CoA thioesterase 6 OS=Felis catus OX=9685 GN=LOC101092524 PE=3 SV=3	5	tr|A0A2I2UNB8|A0A2I2UNB8_FELCA	A0A2I2UNB8	A0A2I2UNB8	FALSE	FALSE	Linear_Model_moderated	CT_vs_T	0.30864	0.380466	17.4803	0.778231	42.0529	0.44079	-0.783463	1.40074	0.541179	0.52069
A0A2I2UNB8	Acyl-CoA thioesterase 6 OS=Felis catus OX=9685 GN=LOC101092524 PE=3 SV=3	5	tr|A0A2I2UNB8|A0A2I2UNB8_FELCA	A0A2I2UNB8	A0A2I2UNB8	FALSE	FALSE	Linear_Model_moderated	M_vs_T	1.07595	0.185707	17.864	5.55825	42.0529	1.70494e-06	-0.0161524	2.16805	0.541179	5.59518e-06
A0A2I2UNB8	Acyl-CoA thioesterase 6 OS=Felis catus OX=9685 GN=LOC101092524 PE=3 SV=3	5	tr|A0A2I2UNB8|A0A2I2UNB8_FELCA	A0A2I2UNB8	A0A2I2UNB8	FALSE	FALSE	Imputed_Mean_moderated	F_vs_T	-0.126616	0.201076	17.2627	-0.604571	42.0245	0.548714	-1.21787	0.96464	0.540748	1
A0A2I2UNG3	Ribosomal protein L22 OS=Felis catus OX=9685 GN=RPL22 PE=3 SV=1	2	tr|A0A2I2UNG3|A0A2I2UNG3_FELCA	A0A2I2UNG3	A0A2I2UNG3	FALSE	FALSE	Linear_Model_moderated	CT_vs_T	-1.98265	0.161924	20.7349	-12.1008	83.0529	5.0822e-20	-3.14424	-0.821053	0.584026	3.43675e-18
A0A2I2UNG3	Ribosomal protein L22 OS=Felis catus OX=9685 GN=RPL22 PE=3 SV=1	2	tr|A0A2I2UNG3|A0A2I2UNG3_FELCA	A0A2I2UNG3	A0A2I2UNG3	FALSE	FALSE	Linear_Model_moderated	F_vs_T	-1.16884	0.206456	21.1418	-5.5951	83.0529	2.76138e-07	-2.33043	-0.0072418	0.584026	9.71882e-07
A0A2I2UNG3	Ribosomal protein L22 OS=Felis catus OX=9685 GN=RPL22 PE=3 SV=1	2	tr|A0A2I2UNG3|A0A2I2UNG3_FELCA	A0A2I2UNG3	A0A2I2UNG3	FALSE	FALSE	Linear_Model_moderated	M_vs_T	-1.39801	0.170281	21.0273	-8.11383	83.0529	3.84493e-12	-2.5596	-0.236416	0.584026	2.74456e-11
A0A2I2UNM4	Proteasome subunit alpha type OS=Felis catus OX=9685 GN=PSMA5 PE=3 SV=1	8	tr|A0A2I2UNM4|A0A2I2UNM4_FELCA	A0A2I2UNM4	A0A2I2UNM4	FALSE	FALSE	Linear_Model_moderated	CT_vs_T	-1.10231	0.123124	17.8681	-8.3922	67.0529	4.69979e-12	-1.96389	-0.24073	0.431659	5.20884e-11
A0A2I2UNM4	Proteasome subunit alpha type OS=Felis catus OX=9685 GN=PSMA5 PE=3 SV=1	8	tr|A0A2I2UNM4|A0A2I2UNM4_FELCA	A0A2I2UNM4	A0A2I2UNM4	FALSE	FALSE	Linear_Model_moderated	M_vs_T	0.416152	0.119373	18.6273	3.26782	67.0529	0.00171096	-0.445431	1.27773	0.431659	0.00355465
A0A2I2UNM4	Proteasome subunit alpha type OS=Felis catus OX=9685 GN=PSMA5 PE=3 SV=1	8	tr|A0A2I2UNM4|A0A2I2UNM4_FELCA	A0A2I2UNM4	A0A2I2UNM4	FALSE	FALSE	Imputed_Mean_moderated	F_vs_T	-1.21984	0.122934	17.8093	-9.30973	67.0245	1.06686e-13	-2.08065	-0.359033	0.431268	1.41379e-12
A0A2I2UNM6	Nuclear receptor binding protein 1 OS=Felis catus OX=9685 GN=NRBP1 PE=4 SV=1	4	tr|A0A2I2UNM6|A0A2I2UNM6_FELCA	A0A2I2UNM6	A0A2I2UNM6	FALSE	FALSE	Linear_Model_moderated	CT_vs_T	-1.64094	0.146746	17.593	-10.5143	56.0529	7.11423e-15	-2.56704	-0.714835	0.462312	1.40063e-13
A0A2I2UNM6	Nuclear receptor binding protein 1 OS=Felis catus OX=9685 GN=NRBP1 PE=4 SV=1	4	tr|A0A2I2UNM6|A0A2I2UNM6_FELCA	A0A2I2UNM6	A0A2I2UNM6	FALSE	FALSE	Linear_Model_moderated	M_vs_T	-2.08805	0.143165	17.3695	-13.7138	56.0529	1.48251e-19	-3.01415	-1.16194	0.462312	3.05581e-18
A0A2I2UNM6	Nuclear receptor binding protein 1 OS=Felis catus OX=9685 GN=NRBP1 PE=4 SV=1	4	tr|A0A2I2UNM6|A0A2I2UNM6_FELCA	A0A2I2UNM6	A0A2I2UNM6	FALSE	FALSE	Imputed_Mean_moderated	F_vs_T	-1.21411	0.1449	17.8065	-7.88572	56.0245	1.189e-10	-2.13938	-0.288844	0.461891	1.06356e-09
A0A2I2UNS7	E2 ubiquitin-conjugating enzyme OS=Felis catus OX=9685 GN=UBE2K PE=3 SV=1	6	tr|A0A2I2UNS7|A0A2I2UNS7_FELCA	A0A2I2UNS7	A0A2I2UNS7	FALSE	FALSE	Linear_Model_moderated	CT_vs_T	0.610626	0.281098	18.3611	2.2032	60.0529	0.0314277	-1.03159	2.25284	0.821001	0.0541912
A0A2I2UNS7	E2 ubiquitin-conjugating enzyme OS=Felis catus OX=9685 GN=UBE2K PE=3 SV=1	6	tr|A0A2I2UNS7|A0A2I2UNS7_FELCA	A0A2I2UNS7	A0A2I2UNS7	FALSE	FALSE	Linear_Model_moderated	M_vs_T	-0.268627	0.253378	17.9215	-1.07527	60.0529	0.286555	-1.91084	1.37359	0.821001	0.359566
A0A2I2UNS7	E2 ubiquitin-conjugating enzyme OS=Felis catus OX=9685 GN=UBE2K PE=3 SV=1	6	tr|A0A2I2UNS7|A0A2I2UNS7_FELCA	A0A2I2UNS7	A0A2I2UNS7	FALSE	FALSE	Imputed_Mean_moderated	F_vs_T	-0.856396	0.26782	17.6276	-3.24352	60.0245	0.00193054	-2.49845	0.78566	0.820913	0.00628714
A0A2I2UNU7	glutamine--fructose-6-phosphate transaminase (isomerizing) OS=Felis catus OX=9685 GN=GFPT2 PE=4 SV=1	8	tr|A0A2I2UNU7|A0A2I2UNU7_FELCA	A0A2I2UNU7	A0A2I2UNU7	FALSE	FALSE	Linear_Model_moderated	CT_vs_T	-0.735049	0.35179	17.1994	-2.10328	41.0529	0.0416132	-2.18031	0.71021	0.715666	0.0691972
A0A2I2UNU7	glutamine--fructose-6-phosphate transaminase (isomerizing) OS=Felis catus OX=9685 GN=GFPT2 PE=4 SV=1	8	tr|A0A2I2UNU7|A0A2I2UNU7_FELCA	A0A2I2UNU7	A0A2I2UNU7	FALSE	FALSE	Linear_Model_moderated	M_vs_T	-1.19584	0.291261	16.969	-4.13289	41.0529	0.000172075	-2.6411	0.249422	0.715666	0.000424575
A0A2I2UNU7	glutamine--fructose-6-phosphate transaminase (isomerizing) OS=Felis catus OX=9685 GN=GFPT2 PE=4 SV=1	8	tr|A0A2I2UNU7|A0A2I2UNU7_FELCA	A0A2I2UNU7	A0A2I2UNU7	FALSE	FALSE	Imputed_Mean_moderated	F_vs_T	-0.367552	0.282565	17.3832	-1.30979	41.0245	0.197553	-1.81238	1.07728	0.715438	0.424107
A0A2I2UNV5	NRAS proto-onco, GTPase OS=Felis catus OX=9685 GN=NRAS PE=4 SV=1	5	tr|A0A2I2UNV5|A0A2I2UNV5_FELCA	A0A2I2UNV5	A0A2I2UNV5	FALSE	FALSE	Linear_Model_moderated	CT_vs_T	-0.118612	0.309594	17.7737	-0.38802	57.0529	0.699445	-1.70893	1.47171	0.794196	0.754882
A0A2I2UNV5	NRAS proto-onco, GTPase OS=Felis catus OX=9685 GN=NRAS PE=4 SV=1	5	tr|A0A2I2UNV5|A0A2I2UNV5_FELCA	A0A2I2UNV5	A0A2I2UNV5	FALSE	FALSE	Linear_Model_moderated	F_vs_T	-1.74674	0.819108	16.9596	-2.15976	57.0529	0.0350078	-3.33706	-0.156427	0.794196	0.0520777
A0A2I2UNV5	NRAS proto-onco, GTPase OS=Felis catus OX=9685 GN=NRAS PE=4 SV=1	5	tr|A0A2I2UNV5|A0A2I2UNV5_FELCA	A0A2I2UNV5	A0A2I2UNV5	FALSE	FALSE	Linear_Model_moderated	M_vs_T	0.0256054	0.24086	17.8458	0.107667	57.0529	0.914637	-1.56471	1.61592	0.794196	0.932168
A0A2I2UNX1	Claudin OS=Felis catus OX=9685 GN=CLDN1 PE=3 SV=1	1	tr|A0A2I2UNX1|A0A2I2UNX1_FELCA	A0A2I2UNX1	A0A2I2UNX1	FALSE	FALSE	Linear_Model_moderated	CT_vs_T	2.33486	0.90503	19.2848	2.77987	24.0529	0.0103915	0.0971736	4.57254	1.08433	0.0201897
A0A2I2UNX1	Claudin OS=Felis catus OX=9685 GN=CLDN1 PE=3 SV=1	1	tr|A0A2I2UNX1|A0A2I2UNX1_FELCA	A0A2I2UNX1	A0A2I2UNX1	FALSE	FALSE	Linear_Model_moderated	M_vs_T	2.3336	0.52252	19.2841	4.81226	24.0529	6.6578e-05	0.0959103	4.57128	1.08433	0.000173737
A0A2I2UNX1	Claudin OS=Felis catus OX=9685 GN=CLDN1 PE=3 SV=1	1	tr|A0A2I2UNX1|A0A2I2UNX1_FELCA	A0A2I2UNX1	A0A2I2UNX1	FALSE	FALSE	Imputed_Mean_moderated	F_vs_T	-0.917952	0.610171	17.6584	-1.62088	24.0245	0.118095	-3.156	1.32009	1.08444	0.269595
A0A2I2UP08	Sushi domain-containing protein OS=Felis catus OX=9685 PE=4 SV=1	1	tr|A0A2I2UP08|A0A2I2UP08_FELCA	A0A2I2UP08	A0A2I2UP08	FALSE	FALSE	Linear_Model_moderated	CT_vs_T	0.124571	0.215511	19.2209	0.57497	41.0529	0.568449	-1.20174	1.45088	0.656764	0.642535
A0A2I2UP08	Sushi domain-containing protein OS=Felis catus OX=9685 PE=4 SV=1	1	tr|A0A2I2UP08|A0A2I2UP08_FELCA	A0A2I2UP08	A0A2I2UP08	FALSE	FALSE	Linear_Model_moderated	F_vs_T	-2.45344	0.669427	17.9319	-3.64563	41.0529	0.000743295	-3.77975	-1.12713	0.656764	0.00154292
A0A2I2UP08	Sushi domain-containing protein OS=Felis catus OX=9685 PE=4 SV=1	1	tr|A0A2I2UP08|A0A2I2UP08_FELCA	A0A2I2UP08	A0A2I2UP08	FALSE	FALSE	Linear_Model_moderated	M_vs_T	4.25629	0.484496	21.2867	8.73858	41.0529	6.49924e-11	2.92998	5.5826	0.656764	3.81531e-10
A0A2I2UP14	Integrin beta OS=Felis catus OX=9685 GN=ITGB4 PE=3 SV=2	13	tr|A0A2I2UP14|A0A2I2UP14_FELCA	A0A2I2UP14	A0A2I2UP14	FALSE	FALSE	Linear_Model_moderated	CT_vs_T	2.0218	0.476051	17.2125	4.45822	41.0529	6.26887e-05	-0.606363	4.64996	1.30142	0.000196841
A0A2I2UP14	Integrin beta OS=Felis catus OX=9685 GN=ITGB4 PE=3 SV=2	13	tr|A0A2I2UP14|A0A2I2UP14_FELCA	A0A2I2UP14	A0A2I2UP14	FALSE	FALSE	Linear_Model_moderated	M_vs_T	1.71959	0.71174	17.0614	2.53619	41.0529	0.0151062	-0.908568	4.34776	1.30142	0.0259844
A0A2I2UP14	Integrin beta OS=Felis catus OX=9685 GN=ITGB4 PE=3 SV=2	13	tr|A0A2I2UP14|A0A2I2UP14_FELCA	A0A2I2UP14	A0A2I2UP14	FALSE	FALSE	Imputed_Mean_moderated	F_vs_T	0	0.535842	16.7005	0	41.0245	1	-2.6286	2.6286	1.30161	1
A0A2I2UP24	Carnitine O-acetyltransferase OS=Felis catus OX=9685 GN=CRAT PE=3 SV=1	12	tr|A0A2I2UP24|A0A2I2UP24_FELCA	A0A2I2UP24	A0A2I2UP24	FALSE	FALSE	Linear_Model_moderated	CT_vs_T	0.803107	0.342503	16.563	2.32571	49.0529	0.0242116	-0.477811	2.08403	0.637425	0.0428733
A0A2I2UP24	Carnitine O-acetyltransferase OS=Felis catus OX=9685 GN=CRAT PE=3 SV=1	12	tr|A0A2I2UP24|A0A2I2UP24_FELCA	A0A2I2UP24	A0A2I2UP24	FALSE	FALSE	Linear_Model_moderated	M_vs_T	3.43676	0.1933	17.8798	17.6346	49.0529	7.12765e-23	2.15584	4.71767	0.637425	2.46711e-21
A0A2I2UP24	Carnitine O-acetyltransferase OS=Felis catus OX=9685 GN=CRAT PE=3 SV=1	12	tr|A0A2I2UP24|A0A2I2UP24_FELCA	A0A2I2UP24	A0A2I2UP24	FALSE	FALSE	Imputed_Mean_moderated	F_vs_T	0	0.225893	16.6804	0	49.0245	1	-1.28041	1.28041	0.637163	1
A0A2I2UP45	Target of myb1 membrane trafficking protein OS=Felis catus OX=9685 GN=TOM1 PE=3 SV=1	9	tr|A0A2I2UP45|A0A2I2UP45_FELCA	A0A2I2UP45	A0A2I2UP45	FALSE	FALSE	Linear_Model_moderated	CT_vs_T	-0.487522	0.145167	17.2821	-3.22432	66.0529	0.00196383	-1.46254	0.487496	0.488355	0.00450947
A0A2I2UP45	Target of myb1 membrane trafficking protein OS=Felis catus OX=9685 GN=TOM1 PE=3 SV=1	9	tr|A0A2I2UP45|A0A2I2UP45_FELCA	A0A2I2UP45	A0A2I2UP45	FALSE	FALSE	Linear_Model_moderated	M_vs_T	0.481713	0.138325	17.7668	3.34349	66.0529	0.00136619	-0.493305	1.45673	0.488355	0.00288236
A0A2I2UP45	Target of myb1 membrane trafficking protein OS=Felis catus OX=9685 GN=TOM1 PE=3 SV=1	9	tr|A0A2I2UP45|A0A2I2UP45_FELCA	A0A2I2UP45	A0A2I2UP45	FALSE	FALSE	Imputed_Mean_moderated	F_vs_T	-0.326514	0.14356	17.3627	-2.1851	66.0245	0.0324353	-1.30089	0.647858	0.488028	0.0837326
A0A2I2UP88	Integrin beta OS=Felis catus OX=9685 GN=ITGB5 PE=3 SV=2	3	tr|A0A2I2UP88|A0A2I2UP88_FELCA	A0A2I2UP88	A0A2I2UP88	FALSE	FALSE	Linear_Model_moderated	CT_vs_T	0.3685	0.306106	18.9838	1.22947	44.0529	0.225423	-1.31086	2.04786	0.833304	0.296206
A0A2I2UP88	Integrin beta OS=Felis catus OX=9685 GN=ITGB5 PE=3 SV=2	3	tr|A0A2I2UP88|A0A2I2UP88_FELCA	A0A2I2UP88	A0A2I2UP88	FALSE	FALSE	Linear_Model_moderated	M_vs_T	0.512029	0.415588	19.0556	1.25829	44.0529	0.214914	-1.16733	2.19139	0.833304	0.280612
A0A2I2UP88	Integrin beta OS=Felis catus OX=9685 GN=ITGB5 PE=3 SV=2	3	tr|A0A2I2UP88|A0A2I2UP88_FELCA	A0A2I2UP88	A0A2I2UP88	FALSE	FALSE	Imputed_Mean_moderated	F_vs_T	-1.60018	0.321666	17.9995	-5.08125	44.0245	7.36009e-06	-3.27934	0.0789885	0.833193	3.54911e-05
A0A2I2UP96	Actin related protein 2 OS=Felis catus OX=9685 GN=ACTR2 PE=3 SV=1	11	tr|A0A2I2UP96|A0A2I2UP96_FELCA	A0A2I2UP96	A0A2I2UP96	FALSE	FALSE	Linear_Model_moderated	CT_vs_T	-1.58322	0.24048	17.4493	-6.67189	58.0529	1.0365e-08	-3.19325	0.0268134	0.804342	6.50914e-08
A0A2I2UP96	Actin related protein 2 OS=Felis catus OX=9685 GN=ACTR2 PE=3 SV=1	11	tr|A0A2I2UP96|A0A2I2UP96_FELCA	A0A2I2UP96	A0A2I2UP96	FALSE	FALSE	Linear_Model_moderated	M_vs_T	-2.65554	0.313743	16.9131	-8.57758	58.0529	6.59704e-12	-4.26558	-1.04551	0.804342	4.55829e-11
A0A2I2UP96	Actin related protein 2 OS=Felis catus OX=9685 GN=ACTR2 PE=3 SV=1	11	tr|A0A2I2UP96|A0A2I2UP96_FELCA	A0A2I2UP96	A0A2I2UP96	FALSE	FALSE	Imputed_Mean_moderated	F_vs_T	-1.04148	0.266814	17.7201	-3.95627	58.0245	0.000209839	-2.65133	0.568362	0.80424	0.000813734
A0A2I2UPB1	S-methyl-5'-thioadenosine phosphorylase OS=Felis catus OX=9685 GN=MTAP PE=3 SV=1	10	tr|A0A2I2UPB1|A0A2I2UPB1_FELCA	A0A2I2UPB1	A0A2I2UPB1	FALSE	FALSE	Linear_Model_moderated	CT_vs_T	-0.121132	0.221897	17.2159	-0.549071	68.0529	0.584754	-1.59124	1.34897	0.736732	0.657302
A0A2I2UPB1	S-methyl-5'-thioadenosine phosphorylase OS=Felis catus OX=9685 GN=MTAP PE=3 SV=1	10	tr|A0A2I2UPB1|A0A2I2UPB1_FELCA	A0A2I2UPB1	A0A2I2UPB1	FALSE	FALSE	Linear_Model_moderated	M_vs_T	0.716958	0.218617	17.6349	3.29862	68.0529	0.00154772	-0.753146	2.18706	0.736732	0.00323751
A0A2I2UPB1	S-methyl-5'-thioadenosine phosphorylase OS=Felis catus OX=9685 GN=MTAP PE=3 SV=1	10	tr|A0A2I2UPB1|A0A2I2UPB1_FELCA	A0A2I2UPB1	A0A2I2UPB1	FALSE	FALSE	Imputed_Mean_moderated	F_vs_T	-0.0770427	0.223427	17.2379	-0.34689	68.0245	0.729745	-1.54691	1.39282	0.736607	1
A0A2I2UPF0	Mitogen-activated protein kinase OS=Felis catus OX=9685 GN=MAPK3 PE=3 SV=2	6	tr|A0A2I2UPF0|A0A2I2UPF0_FELCA	A0A2I2UPF0	A0A2I2UPF0	FALSE	FALSE	Linear_Model_moderated	CT_vs_T	0.381143	0.160628	18.4472	2.2874	63.0529	0.0255387	-0.629883	1.39217	0.505941	0.0448995
A0A2I2UPF0	Mitogen-activated protein kinase OS=Felis catus OX=9685 GN=MAPK3 PE=3 SV=2	6	tr|A0A2I2UPF0|A0A2I2UPF0_FELCA	A0A2I2UPF0	A0A2I2UPF0	FALSE	FALSE	Linear_Model_moderated	M_vs_T	0.00508593	0.143889	18.2592	0.0340736	63.0529	0.972926	-1.00594	1.01611	0.505941	0.978527
A0A2I2UPF0	Mitogen-activated protein kinase OS=Felis catus OX=9685 GN=MAPK3 PE=3 SV=2	6	tr|A0A2I2UPF0|A0A2I2UPF0_FELCA	A0A2I2UPF0	A0A2I2UPF0	FALSE	FALSE	Imputed_Mean_moderated	F_vs_T	-1.05725	0.152963	17.728	-6.66722	63.0245	7.56e-09	-2.06764	-0.0468607	0.505617	5.38124e-08
A0A2I2UPH5	Superoxide dismutase [Cu-Zn] OS=Felis catus OX=9685 PE=3 SV=2	6	tr|A0A2I2UPH5|A0A2I2UPH5_FELCA	A0A2I2UPH5	A0A2I2UPH5	FALSE	FALSE	Linear_Model_moderated	CT_vs_T	-0.0592109	0.204985	19.9405	-0.289828	99.0529	0.772554	-1.50415	1.38573	0.728222	0.8187
A0A2I2UPH5	Superoxide dismutase [Cu-Zn] OS=Felis catus OX=9685 PE=3 SV=2	6	tr|A0A2I2UPH5|A0A2I2UPH5_FELCA	A0A2I2UPH5	A0A2I2UPH5	FALSE	FALSE	Linear_Model_moderated	F_vs_T	-0.198499	0.198865	19.8709	-1.00152	99.0529	0.319014	-1.64344	1.24644	0.728222	0.384862
A0A2I2UPH5	Superoxide dismutase [Cu-Zn] OS=Felis catus OX=9685 PE=3 SV=2	6	tr|A0A2I2UPH5|A0A2I2UPH5_FELCA	A0A2I2UPH5	A0A2I2UPH5	FALSE	FALSE	Linear_Model_moderated	M_vs_T	2.0272	0.215564	20.9837	9.43584	99.0529	1.85283e-15	0.582258	3.47214	0.728222	1.98194e-14
A0A2I2UPJ8	Density-regulated protein OS=Felis catus OX=9685 GN=DENR PE=3 SV=1	5	tr|A0A2I2UPJ8|A0A2I2UPJ8_FELCA	A0A2I2UPJ8	A0A2I2UPJ8	FALSE	FALSE	Linear_Model_moderated	CT_vs_T	-1.72748	0.391007	16.6243	-4.3913	51.0529	5.68856e-05	-3.02515	-0.42981	0.6464	0.000179708
A0A2I2UPJ8	Density-regulated protein OS=Felis catus OX=9685 GN=DENR PE=3 SV=1	5	tr|A0A2I2UPJ8|A0A2I2UPJ8_FELCA	A0A2I2UPJ8	A0A2I2UPJ8	FALSE	FALSE	Linear_Model_moderated	M_vs_T	0.840104	0.192392	17.9081	4.34022	51.0529	6.74239e-05	-0.457566	2.13777	0.6464	0.000175446
A0A2I2UPJ8	Density-regulated protein OS=Felis catus OX=9685 GN=DENR PE=3 SV=1	5	tr|A0A2I2UPJ8|A0A2I2UPJ8_FELCA	A0A2I2UPJ8	A0A2I2UPJ8	FALSE	FALSE	Imputed_Mean_moderated	F_vs_T	-0.288616	0.224824	17.3437	-1.27645	51.0245	0.207576	-1.58582	1.00858	0.646157	0.443494
A0A2I2UPP8	Ubiquitin carboxyl-terminal hydrolase 7 OS=Felis catus OX=9685 GN=USP7 PE=3 SV=1	11	tr|A0A2I2UPP8|A0A2I2UPP8_FELCA	A0A2I2UPP8	A0A2I2UPP8	FALSE	FALSE	Linear_Model_moderated	CT_vs_T	-0.827484	0.1706	16.9812	-4.5733	55.0529	2.76625e-05	-1.76955	0.114578	0.470091	9.29254e-05
A0A2I2UPP8	Ubiquitin carboxyl-terminal hydrolase 7 OS=Felis catus OX=9685 GN=USP7 PE=3 SV=1	11	tr|A0A2I2UPP8|A0A2I2UPP8_FELCA	A0A2I2UPP8	A0A2I2UPP8	FALSE	FALSE	Linear_Model_moderated	M_vs_T	-0.564009	0.137231	17.113	-3.87511	55.0529	0.000285886	-1.50607	0.378054	0.470091	0.000676284
A0A2I2UPP8	Ubiquitin carboxyl-terminal hydrolase 7 OS=Felis catus OX=9685 GN=USP7 PE=3 SV=1	11	tr|A0A2I2UPP8|A0A2I2UPP8_FELCA	A0A2I2UPP8	A0A2I2UPP8	FALSE	FALSE	Imputed_Mean_moderated	F_vs_T	-0.195585	0.149131	17.2972	-1.23766	55.0245	0.221097	-1.13682	0.745651	0.469673	0.46736
A0A2I2UPX1	Long-chain-fatty-acid--CoA ligase OS=Felis catus OX=9685 GN=ACSL1 PE=3 SV=1	8	tr|A0A2I2UPX1|A0A2I2UPX1_FELCA	A0A2I2UPX1	A0A2I2UPX1	FALSE	FALSE	Linear_Model_moderated	CT_vs_T	1.56789	0.236745	17.0218	6.6658	87.0529	2.30091e-09	0.0431815	3.09259	0.767113	1.60479e-08
A0A2I2UPX1	Long-chain-fatty-acid--CoA ligase OS=Felis catus OX=9685 GN=ACSL1 PE=3 SV=1	8	tr|A0A2I2UPX1|A0A2I2UPX1_FELCA	A0A2I2UPX1	A0A2I2UPX1	FALSE	FALSE	Linear_Model_moderated	F_vs_T	4.70755	0.223666	18.5916	21.1843	87.0529	4.12584e-36	3.18285	6.23226	0.767113	1.03971e-33
A0A2I2UPX1	Long-chain-fatty-acid--CoA ligase OS=Felis catus OX=9685 GN=ACSL1 PE=3 SV=1	8	tr|A0A2I2UPX1|A0A2I2UPX1_FELCA	A0A2I2UPX1	A0A2I2UPX1	FALSE	FALSE	Linear_Model_moderated	M_vs_T	3.14747	0.229644	17.8116	13.7951	87.0529	1.27453e-23	1.62277	4.67218	0.767113	4.92236e-22
A0A2I2UQA9	40S ribosomal protein S2 OS=Felis catus OX=9685 GN=RPS2 PE=3 SV=3	5	tr|A0A2I2UQA9|A0A2I2UQA9_FELCA	A0A2I2UQA9	A0A2I2UQA9	FALSE	FALSE	Linear_Model_moderated	CT_vs_T	2.20809	0.566363	21.0334	4.0279	68.0529	0.000144189	-1.18878	5.60496	1.70232	0.000420491
A0A2I2UQA9	40S ribosomal protein S2 OS=Felis catus OX=9685 GN=RPS2 PE=3 SV=3	5	tr|A0A2I2UQA9|A0A2I2UQA9_FELCA	A0A2I2UQA9	A0A2I2UQA9	FALSE	FALSE	Linear_Model_moderated	F_vs_T	0.30678	0.85626	20.0828	0.370151	68.0529	0.712419	-3.09009	3.70365	1.70232	0.756233
A0A2I2UQA9	40S ribosomal protein S2 OS=Felis catus OX=9685 GN=RPS2 PE=3 SV=3	5	tr|A0A2I2UQA9|A0A2I2UQA9_FELCA	A0A2I2UQA9	A0A2I2UQA9	FALSE	FALSE	Linear_Model_moderated	M_vs_T	-0.653892	0.51886	19.6025	-1.30201	68.0529	0.197304	-4.05076	2.74298	1.70232	0.26115
A0A2I2UQB3	glutaminase OS=Felis catus OX=9685 GN=GLS PE=3 SV=2	8	tr|A0A2I2UQB3|A0A2I2UQB3_FELCA	A0A2I2UQB3	A0A2I2UQB3	FALSE	FALSE	Linear_Model_moderated	CT_vs_T	-0.941625	0.4441	17.2205	-2.13485	48.0529	0.0379004	-2.39881	0.515556	0.724757	0.0638193
A0A2I2UQB3	glutaminase OS=Felis catus OX=9685 GN=GLS PE=3 SV=2	8	tr|A0A2I2UQB3|A0A2I2UQB3_FELCA	A0A2I2UQB3	A0A2I2UQB3	FALSE	FALSE	Linear_Model_moderated	F_vs_T	3.48523	0.743121	19.4339	4.72217	48.0529	2.05841e-05	2.02805	4.94241	0.724757	5.65053e-05
A0A2I2UQB3	glutaminase OS=Felis catus OX=9685 GN=GLS PE=3 SV=2	8	tr|A0A2I2UQB3|A0A2I2UQB3_FELCA	A0A2I2UQB3	A0A2I2UQB3	FALSE	FALSE	Linear_Model_moderated	M_vs_T	-1.13179	0.230226	17.1254	-4.94972	48.0529	9.54501e-06	-2.58897	0.325392	0.724757	2.83568e-05
A0A2I2UQH0	Neurolysin OS=Felis catus OX=9685 GN=NLN PE=3 SV=1	3	tr|A0A2I2UQH0|A0A2I2UQH0_FELCA	A0A2I2UQH0	A0A2I2UQH0	FALSE	FALSE	Linear_Model_moderated	CT_vs_T	-0.979746	0.627421	16.3336	-1.60247	36.0529	0.117778	-2.66164	0.702147	0.82934	0.169772
A0A2I2UQH0	Neurolysin OS=Felis catus OX=9685 GN=NLN PE=3 SV=1	3	tr|A0A2I2UQH0|A0A2I2UQH0_FELCA	A0A2I2UQH0	A0A2I2UQH0	FALSE	FALSE	Linear_Model_moderated	M_vs_T	0.300324	0.334624	16.9736	0.921017	36.0529	0.363164	-1.38157	1.98222	0.82934	0.438594
A0A2I2UQH0	Neurolysin OS=Felis catus OX=9685 GN=NLN PE=3 SV=1	3	tr|A0A2I2UQH0|A0A2I2UQH0_FELCA	A0A2I2UQH0	A0A2I2UQH0	FALSE	FALSE	Imputed_Mean_moderated	F_vs_T	0	0.357523	17.0114	0	36.0245	1	-1.68166	1.68166	0.8292	1
A0A2I2UQH8	A-kinase anchoring protein 13 OS=Felis catus OX=9685 GN=AKAP13 PE=4 SV=2	9	tr|A0A2I2UQH8|A0A2I2UQH8_FELCA	A0A2I2UQH8	A0A2I2UQH8	FALSE	FALSE	Linear_Model_moderated	CT_vs_T	0.209769	0.496948	17.168	0.39096	29.0529	0.698679	-0.866199	1.28574	0.526128	0.754463
A0A2I2UQH8	A-kinase anchoring protein 13 OS=Felis catus OX=9685 GN=AKAP13 PE=4 SV=2	9	tr|A0A2I2UQH8|A0A2I2UQH8_FELCA	A0A2I2UQH8	A0A2I2UQH8	FALSE	FALSE	Imputed_Mean_moderated	F_vs_T	0	0.137829	17.1313	0	29.0245	1	-1.07467	1.07467	0.525472	1
A0A2I2UQH8	A-kinase anchoring protein 13 OS=Felis catus OX=9685 GN=AKAP13 PE=4 SV=2	9	tr|A0A2I2UQH8|A0A2I2UQH8_FELCA	A0A2I2UQH8	A0A2I2UQH8	FALSE	FALSE	Imputed_Mean_moderated	M_vs_T	0.209769	0.137829	17.168	1.41139	29.0245	0.16876	-0.864902	1.28444	0.525472	0.254278
A0A2I2UQL4	Ras-related protein Rab-21 OS=Felis catus OX=9685 GN=RAB21 PE=3 SV=1	5	tr|A0A2I2UQL4|A0A2I2UQL4_FELCA	A0A2I2UQL4	A0A2I2UQL4	FALSE	FALSE	Linear_Model_moderated	CT_vs_T	0.135174	0.235239	18.4531	0.565413	55.0529	0.57409	-1.05502	1.32537	0.593908	0.647499
A0A2I2UQL4	Ras-related protein Rab-21 OS=Felis catus OX=9685 GN=RAB21 PE=3 SV=1	5	tr|A0A2I2UQL4|A0A2I2UQL4_FELCA	A0A2I2UQL4	A0A2I2UQL4	FALSE	FALSE	Linear_Model_moderated	M_vs_T	-0.155898	0.177824	18.3076	-0.862647	55.0529	0.392074	-1.34609	1.03429	0.593908	0.468115
A0A2I2UQL4	Ras-related protein Rab-21 OS=Felis catus OX=9685 GN=RAB21 PE=3 SV=1	5	tr|A0A2I2UQL4|A0A2I2UQL4_FELCA	A0A2I2UQL4	A0A2I2UQL4	FALSE	FALSE	Imputed_Mean_moderated	F_vs_T	-1.18616	0.196625	17.7925	-5.93861	55.0245	2.01835e-07	-2.37581	0.00350221	0.593635	1.20898e-06
A0A2I2UQM7	Phosphoglucomutase 5 OS=Felis catus OX=9685 GN=PGM5 PE=3 SV=2	9	tr|A0A2I2UQM7|A0A2I2UQM7_FELCA	A0A2I2UQM7	A0A2I2UQM7	FALSE	FALSE	Linear_Model_moderated	CT_vs_T	0.760506	0.309386	17.4065	2.51027	64.0529	0.0146005	-1.16472	2.68574	0.963724	0.0273159
A0A2I2UQM7	Phosphoglucomutase 5 OS=Felis catus OX=9685 GN=PGM5 PE=3 SV=2	9	tr|A0A2I2UQM7|A0A2I2UQM7_FELCA	A0A2I2UQM7	A0A2I2UQM7	FALSE	FALSE	Linear_Model_moderated	M_vs_T	1.66914	0.295251	17.8608	5.77323	64.0529	2.45984e-07	-0.25609	3.59437	0.963724	8.90055e-07
A0A2I2UQM7	Phosphoglucomutase 5 OS=Felis catus OX=9685 GN=PGM5 PE=3 SV=2	9	tr|A0A2I2UQM7|A0A2I2UQM7_FELCA	A0A2I2UQM7	A0A2I2UQM7	FALSE	FALSE	Imputed_Mean_moderated	F_vs_T	0	0.306161	17.1128	0	64.0245	1	-1.92522	1.92522	0.963712	1
A0A2I2UQN3	IQ motif containing GTPase activating protein 1 OS=Felis catus OX=9685 GN=IQGAP1 PE=4 SV=2	70	tr|A0A2I2UQN3|A0A2I2UQN3_FELCA	A0A2I2UQN3	A0A2I2UQN3	FALSE	FALSE	Linear_Model_moderated	CT_vs_T	-1.01824	0.29585	18.3832	-3.50012	89.0529	0.000728641	-3.07867	1.04219	1.03698	0.00185581
A0A2I2UQN3	IQ motif containing GTPase activating protein 1 OS=Felis catus OX=9685 GN=IQGAP1 PE=4 SV=2	70	tr|A0A2I2UQN3|A0A2I2UQN3_FELCA	A0A2I2UQN3	A0A2I2UQN3	FALSE	FALSE	Linear_Model_moderated	F_vs_T	-1.39916	0.311118	18.1927	-4.57349	89.0529	1.54229e-05	-3.45959	0.661269	1.03698	4.30883e-05
A0A2I2UQN3	IQ motif containing GTPase activating protein 1 OS=Felis catus OX=9685 GN=IQGAP1 PE=4 SV=2	70	tr|A0A2I2UQN3|A0A2I2UQN3_FELCA	A0A2I2UQN3	A0A2I2UQN3	FALSE	FALSE	Linear_Model_moderated	M_vs_T	-1.35273	0.326508	18.2159	-4.21331	89.0529	6.01423e-05	-3.41316	0.707699	1.03698	0.000159093
A0A2I2UQQ9	Methionine aminopeptidase 2 OS=Felis catus OX=9685 GN=METAP2 PE=3 SV=1	8	tr|A0A2I2UQQ9|A0A2I2UQQ9_FELCA	A0A2I2UQQ9	A0A2I2UQQ9	FALSE	FALSE	Linear_Model_moderated	CT_vs_T	-0.431823	0.578263	16.6555	-0.730128	48.0529	0.468856	-1.59952	0.735874	0.580777	0.548429
A0A2I2UQQ9	Methionine aminopeptidase 2 OS=Felis catus OX=9685 GN=METAP2 PE=3 SV=1	8	tr|A0A2I2UQQ9|A0A2I2UQQ9_FELCA	A0A2I2UQQ9	A0A2I2UQQ9	FALSE	FALSE	Linear_Model_moderated	M_vs_T	0.346436	0.172789	17.0446	1.96031	48.0529	0.0557708	-0.821261	1.51413	0.580777	0.0849411
A0A2I2UQQ9	Methionine aminopeptidase 2 OS=Felis catus OX=9685 GN=METAP2 PE=3 SV=1	8	tr|A0A2I2UQQ9|A0A2I2UQQ9_FELCA	A0A2I2UQQ9	A0A2I2UQQ9	FALSE	FALSE	Imputed_Mean_moderated	F_vs_T	0	0.169298	17.0354	0	48.0245	1	-1.16705	1.16705	0.580448	1
A0A2I2UQR1	Dihydropyrimidinase like 2 OS=Felis catus OX=9685 GN=DPYSL2 PE=3 SV=2	25	tr|A0A2I2UQR1|A0A2I2UQR1_FELCA	A0A2I2UQR1	A0A2I2UQR1	FALSE	FALSE	Linear_Model_moderated	CT_vs_T	-0.0431718	0.211562	19.2313	-0.205115	91.0529	0.83794	-1.53344	1.44709	0.750249	0.87273
A0A2I2UQR1	Dihydropyrimidinase like 2 OS=Felis catus OX=9685 GN=DPYSL2 PE=3 SV=2	25	tr|A0A2I2UQR1|A0A2I2UQR1_FELCA	A0A2I2UQR1	A0A2I2UQR1	FALSE	FALSE	Linear_Model_moderated	F_vs_T	-1.50967	0.225819	18.4981	-6.7198	91.0529	1.54464e-09	-2.99993	-0.0194034	0.750249	7.20175e-09
A0A2I2UQR1	Dihydropyrimidinase like 2 OS=Felis catus OX=9685 GN=DPYSL2 PE=3 SV=2	25	tr|A0A2I2UQR1|A0A2I2UQR1_FELCA	A0A2I2UQR1	A0A2I2UQR1	FALSE	FALSE	Linear_Model_moderated	M_vs_T	-2.01986	0.222481	18.243	-9.12567	91.0529	1.71571e-14	-3.51013	-0.529599	0.750249	1.5977e-13
A0A2I2UQU1	Carbonyl reductase (NADPH) OS=Felis catus OX=9685 GN=CBR3 PE=3 SV=1	10	tr|A0A2I2UQU1|A0A2I2UQU1_FELCA	A0A2I2UQU1	A0A2I2UQU1	FALSE	FALSE	Linear_Model_moderated	CT_vs_T	0.324017	0.204615	18.3105	1.58788	80.0529	0.116256	-1.08985	1.73788	0.710471	0.168095
A0A2I2UQU1	Carbonyl reductase (NADPH) OS=Felis catus OX=9685 GN=CBR3 PE=3 SV=1	10	tr|A0A2I2UQU1|A0A2I2UQU1_FELCA	A0A2I2UQU1	A0A2I2UQU1	FALSE	FALSE	Linear_Model_moderated	F_vs_T	-0.862775	0.263725	17.7171	-3.28044	80.0529	0.00153618	-2.27664	0.551093	0.710471	0.00297782
A0A2I2UQU1	Carbonyl reductase (NADPH) OS=Felis catus OX=9685 GN=CBR3 PE=3 SV=1	10	tr|A0A2I2UQU1|A0A2I2UQU1_FELCA	A0A2I2UQU1	A0A2I2UQU1	FALSE	FALSE	Linear_Model_moderated	M_vs_T	1.04925	0.210177	18.6731	5.00586	80.0529	3.24065e-06	-0.364622	2.46311	0.710471	1.02765e-05
A0A2I2UQW0	Aminopeptidase OS=Felis catus OX=9685 GN=ERAP1 PE=3 SV=1	20	tr|A0A2I2UQW0|A0A2I2UQW0_FELCA	A0A2I2UQW0	A0A2I2UQW0	FALSE	FALSE	Linear_Model_moderated	CT_vs_T	-0.254076	0.254262	16.9162	-1.0073	58.0529	0.317969	-1.7497	1.24154	0.747183	0.395443
A0A2I2UQW0	Aminopeptidase OS=Felis catus OX=9685 GN=ERAP1 PE=3 SV=1	20	tr|A0A2I2UQW0|A0A2I2UQW0_FELCA	A0A2I2UQW0	A0A2I2UQW0	FALSE	FALSE	Linear_Model_moderated	F_vs_T	-0.345047	0.767013	16.8707	-0.453476	58.0529	0.651897	-1.84067	1.15057	0.747183	0.705661
A0A2I2UQW0	Aminopeptidase OS=Felis catus OX=9685 GN=ERAP1 PE=3 SV=1	20	tr|A0A2I2UQW0|A0A2I2UQW0_FELCA	A0A2I2UQW0	A0A2I2UQW0	FALSE	FALSE	Linear_Model_moderated	M_vs_T	-0.759908	0.237628	16.6633	-3.2236	58.0529	0.00207877	-2.25553	0.735713	0.747183	0.00425377
A0A2I2UQW4	Eukaryotic translation initiation factor 3 subunit D OS=Felis catus OX=9685 GN=EIF3D PE=3 SV=1	11	tr|A0A2I2UQW4|A0A2I2UQW4_FELCA	A0A2I2UQW4	A0A2I2UQW4	FALSE	FALSE	Linear_Model_moderated	CT_vs_T	-0.748845	0.166896	18.0983	-4.3487	63.0529	5.09768e-05	-1.79368	0.295994	0.522862	0.000162693
A0A2I2UQW4	Eukaryotic translation initiation factor 3 subunit D OS=Felis catus OX=9685 GN=EIF3D PE=3 SV=1	11	tr|A0A2I2UQW4|A0A2I2UQW4_FELCA	A0A2I2UQW4	A0A2I2UQW4	FALSE	FALSE	Linear_Model_moderated	M_vs_T	-1.0779	0.149503	17.9338	-6.98775	63.0529	2.09116e-09	-2.12273	-0.0330565	0.522862	9.76143e-09
A0A2I2UQW4	Eukaryotic translation initiation factor 3 subunit D OS=Felis catus OX=9685 GN=EIF3D PE=3 SV=1	11	tr|A0A2I2UQW4|A0A2I2UQW4_FELCA	A0A2I2UQW4	A0A2I2UQW4	FALSE	FALSE	Imputed_Mean_moderated	F_vs_T	-1.27337	0.158931	17.8361	-7.76985	63.0245	8.99643e-11	-2.31761	-0.229138	0.522556	8.15606e-10
A0A2I2UQX5	Zinc ribbon domain containing 2 OS=Felis catus OX=9685 GN=ZNRD2 PE=4 SV=2	3	tr|A0A2I2UQX5|A0A2I2UQX5_FELCA	A0A2I2UQX5	A0A2I2UQX5	FALSE	FALSE	Linear_Model_moderated	CT_vs_T	1.47046	0.541201	19.6528	2.82364	52.0529	0.00671291	-1.2315	4.17242	1.34654	0.0136422
A0A2I2UQX5	Zinc ribbon domain containing 2 OS=Felis catus OX=9685 GN=ZNRD2 PE=4 SV=2	3	tr|A0A2I2UQX5|A0A2I2UQX5_FELCA	A0A2I2UQX5	A0A2I2UQX5	FALSE	FALSE	Linear_Model_moderated	M_vs_T	4.77133	0.453724	21.3033	10.9285	52.0529	4.37215e-15	2.06937	7.47329	1.34654	4.46335e-14
A0A2I2UQX5	Zinc ribbon domain containing 2 OS=Felis catus OX=9685 GN=ZNRD2 PE=4 SV=2	3	tr|A0A2I2UQX5|A0A2I2UQX5_FELCA	A0A2I2UQX5	A0A2I2UQX5	FALSE	FALSE	Imputed_Mean_moderated	F_vs_T	-1.71819	0.484756	18.0585	-3.68306	52.0245	0.00054912	-4.42052	0.984139	1.34671	0.00196737
A0A2I2UR05	Sepiapterin reductase OS=Felis catus OX=9685 GN=SPR PE=3 SV=1	15	tr|A0A2I2UR05|A0A2I2UR05_FELCA	A0A2I2UR05	A0A2I2UR05	FALSE	FALSE	Linear_Model_moderated	CT_vs_T	-0.622118	0.187174	17.6275	-3.31481	86.0529	0.00134357	-1.92111	0.676875	0.653444	0.00320343
A0A2I2UR05	Sepiapterin reductase OS=Felis catus OX=9685 GN=SPR PE=3 SV=1	15	tr|A0A2I2UR05|A0A2I2UR05_FELCA	A0A2I2UR05	A0A2I2UR05	FALSE	FALSE	Linear_Model_moderated	F_vs_T	-0.783299	0.205604	17.5469	-3.7995	86.0529	0.000269777	-2.08229	0.515694	0.653444	0.0006131
A0A2I2UR05	Sepiapterin reductase OS=Felis catus OX=9685 GN=SPR PE=3 SV=1	15	tr|A0A2I2UR05|A0A2I2UR05_FELCA	A0A2I2UR05	A0A2I2UR05	FALSE	FALSE	Linear_Model_moderated	M_vs_T	2.36237	0.192261	19.1197	12.2543	86.0529	1.44407e-20	1.06338	3.66136	0.653444	3.33225e-19
A0A2I2UR48	Coronin OS=Felis catus OX=9685 GN=CORO6 PE=3 SV=1	4	tr|A0A2I2UR48|A0A2I2UR48_FELCA	A0A2I2UR48	A0A2I2UR48	FALSE	FALSE	Linear_Model_moderated	CT_vs_T	2.00365	0.324176	19.0579	4.65462	24.0529	9.94454e-05	1.13673	2.87058	0.420092	0.000300916
A0A2I2UR48	Coronin OS=Felis catus OX=9685 GN=CORO6 PE=3 SV=1	4	tr|A0A2I2UR48|A0A2I2UR48_FELCA	A0A2I2UR48	A0A2I2UR48	FALSE	FALSE	Imputed_Mean_moderated	F_vs_T	-0.856653	0.100043	17.6277	-6.46601	24.0245	1.09056e-06	-1.72129	0.00798407	0.418956	5.93013e-06
A0A2I2UR48	Coronin OS=Felis catus OX=9685 GN=CORO6 PE=3 SV=1	4	tr|A0A2I2UR48|A0A2I2UR48_FELCA	A0A2I2UR48	A0A2I2UR48	FALSE	FALSE	Imputed_Mean_moderated	M_vs_T	2.00365	0.100043	19.0579	15.1236	24.0245	8.91596e-14	1.13902	2.86829	0.418956	9.74582e-13
A0A2I2URC0	Protein transport protein sec16 OS=Felis catus OX=9685 GN=SEC16A PE=3 SV=3	11	tr|A0A2I2URC0|A0A2I2URC0_FELCA	A0A2I2URC0	A0A2I2URC0	FALSE	FALSE	Linear_Model_moderated	CT_vs_T	1.66838	0.697579	18.4165	2.51412	44.0529	0.0156603	-1.48473	4.82149	1.56459	0.0291119
A0A2I2URC0	Protein transport protein sec16 OS=Felis catus OX=9685 GN=SEC16A PE=3 SV=3	11	tr|A0A2I2URC0|A0A2I2URC0_FELCA	A0A2I2URC0	A0A2I2URC0	FALSE	FALSE	Linear_Model_moderated	M_vs_T	0.375467	0.662051	17.77	0.596162	44.0529	0.554118	-2.77765	3.52858	1.56459	0.624404
A0A2I2URC0	Protein transport protein sec16 OS=Felis catus OX=9685 GN=SEC16A PE=3 SV=3	11	tr|A0A2I2URC0|A0A2I2URC0_FELCA	A0A2I2URC0	A0A2I2URC0	FALSE	FALSE	Imputed_Mean_moderated	F_vs_T	-0.382901	0.621635	17.3908	-0.647368	44.0245	0.520755	-3.53668	2.77088	1.56489	0.969439
A0A2I2URD0	Ubiquitin conjugating enzyme E2 V2 OS=Felis catus OX=9685 GN=UBE2V2 PE=4 SV=1	2	tr|A0A2I2URD0|A0A2I2URD0_FELCA	A0A2I2URD0	A0A2I2URD0	FALSE	FALSE	Linear_Model_moderated	CT_vs_T	-1.67913	0.28457	17.151	-5.89259	56.0529	2.26525e-07	-3.02497	-0.333288	0.671847	1.13287e-06
A0A2I2URD0	Ubiquitin conjugating enzyme E2 V2 OS=Felis catus OX=9685 GN=UBE2V2 PE=4 SV=1	2	tr|A0A2I2URD0|A0A2I2URD0_FELCA	A0A2I2URD0	A0A2I2URD0	FALSE	FALSE	Linear_Model_moderated	M_vs_T	1.29231	0.19794	18.6367	6.51995	56.0529	2.13435e-08	-0.0535342	2.63815	0.671847	8.78892e-08
A0A2I2URD0	Ubiquitin conjugating enzyme E2 V2 OS=Felis catus OX=9685 GN=UBE2V2 PE=4 SV=1	2	tr|A0A2I2URD0|A0A2I2URD0_FELCA	A0A2I2URD0	A0A2I2URD0	FALSE	FALSE	Imputed_Mean_moderated	F_vs_T	-0.791182	0.223645	17.595	-3.53392	56.0245	0.000828776	-2.13664	0.554275	0.671646	0.00289397
A0A2I2URI6	Scaffold attachment factor B OS=Felis catus OX=9685 GN=SAFB PE=4 SV=3	16	tr|A0A2I2URI6|A0A2I2URI6_FELCA	A0A2I2URI6	A0A2I2URI6	FALSE	FALSE	Linear_Model_moderated	CT_vs_T	-0.187801	0.415457	16.7901	-0.464838	48.0529	0.644147	-2.10297	1.72737	0.952548	0.708212
A0A2I2URI6	Scaffold attachment factor B OS=Felis catus OX=9685 GN=SAFB PE=4 SV=3	16	tr|A0A2I2URI6|A0A2I2URI6_FELCA	A0A2I2URI6	A0A2I2URI6	FALSE	FALSE	Linear_Model_moderated	M_vs_T	-1.8543	0.339842	15.9569	-5.6109	48.0529	9.76669e-07	-3.76947	0.0608755	0.952548	3.2815e-06
A0A2I2URI6	Scaffold attachment factor B OS=Felis catus OX=9685 GN=SAFB PE=4 SV=3	16	tr|A0A2I2URI6|A0A2I2URI6_FELCA	A0A2I2URI6	A0A2I2URI6	FALSE	FALSE	Imputed_Mean_moderated	F_vs_T	0	0.353764	17.0417	0	48.0245	1	-1.91516	1.91516	0.952525	1
A0A2I2URL1	ADP/ATP translocase OS=Felis catus OX=9685 GN=SLC25A4 PE=3 SV=2	16	tr|A0A2I2URL1|A0A2I2URL1_FELCA	A0A2I2URL1	A0A2I2URL1	FALSE	FALSE	Linear_Model_moderated	CT_vs_T	-1.35283	0.184102	18.8979	-7.32272	93.0529	8.55937e-11	-2.63015	-0.0755138	0.643229	7.54972e-10
A0A2I2URL1	ADP/ATP translocase OS=Felis catus OX=9685 GN=SLC25A4 PE=3 SV=2	16	tr|A0A2I2URL1|A0A2I2URL1_FELCA	A0A2I2URL1	A0A2I2URL1	FALSE	FALSE	Linear_Model_moderated	F_vs_T	-1.02594	0.181884	19.0613	-5.62105	93.0529	1.97197e-07	-2.30326	0.251374	0.643229	7.05877e-07
A0A2I2URL1	ADP/ATP translocase OS=Felis catus OX=9685 GN=SLC25A4 PE=3 SV=2	16	tr|A0A2I2URL1|A0A2I2URL1_FELCA	A0A2I2URL1	A0A2I2URL1	FALSE	FALSE	Linear_Model_moderated	M_vs_T	2.70821	0.189107	20.9284	14.2713	93.0529	3.66696e-25	1.43089	3.98553	0.643229	1.77455e-23
A0A2I2URL9	Phosphorylase b kinase regulatory subunit OS=Felis catus OX=9685 GN=PHKB PE=3 SV=1	20	tr|A0A2I2URL9|A0A2I2URL9_FELCA	A0A2I2URL9	A0A2I2URL9	FALSE	FALSE	Linear_Model_moderated	CT_vs_T	0.439098	0.567181	16.6449	0.800418	51.0529	0.427178	-1.80117	2.67936	1.11593	0.508083
A0A2I2URL9	Phosphorylase b kinase regulatory subunit OS=Felis catus OX=9685 GN=PHKB PE=3 SV=1	20	tr|A0A2I2URL9|A0A2I2URL9_FELCA	A0A2I2URL9	A0A2I2URL9	FALSE	FALSE	Linear_Model_moderated	M_vs_T	3.99428	0.349317	18.4225	11.8221	51.0529	3.1201e-16	1.75402	6.23455	1.11593	3.74107e-15
A0A2I2URL9	Phosphorylase b kinase regulatory subunit OS=Felis catus OX=9685 GN=PHKB PE=3 SV=1	20	tr|A0A2I2URL9|A0A2I2URL9_FELCA	A0A2I2URL9	A0A2I2URL9	FALSE	FALSE	Imputed_Mean_moderated	F_vs_T	0	0.40373	16.8124	0	51.0245	1	-2.24043	2.24043	1.11599	1
A0A2I2URN5	glutathione transferase OS=Felis catus OX=9685 GN=GSTA4 PE=3 SV=1	8	tr|A0A2I2URN5|A0A2I2URN5_FELCA	A0A2I2URN5	A0A2I2URN5	FALSE	FALSE	Linear_Model_moderated	CT_vs_T	-1.55831	0.282716	17.7902	-5.61752	69.0529	3.77116e-07	-3.4603	0.343669	0.953414	1.80845e-06
A0A2I2URN5	glutathione transferase OS=Felis catus OX=9685 GN=GSTA4 PE=3 SV=1	8	tr|A0A2I2URN5|A0A2I2URN5_FELCA	A0A2I2URN5	A0A2I2URN5	FALSE	FALSE	Linear_Model_moderated	M_vs_T	-2.36093	0.290966	17.3889	-8.26955	69.0529	6.39035e-12	-4.26292	-0.45895	0.953414	4.42381e-11
A0A2I2URN5	glutathione transferase OS=Felis catus OX=9685 GN=GSTA4 PE=3 SV=1	8	tr|A0A2I2URN5|A0A2I2URN5_FELCA	A0A2I2URN5	A0A2I2URN5	FALSE	FALSE	Imputed_Mean_moderated	F_vs_T	-1.36999	0.290777	17.8844	-4.80181	69.0245	8.80824e-06	-3.27196	0.531975	0.953399	4.19466e-05
A0A2I2URR0	Protein S100 OS=Felis catus OX=9685 GN=S100A6 PE=3 SV=1	8	tr|A0A2I2URR0|A0A2I2URR0_FELCA	A0A2I2URR0	A0A2I2URR0	FALSE	FALSE	Linear_Model_moderated	CT_vs_T	-0.486912	0.341496	18.186	-1.45703	81.0529	0.148972	-2.83019	1.85636	1.17772	0.208239
A0A2I2URR0	Protein S100 OS=Felis catus OX=9685 GN=S100A6 PE=3 SV=1	8	tr|A0A2I2URR0|A0A2I2URR0_FELCA	A0A2I2URR0	A0A2I2URR0	FALSE	FALSE	Linear_Model_moderated	F_vs_T	-2.41387	0.445518	17.2225	-5.53672	81.0529	3.69923e-07	-4.75715	-0.0706001	1.17772	1.28758e-06
A0A2I2URR0	Protein S100 OS=Felis catus OX=9685 GN=S100A6 PE=3 SV=1	8	tr|A0A2I2URR0|A0A2I2URR0_FELCA	A0A2I2URR0	A0A2I2URR0	FALSE	FALSE	Linear_Model_moderated	M_vs_T	-2.4569	0.355058	17.201	-7.0712	81.0529	4.89901e-10	-4.80018	-0.113629	1.17772	2.53519e-09
A0A2I2URT1	Secretory carrier-associated membrane protein OS=Felis catus OX=9685 GN=SCAMP3 PE=3 SV=3	6	tr|A0A2I2URT1|A0A2I2URT1_FELCA	A0A2I2URT1	A0A2I2URT1	FALSE	FALSE	Linear_Model_moderated	CT_vs_T	1.54917	0.210438	18.9092	7.31777	57.0529	9.35149e-10	0.262015	2.83632	0.642797	7.14142e-09
A0A2I2URT1	Secretory carrier-associated membrane protein OS=Felis catus OX=9685 GN=SCAMP3 PE=3 SV=3	6	tr|A0A2I2URT1|A0A2I2URT1_FELCA	A0A2I2URT1	A0A2I2URT1	FALSE	FALSE	Linear_Model_moderated	M_vs_T	-0.628714	0.210438	17.8203	-2.96984	57.0529	0.00435263	-1.91587	0.658439	0.642797	0.00840516
A0A2I2URT1	Secretory carrier-associated membrane protein OS=Felis catus OX=9685 GN=SCAMP3 PE=3 SV=3	6	tr|A0A2I2URT1|A0A2I2URT1_FELCA	A0A2I2URT1	A0A2I2URT1	FALSE	FALSE	Imputed_Mean_moderated	F_vs_T	-0.93522	0.211044	17.667	-4.40651	57.0245	4.69204e-05	-2.22195	0.351506	0.642577	0.000202918
A0A2I2URX2	Acetyl-CoA carboxylase 1 OS=Felis catus OX=9685 GN=ACACA PE=4 SV=3	5	tr|A0A2I2URX2|A0A2I2URX2_FELCA	A0A2I2URX2	A0A2I2URX2	FALSE	FALSE	Linear_Model_moderated	CT_vs_T	1.26848	0.350693	16.3785	3.66705	59.0529	0.000527856	-0.35701	2.89398	0.812358	0.0013775
A0A2I2URX2	Acetyl-CoA carboxylase 1 OS=Felis catus OX=9685 GN=ACACA PE=4 SV=3	5	tr|A0A2I2URX2|A0A2I2URX2_FELCA	A0A2I2URX2	A0A2I2URX2	FALSE	FALSE	Linear_Model_moderated	F_vs_T	3.6854	0.296226	17.5869	12.613	59.0529	2.10983e-18	2.05991	5.3109	0.812358	3.28196e-17
A0A2I2URX2	Acetyl-CoA carboxylase 1 OS=Felis catus OX=9685 GN=ACACA PE=4 SV=3	5	tr|A0A2I2URX2|A0A2I2URX2_FELCA	A0A2I2URX2	A0A2I2URX2	FALSE	FALSE	Linear_Model_moderated	M_vs_T	1.9831	0.273014	16.7358	7.36405	59.0529	6.50684e-10	0.357602	3.60859	0.812358	3.27934e-09
A0A2I2US80	Eukaryotic translation initiation factor 3 subunit F OS=Felis catus OX=9685 GN=EIF3F PE=3 SV=1	11	tr|A0A2I2US80|A0A2I2US80_FELCA	A0A2I2US80	A0A2I2US80	FALSE	FALSE	Linear_Model_moderated	CT_vs_T	-1.45269	0.148326	17.7703	-9.5281	70.0529	2.84537e-14	-2.49778	-0.407603	0.524008	4.89907e-13
A0A2I2US80	Eukaryotic translation initiation factor 3 subunit F OS=Felis catus OX=9685 GN=EIF3F PE=3 SV=1	11	tr|A0A2I2US80|A0A2I2US80_FELCA	A0A2I2US80	A0A2I2US80	FALSE	FALSE	Linear_Model_moderated	M_vs_T	-1.23342	0.150397	17.8799	-7.97852	70.0529	1.99169e-11	-2.27851	-0.188337	0.524008	1.26866e-10
A0A2I2US80	Eukaryotic translation initiation factor 3 subunit F OS=Felis catus OX=9685 GN=EIF3F PE=3 SV=1	11	tr|A0A2I2US80|A0A2I2US80_FELCA	A0A2I2US80	A0A2I2US80	FALSE	FALSE	Imputed_Mean_moderated	F_vs_T	-1.29721	0.151429	17.848	-8.33829	70.0245	4.34044e-12	-2.34175	-0.252659	0.523734	4.5947e-11
A0A2I2US92	cAMP regulated phosphoprotein 19 OS=Felis catus OX=9685 GN=ARPP19 PE=3 SV=2	4	tr|A0A2I2US92|A0A2I2US92_FELCA	A0A2I2US92	A0A2I2US92	FALSE	FALSE	Linear_Model_moderated	CT_vs_T	-0.434345	0.385216	17.1778	-1.1328	51.0529	0.262589	-1.86371	0.995023	0.712002	0.337346
A0A2I2US92	cAMP regulated phosphoprotein 19 OS=Felis catus OX=9685 GN=ARPP19 PE=3 SV=2	4	tr|A0A2I2US92|A0A2I2US92_FELCA	A0A2I2US92	A0A2I2US92	FALSE	FALSE	Linear_Model_moderated	M_vs_T	1.3223	0.214599	18.0561	6.19051	51.0529	1.0266e-07	-0.10707	2.75167	0.712002	3.83956e-07
A0A2I2US92	cAMP regulated phosphoprotein 19 OS=Felis catus OX=9685 GN=ARPP19 PE=3 SV=2	4	tr|A0A2I2US92|A0A2I2US92_FELCA	A0A2I2US92	A0A2I2US92	FALSE	FALSE	Imputed_Mean_moderated	F_vs_T	-0.19558	0.250313	17.2972	-0.785197	51.0245	0.435969	-1.62459	1.23343	0.711817	0.836555
A0A2I2USD4	Ubiquitin-fold modifier 1 OS=Felis catus OX=9685 GN=UFM1 PE=3 SV=1	3	tr|A0A2I2USD4|A0A2I2USD4_FELCA	A0A2I2USD4	A0A2I2USD4	FALSE	FALSE	Linear_Model_moderated	CT_vs_T	-0.617296	0.16202	18.1934	-3.74369	70.0529	0.000368293	-1.74756	0.512965	0.566714	0.000989325
A0A2I2USD4	Ubiquitin-fold modifier 1 OS=Felis catus OX=9685 GN=UFM1 PE=3 SV=1	3	tr|A0A2I2USD4|A0A2I2USD4_FELCA	A0A2I2USD4	A0A2I2USD4	FALSE	FALSE	Linear_Model_moderated	F_vs_T	-0.145232	0.567069	18.4294	-0.251653	70.0529	0.802046	-1.27549	0.985029	0.566714	0.836572
A0A2I2USD4	Ubiquitin-fold modifier 1 OS=Felis catus OX=9685 GN=UFM1 PE=3 SV=1	3	tr|A0A2I2USD4|A0A2I2USD4_FELCA	A0A2I2USD4	A0A2I2USD4	FALSE	FALSE	Linear_Model_moderated	M_vs_T	0.0695221	0.164282	18.5368	0.415821	70.0529	0.678812	-1.06074	1.19978	0.566714	0.736853
A0A2I2USF3	Histone H2B OS=Felis catus OX=9685 GN=H2BC17 PE=3 SV=1	14	tr|A0A2I2USF3|A0A2I2USF3_FELCA	A0A2I2USF3	A0A2I2USF3	FALSE	FALSE	Linear_Model_moderated	CT_vs_T	-0.957169	0.147364	19.4596	-6.38537	99.0529	5.56566e-09	-2.01738	0.103039	0.534324	3.64739e-08
A0A2I2USF3	Histone H2B OS=Felis catus OX=9685 GN=H2BC17 PE=3 SV=1	14	tr|A0A2I2USF3|A0A2I2USF3_FELCA	A0A2I2USF3	A0A2I2USF3	FALSE	FALSE	Linear_Model_moderated	F_vs_T	-1.41249	0.142964	19.232	-9.71288	99.0529	4.60591e-16	-2.4727	-0.352283	0.534324	5.18165e-15
A0A2I2USF3	Histone H2B OS=Felis catus OX=9685 GN=H2BC17 PE=3 SV=1	14	tr|A0A2I2USF3|A0A2I2USF3_FELCA	A0A2I2USF3	A0A2I2USF3	FALSE	FALSE	Linear_Model_moderated	M_vs_T	-1.57706	0.154969	19.1497	-10.0044	99.0529	1.06436e-16	-2.63727	-0.516852	0.534324	1.39469e-15
A0A2I2USM8	Ig-like domain-containing protein OS=Felis catus OX=9685 PE=4 SV=2	3	tr|A0A2I2USM8|A0A2I2USM8_FELCA	A0A2I2USM8	A0A2I2USM8	FALSE	FALSE	Linear_Model_moderated	CT_vs_T	0.863766	0.327836	21.1253	2.68673	86.0529	0.00865909	-1.38856	3.11609	1.13301	0.01712
A0A2I2USM8	Ig-like domain-containing protein OS=Felis catus OX=9685 PE=4 SV=2	3	tr|A0A2I2USM8|A0A2I2USM8_FELCA	A0A2I2USM8	A0A2I2USM8	FALSE	FALSE	Linear_Model_moderated	F_vs_T	1.15298	0.36451	21.2699	3.22551	86.0529	0.00177851	-1.09934	3.40531	1.13301	0.00340049
A0A2I2USM8	Ig-like domain-containing protein OS=Felis catus OX=9685 PE=4 SV=2	3	tr|A0A2I2USM8|A0A2I2USM8_FELCA	A0A2I2USM8	A0A2I2USM8	FALSE	FALSE	Linear_Model_moderated	M_vs_T	-0.600414	0.345969	20.3932	-1.7697	86.0529	0.0803203	-2.85274	1.65191	1.13301	0.117972
A0A2I2USN6	Flotillin OS=Felis catus OX=9685 GN=FLOT2 PE=3 SV=2	5	tr|A0A2I2USN6|A0A2I2USN6_FELCA	A0A2I2USN6	A0A2I2USN6	FALSE	FALSE	Linear_Model_moderated	CT_vs_T	0.535114	0.299281	16.903	1.82257	59.0529	0.0734329	-1.24981	2.32004	0.892034	0.113194
A0A2I2USN6	Flotillin OS=Felis catus OX=9685 GN=FLOT2 PE=3 SV=2	5	tr|A0A2I2USN6|A0A2I2USN6_FELCA	A0A2I2USN6	A0A2I2USN6	FALSE	FALSE	Linear_Model_moderated	F_vs_T	0.264178	0.92803	16.7675	0.290169	59.0529	0.772703	-1.52074	2.0491	0.892034	0.812693
A0A2I2USN6	Flotillin OS=Felis catus OX=9685 GN=FLOT2 PE=3 SV=2	5	tr|A0A2I2USN6|A0A2I2USN6_FELCA	A0A2I2USN6	A0A2I2USN6	FALSE	FALSE	Linear_Model_moderated	M_vs_T	1.34359	0.283518	17.3072	4.83062	59.0529	1.00406e-05	-0.441331	3.12851	0.892034	2.9781e-05
A0A2I2USR6	Early endosome antigen 1 OS=Felis catus OX=9685 GN=EEA1 PE=4 SV=2	31	tr|A0A2I2USR6|A0A2I2USR6_FELCA	A0A2I2USR6	A0A2I2USR6	FALSE	FALSE	Linear_Model_moderated	CT_vs_T	-1.04871	0.313788	16.4751	-3.41836	53.0529	0.00121768	-2.87146	0.774039	0.908784	0.00293628
A0A2I2USR6	Early endosome antigen 1 OS=Felis catus OX=9685 GN=EEA1 PE=4 SV=2	31	tr|A0A2I2USR6|A0A2I2USR6_FELCA	A0A2I2USR6	A0A2I2USR6	FALSE	FALSE	Linear_Model_moderated	M_vs_T	0.0950457	0.332486	17.047	0.292387	53.0529	0.771131	-1.7277	1.91779	0.908784	0.816531
A0A2I2USR6	Early endosome antigen 1 OS=Felis catus OX=9685 GN=EEA1 PE=4 SV=2	31	tr|A0A2I2USR6|A0A2I2USR6_FELCA	A0A2I2USR6	A0A2I2USR6	FALSE	FALSE	Imputed_Mean_moderated	F_vs_T	0	0.318824	17.0994	0	53.0245	1	-1.82268	1.82268	0.908739	1
A0A2I2UT95	Ubiquitin conjugating enzyme E2 R2 OS=Felis catus OX=9685 GN=UBE2R2 PE=3 SV=2	2	tr|A0A2I2UT95|A0A2I2UT95_FELCA	A0A2I2UT95	A0A2I2UT95	FALSE	FALSE	Linear_Model_moderated	CT_vs_T	-0.778056	0.406183	17.7166	-1.95915	49.0529	0.0557917	-2.54628	0.990163	0.879921	0.0886361
A0A2I2UT95	Ubiquitin conjugating enzyme E2 R2 OS=Felis catus OX=9685 GN=UBE2R2 PE=3 SV=2	2	tr|A0A2I2UT95|A0A2I2UT95_FELCA	A0A2I2UT95	A0A2I2UT95	FALSE	FALSE	Linear_Model_moderated	M_vs_T	3.17122	0.296393	19.6913	10.943	49.0529	9.15904e-15	1.403	4.93944	0.879921	8.92116e-14
A0A2I2UT95	Ubiquitin conjugating enzyme E2 R2 OS=Felis catus OX=9685 GN=UBE2R2 PE=3 SV=2	2	tr|A0A2I2UT95|A0A2I2UT95_FELCA	A0A2I2UT95	A0A2I2UT95	FALSE	FALSE	Imputed_Mean_moderated	F_vs_T	-0.906257	0.32155	17.6525	-2.8828	49.0245	0.00583693	-2.67437	0.861851	0.879853	0.0176092
A0A2I2UTD8	RAB3 GTPase activating non-catalytic protein subunit 2 OS=Felis catus OX=9685 GN=RAB3GAP2 PE=3 SV=2	11	tr|A0A2I2UTD8|A0A2I2UTD8_FELCA	A0A2I2UTD8	A0A2I2UTD8	FALSE	FALSE	Linear_Model_moderated	CT_vs_T	-0.452169	0.28502	17.023	-1.59976	47.0529	0.116346	-1.92943	1.02509	0.734341	0.168118
A0A2I2UTD8	RAB3 GTPase activating non-catalytic protein subunit 2 OS=Felis catus OX=9685 GN=RAB3GAP2 PE=3 SV=2	11	tr|A0A2I2UTD8|A0A2I2UTD8_FELCA	A0A2I2UTD8	A0A2I2UTD8	FALSE	FALSE	Linear_Model_moderated	M_vs_T	-0.675511	0.28502	16.9114	-2.38994	47.0529	0.0209084	-2.15277	0.80175	0.734341	0.0350928
A0A2I2UTD8	RAB3 GTPase activating non-catalytic protein subunit 2 OS=Felis catus OX=9685 GN=RAB3GAP2 PE=3 SV=2	11	tr|A0A2I2UTD8|A0A2I2UTD8_FELCA	A0A2I2UTD8	A0A2I2UTD8	FALSE	FALSE	Imputed_Mean_moderated	F_vs_T	-0.049728	0.270393	17.2243	-0.185499	47.0245	0.853636	-1.52665	1.42719	0.734159	1
A0A2I2UTD9	Calcium voltage-gated channel auxiliary subunit alpha2delta 1 OS=Felis catus OX=9685 GN=CACNA2D1 PE=3 SV=1	19	tr|A0A2I2UTD9|A0A2I2UTD9_FELCA	A0A2I2UTD9	A0A2I2UTD9	FALSE	FALSE	Linear_Model_moderated	CT_vs_T	0.50342	0.243085	16.5357	2.08653	62.0529	0.0410464	-0.99089	1.99773	0.747553	0.0683765
A0A2I2UTD9	Calcium voltage-gated channel auxiliary subunit alpha2delta 1 OS=Felis catus OX=9685 GN=CACNA2D1 PE=3 SV=1	19	tr|A0A2I2UTD9|A0A2I2UTD9_FELCA	A0A2I2UTD9	A0A2I2UTD9	FALSE	FALSE	Linear_Model_moderated	M_vs_T	3.9954	0.228034	18.2817	17.6528	62.0529	7.07382e-26	2.50109	5.48971	0.747553	4.05529e-24
A0A2I2UTD9	Calcium voltage-gated channel auxiliary subunit alpha2delta 1 OS=Felis catus OX=9685 GN=CACNA2D1 PE=3 SV=1	19	tr|A0A2I2UTD9|A0A2I2UTD9_FELCA	A0A2I2UTD9	A0A2I2UTD9	FALSE	FALSE	Imputed_Mean_moderated	F_vs_T	0	0.238173	16.7417	0	62.0245	1	-1.49407	1.49407	0.747423	1
A0A2I2UTE6	phosphopyruvate hydratase OS=Felis catus OX=9685 GN=ENO1 PE=3 SV=3	39	tr|A0A2I2UTE6|A0A2I2UTE6_FELCA	A0A2I2UTE6	A0A2I2UTE6	FALSE	FALSE	Linear_Model_moderated	CT_vs_T	-2.21664	0.154815	18.4317	-14.1308	99.0529	1.75635e-25	-3.32611	-1.10716	0.559154	6.30396e-23
A0A2I2UTE6	phosphopyruvate hydratase OS=Felis catus OX=9685 GN=ENO1 PE=3 SV=3	39	tr|A0A2I2UTE6|A0A2I2UTE6_FELCA	A0A2I2UTE6	A0A2I2UTE6	FALSE	FALSE	Linear_Model_moderated	F_vs_T	-2.19259	0.150193	18.4438	-14.4076	99.0529	4.79087e-26	-3.30206	-1.08311	0.559154	3.01825e-24
A0A2I2UTE6	phosphopyruvate hydratase OS=Felis catus OX=9685 GN=ENO1 PE=3 SV=3	39	tr|A0A2I2UTE6|A0A2I2UTE6_FELCA	A0A2I2UTE6	A0A2I2UTE6	FALSE	FALSE	Linear_Model_moderated	M_vs_T	-0.499975	0.162805	19.2901	-3.03085	99.0529	0.00311162	-1.60945	0.6095	0.559154	0.00616777
A0A2I2UTP2	TBC1 domain family member 31 OS=Felis catus OX=9685 GN=TBC1D31 PE=4 SV=1	2	tr|A0A2I2UTP2|A0A2I2UTP2_FELCA	A0A2I2UTP2	A0A2I2UTP2	FALSE	FALSE	Linear_Model_moderated	CT_vs_T	2.21314	0.154138	18.6328	13.7497	46.0529	6.45938e-18	1.15348	3.27281	0.526455	2.41116e-16
A0A2I2UTP2	TBC1 domain family member 31 OS=Felis catus OX=9685 GN=TBC1D31 PE=4 SV=1	2	tr|A0A2I2UTP2|A0A2I2UTP2_FELCA	A0A2I2UTP2	A0A2I2UTP2	FALSE	FALSE	Imputed_Mean_moderated	F_vs_T	-0.326841	0.153762	17.3628	-2.03714	46.0245	0.0474104	-1.38569	0.73201	0.526041	0.11857
A0A2I2UTP2	TBC1 domain family member 31 OS=Felis catus OX=9685 GN=TBC1D31 PE=4 SV=1	2	tr|A0A2I2UTP2|A0A2I2UTP2_FELCA	A0A2I2UTP2	A0A2I2UTP2	FALSE	FALSE	Imputed_Mean_moderated	M_vs_T	2.21314	0.153762	18.6328	13.7941	46.0245	5.79777e-18	1.15429	3.27199	0.526041	1.23124e-16
A0A2I2UTT9	Amino acid transporter OS=Felis catus OX=9685 GN=SLC1A4 PE=2 SV=1	3	tr|A0A2I2UTT9|A0A2I2UTT9_FELCA	A0A2I2UTT9	A0A2I2UTT9	FALSE	FALSE	Linear_Model_moderated	CT_vs_T	-1.12397	0.473531	16.957	-2.35439	35.0529	0.0242842	-2.44463	0.196701	0.650575	0.0429693
A0A2I2UTT9	Amino acid transporter OS=Felis catus OX=9685 GN=SLC1A4 PE=2 SV=1	3	tr|A0A2I2UTT9|A0A2I2UTT9_FELCA	A0A2I2UTT9	A0A2I2UTT9	FALSE	FALSE	Linear_Model_moderated	M_vs_T	0.76355	0.315123	17.9007	2.40343	35.0529	0.0216671	-0.557117	2.08422	0.650575	0.0361184
A0A2I2UTT9	Amino acid transporter OS=Felis catus OX=9685 GN=SLC1A4 PE=2 SV=1	3	tr|A0A2I2UTT9|A0A2I2UTT9_FELCA	A0A2I2UTT9	A0A2I2UTT9	FALSE	FALSE	Imputed_Mean_moderated	F_vs_T	-0.319545	0.275163	17.3592	-1.15252	35.0245	0.256913	-1.63954	1.00045	0.650227	0.535269
A0A2I2UTY2	Transcription factor BTF3 OS=Felis catus OX=9685 GN=BTF3L4 PE=3 SV=2	6	tr|A0A2I2UTY2|A0A2I2UTY2_FELCA	A0A2I2UTY2	A0A2I2UTY2	FALSE	FALSE	Linear_Model_moderated	CT_vs_T	-0.901544	0.210376	17.6523	-4.12407	56.0529	0.000124397	-1.93401	0.130925	0.51541	0.000367365
A0A2I2UTY2	Transcription factor BTF3 OS=Felis catus OX=9685 GN=BTF3L4 PE=3 SV=2	6	tr|A0A2I2UTY2|A0A2I2UTY2_FELCA	A0A2I2UTY2	A0A2I2UTY2	FALSE	FALSE	Linear_Model_moderated	M_vs_T	-0.0676683	0.146332	18.0692	-0.445021	56.0529	0.658018	-1.10014	0.9648	0.51541	0.718746
A0A2I2UTY2	Transcription factor BTF3 OS=Felis catus OX=9685 GN=BTF3L4 PE=3 SV=2	6	tr|A0A2I2UTY2|A0A2I2UTY2_FELCA	A0A2I2UTY2	A0A2I2UTY2	FALSE	FALSE	Imputed_Mean_moderated	F_vs_T	-0.903656	0.165336	17.6512	-5.26343	56.0245	2.31196e-06	-1.93543	0.128118	0.515057	1.19656e-05
A0A2I2UTY5	Nexilin F-actin binding protein OS=Felis catus OX=9685 GN=NEXN PE=4 SV=2	10	tr|A0A2I2UTY5|A0A2I2UTY5_FELCA	A0A2I2UTY5	A0A2I2UTY5	FALSE	FALSE	Linear_Model_moderated	CT_vs_T	-0.997966	0.643553	14.2577	-1.59674	52.0529	0.116378	-3.05871	1.06278	1.02698	0.168118
A0A2I2UTY5	Nexilin F-actin binding protein OS=Felis catus OX=9685 GN=NEXN PE=4 SV=2	10	tr|A0A2I2UTY5|A0A2I2UTY5_FELCA	A0A2I2UTY5	A0A2I2UTY5	FALSE	FALSE	Linear_Model_moderated	M_vs_T	1.68551	0.311974	15.5995	5.56307	52.0529	9.31808e-07	-0.37524	3.74625	1.02698	3.13917e-06
A0A2I2UTY5	Nexilin F-actin binding protein OS=Felis catus OX=9685 GN=NEXN PE=4 SV=2	10	tr|A0A2I2UTY5|A0A2I2UTY5_FELCA	A0A2I2UTY5	A0A2I2UTY5	FALSE	FALSE	Imputed_Mean_moderated	F_vs_T	0	0.366317	15.9781	0	52.0245	1	-2.06081	2.06081	1.027	1
A0A2I2UTZ7	Angiotensin-converting enzyme OS=Felis catus OX=9685 GN=ACE PE=3 SV=2	5	tr|A0A2I2UTZ7|A0A2I2UTZ7_FELCA	A0A2I2UTZ7	A0A2I2UTZ7	FALSE	FALSE	Linear_Model_moderated	CT_vs_T	2.54649	0.439992	17.2763	5.96891	49.0529	2.60402e-07	0.49712	4.59587	1.01983	1.29122e-06
A0A2I2UTZ7	Angiotensin-converting enzyme OS=Felis catus OX=9685 GN=ACE PE=3 SV=2	5	tr|A0A2I2UTZ7|A0A2I2UTZ7_FELCA	A0A2I2UTZ7	A0A2I2UTZ7	FALSE	FALSE	Linear_Model_moderated	F_vs_T	2.3272	0.511074	17.1667	4.69621	49.0529	2.17007e-05	0.277828	4.37658	1.01983	5.93074e-05
A0A2I2UTZ7	Angiotensin-converting enzyme OS=Felis catus OX=9685 GN=ACE PE=3 SV=2	5	tr|A0A2I2UTZ7|A0A2I2UTZ7_FELCA	A0A2I2UTZ7	A0A2I2UTZ7	FALSE	FALSE	Linear_Model_moderated	M_vs_T	1.7228	0.488721	16.8645	3.63555	49.0529	0.000664198	-0.326576	3.77217	1.01983	0.00147515
A0A2I2UU04	Caveolae associated protein 3 OS=Felis catus OX=9685 GN=CAVIN3 PE=3 SV=3	11	tr|A0A2I2UU04|A0A2I2UU04_FELCA	A0A2I2UU04	A0A2I2UU04	FALSE	FALSE	Linear_Model_moderated	CT_vs_T	-0.0446094	0.280305	18.019	-0.161324	90.0529	0.8722	-1.89164	1.80242	0.929717	0.900771
A0A2I2UU04	Caveolae associated protein 3 OS=Felis catus OX=9685 GN=CAVIN3 PE=3 SV=3	11	tr|A0A2I2UU04|A0A2I2UU04_FELCA	A0A2I2UU04	A0A2I2UU04	FALSE	FALSE	Linear_Model_moderated	F_vs_T	0.946521	0.269774	18.5145	3.55658	90.0529	0.000601495	-0.900509	2.79355	0.929717	0.00126736
A0A2I2UU04	Caveolae associated protein 3 OS=Felis catus OX=9685 GN=CAVIN3 PE=3 SV=3	11	tr|A0A2I2UU04|A0A2I2UU04_FELCA	A0A2I2UU04	A0A2I2UU04	FALSE	FALSE	Linear_Model_moderated	M_vs_T	-0.0400024	0.280305	18.0213	-0.144663	90.0529	0.8853	-1.88703	1.80703	0.929717	0.910105
A0A2I2UU35	NADH dehydrogenase [ubiquinone] 1 alpha subcomplex subunit 5 OS=Felis catus OX=9685 GN=NDUFA5 PE=3 SV=2	3	tr|A0A2I2UU35|A0A2I2UU35_FELCA	A0A2I2UU35	A0A2I2UU35	FALSE	FALSE	Linear_Model_moderated	CT_vs_T	-0.94316	0.19912	16.4231	-4.67372	62.0529	1.63896e-05	-2.1381	0.251777	0.597786	5.75859e-05
A0A2I2UU35	NADH dehydrogenase [ubiquinone] 1 alpha subcomplex subunit 5 OS=Felis catus OX=9685 GN=NDUFA5 PE=3 SV=2	3	tr|A0A2I2UU35|A0A2I2UU35_FELCA	A0A2I2UU35	A0A2I2UU35	FALSE	FALSE	Linear_Model_moderated	M_vs_T	2.17542	0.174017	17.9824	12.3352	62.0529	2.40317e-18	0.98048	3.37036	0.597786	3.95391e-17
A0A2I2UU35	NADH dehydrogenase [ubiquinone] 1 alpha subcomplex subunit 5 OS=Felis catus OX=9685 GN=NDUFA5 PE=3 SV=2	3	tr|A0A2I2UU35|A0A2I2UU35_FELCA	A0A2I2UU35	A0A2I2UU35	FALSE	FALSE	Imputed_Mean_moderated	F_vs_T	0	0.186526	17.047	0	62.0245	1	-1.19447	1.19447	0.597547	1
A0A2I2UU74	Paraoxonase OS=Felis catus OX=9685 GN=PON1 PE=3 SV=1	8	tr|A0A2I2UU74|A0A2I2UU74_FELCA	A0A2I2UU74	A0A2I2UU74	FALSE	FALSE	Linear_Model_moderated	CT_vs_T	1.81126	0.328482	17.3491	5.63457	78.0529	2.67233e-07	-0.444088	4.0666	1.13287	1.32368e-06
A0A2I2UU74	Paraoxonase OS=Felis catus OX=9685 GN=PON1 PE=3 SV=1	8	tr|A0A2I2UU74|A0A2I2UU74_FELCA	A0A2I2UU74	A0A2I2UU74	FALSE	FALSE	Linear_Model_moderated	F_vs_T	0.242123	0.491	16.5646	0.503905	78.0529	0.615748	-2.01322	2.49747	1.13287	0.675295
A0A2I2UU74	Paraoxonase OS=Felis catus OX=9685 GN=PON1 PE=3 SV=1	8	tr|A0A2I2UU74|A0A2I2UU74_FELCA	A0A2I2UU74	A0A2I2UU74	FALSE	FALSE	Linear_Model_moderated	M_vs_T	-0.500384	0.341527	16.1933	-1.49717	78.0529	0.138381	-2.75573	1.75496	1.13287	0.190158
A0A2I2UU97	Propionyl-CoA carboxylase subunit beta OS=Felis catus OX=9685 GN=PCCB PE=4 SV=3	9	tr|A0A2I2UU97|A0A2I2UU97_FELCA	A0A2I2UU97	A0A2I2UU97	FALSE	FALSE	Linear_Model_moderated	CT_vs_T	-0.383094	0.238766	16.9492	-1.60864	60.0529	0.112941	-1.78546	1.01927	0.701089	0.163914
A0A2I2UU97	Propionyl-CoA carboxylase subunit beta OS=Felis catus OX=9685 GN=PCCB PE=4 SV=3	9	tr|A0A2I2UU97|A0A2I2UU97_FELCA	A0A2I2UU97	A0A2I2UU97	FALSE	FALSE	Linear_Model_moderated	F_vs_T	3.51297	0.716298	18.8972	4.91706	60.0529	7.14504e-06	2.11061	4.91533	0.701089	2.09854e-05
A0A2I2UU97	Propionyl-CoA carboxylase subunit beta OS=Felis catus OX=9685 GN=PCCB PE=4 SV=3	9	tr|A0A2I2UU97|A0A2I2UU97_FELCA	A0A2I2UU97	A0A2I2UU97	FALSE	FALSE	Linear_Model_moderated	M_vs_T	0.932641	0.212149	17.6071	4.40756	60.0529	4.38977e-05	-0.469721	2.335	0.701089	0.000118864
A0A2I2UUA5	Geranylgeranyl transferase type-2 subunit beta OS=Felis catus OX=9685 GN=RABGGTB PE=3 SV=2	1	tr|A0A2I2UUA5|A0A2I2UUA5_FELCA	A0A2I2UUA5	A0A2I2UUA5	FALSE	FALSE	Linear_Model_moderated	CT_vs_T	1.20722	0.200204	18.6445	5.98388	44.0529	3.54907e-07	-0.0909724	2.50542	0.644171	1.70898e-06
A0A2I2UUA5	Geranylgeranyl transferase type-2 subunit beta OS=Felis catus OX=9685 GN=RABGGTB PE=3 SV=2	1	tr|A0A2I2UUA5|A0A2I2UUA5_FELCA	A0A2I2UUA5	A0A2I2UUA5	FALSE	FALSE	Imputed_Mean_moderated	F_vs_T	-0.841447	0.199667	17.6201	-4.18388	44.0245	0.000134601	-2.13909	0.4562	0.643887	0.000538302
A0A2I2UUA5	Geranylgeranyl transferase type-2 subunit beta OS=Felis catus OX=9685 GN=RABGGTB PE=3 SV=2	1	tr|A0A2I2UUA5|A0A2I2UUA5_FELCA	A0A2I2UUA5	A0A2I2UUA5	FALSE	FALSE	Imputed_Mean_moderated	M_vs_T	1.20722	0.199667	18.6445	6.00262	44.0245	3.3385e-07	-0.0904236	2.50487	0.643887	1.26329e-06
A0A2I2UUB6	Ig-like domain-containing protein OS=Felis catus OX=9685 GN=LOC101088734 PE=3 SV=2	6	tr|A0A2I2UUB6|A0A2I2UUB6_FELCA	A0A2I2UUB6	A0A2I2UUB6	FALSE	FALSE	Linear_Model_moderated	CT_vs_T	-1.99346	0.460518	18.7151	-4.51507	46.0529	4.37517e-05	-4.55493	0.568019	1.27257	0.000141571
A0A2I2UUB6	Ig-like domain-containing protein OS=Felis catus OX=9685 GN=LOC101088734 PE=3 SV=2	6	tr|A0A2I2UUB6|A0A2I2UUB6_FELCA	A0A2I2UUB6	A0A2I2UUB6	FALSE	FALSE	Linear_Model_moderated	M_vs_T	-2.58633	0.646242	18.4186	-4.17439	46.0529	0.000131267	-5.1478	-0.0248502	1.27257	0.000328079
A0A2I2UUB6	Ig-like domain-containing protein OS=Felis catus OX=9685 GN=LOC101088734 PE=3 SV=2	6	tr|A0A2I2UUB6|A0A2I2UUB6_FELCA	A0A2I2UUB6	A0A2I2UUB6	FALSE	FALSE	Imputed_Mean_moderated	F_vs_T	-2.51241	0.490158	18.4556	-5.34572	46.0245	2.72857e-06	-5.07424	0.0494205	1.27273	1.40405e-05
A0A2I2UUG2	Protein kinase AMP-activated non-catalytic subunit beta 2 OS=Felis catus OX=9685 GN=PRKAB2 PE=3 SV=1	2	tr|A0A2I2UUG2|A0A2I2UUG2_FELCA	A0A2I2UUG2	A0A2I2UUG2	FALSE	FALSE	Imputed_Mean_moderated	CT_vs_T	0	0.141143	17.1994	0	22.0245	1	-1.02333	1.02333	0.493469	1
A0A2I2UUG2	Protein kinase AMP-activated non-catalytic subunit beta 2 OS=Felis catus OX=9685 GN=PRKAB2 PE=3 SV=1	2	tr|A0A2I2UUG2|A0A2I2UUG2_FELCA	A0A2I2UUG2	A0A2I2UUG2	FALSE	FALSE	Imputed_Mean_moderated	F_vs_T	0	0.141143	17.1994	0	22.0245	1	-1.02333	1.02333	0.493469	1
A0A2I2UUG2	Protein kinase AMP-activated non-catalytic subunit beta 2 OS=Felis catus OX=9685 GN=PRKAB2 PE=3 SV=1	2	tr|A0A2I2UUG2|A0A2I2UUG2_FELCA	A0A2I2UUG2	A0A2I2UUG2	FALSE	FALSE	Imputed_Mean_moderated	M_vs_T	1.30427	0.141143	17.8515	7.92922	22.0245	6.786e-08	0.280949	2.3276	0.493469	2.85875e-07
A0A2I2UUL6	Proline rich coiled-coil 2C OS=Felis catus OX=9685 GN=PRRC2C PE=4 SV=2	15	tr|A0A2I2UUL6|A0A2I2UUL6_FELCA	A0A2I2UUL6	A0A2I2UUL6	FALSE	FALSE	Linear_Model_moderated	CT_vs_T	2.53448	0.278601	18.3996	9.11509	41.0529	2.04537e-11	1.13954	3.92942	0.69075	2.03057e-10
A0A2I2UUL6	Proline rich coiled-coil 2C OS=Felis catus OX=9685 GN=PRRC2C PE=4 SV=2	15	tr|A0A2I2UUL6|A0A2I2UUL6_FELCA	A0A2I2UUL6	A0A2I2UUL6	FALSE	FALSE	Linear_Model_moderated	M_vs_T	-0.465792	0.370804	16.8995	-1.25864	41.0529	0.21527	-1.86074	0.929151	0.69075	0.280882
A0A2I2UUL6	Proline rich coiled-coil 2C OS=Felis catus OX=9685 GN=PRRC2C PE=4 SV=2	15	tr|A0A2I2UUL6|A0A2I2UUL6_FELCA	A0A2I2UUL6	A0A2I2UUL6	FALSE	FALSE	Imputed_Mean_moderated	F_vs_T	0	0.271468	17.1659	0	41.0245	1	-1.39446	1.39446	0.690497	1
A0A2I2UUQ0	ISG15 ubiquitin like modifier OS=Felis catus OX=9685 GN=ISG15 PE=4 SV=1	9	tr|A0A2I2UUQ0|A0A2I2UUQ0_FELCA	A0A2I2UUQ0	A0A2I2UUQ0	FALSE	FALSE	Linear_Model_moderated	CT_vs_T	-2.30164	0.336757	18.877	-6.99452	72.0529	1.12784e-09	-4.52511	-0.0781751	1.11539	8.40652e-09
A0A2I2UUQ0	ISG15 ubiquitin like modifier OS=Felis catus OX=9685 GN=ISG15 PE=4 SV=1	9	tr|A0A2I2UUQ0|A0A2I2UUQ0_FELCA	A0A2I2UUQ0	A0A2I2UUQ0	FALSE	FALSE	Linear_Model_moderated	F_vs_T	-0.662376	0.484142	19.6966	-1.40013	72.0529	0.165766	-2.88584	1.56109	1.11539	0.215103
A0A2I2UUQ0	ISG15 ubiquitin like modifier OS=Felis catus OX=9685 GN=ISG15 PE=4 SV=1	9	tr|A0A2I2UUQ0|A0A2I2UUQ0_FELCA	A0A2I2UUQ0	A0A2I2UUQ0	FALSE	FALSE	Linear_Model_moderated	M_vs_T	-3.23424	0.353415	18.4107	-9.36536	72.0529	4.34821e-14	-5.45771	-1.01077	1.11539	3.84424e-13
A0A2I2UUQ5	maleylacetoacetate isomerase OS=Felis catus OX=9685 GN=GSTZ1 PE=3 SV=1	7	tr|A0A2I2UUQ5|A0A2I2UUQ5_FELCA	A0A2I2UUQ5	A0A2I2UUQ5	FALSE	FALSE	Linear_Model_moderated	CT_vs_T	-0.829284	0.193294	16.9948	-4.28727	86.0529	4.70362e-05	-2.16808	0.509516	0.673469	0.000150974
A0A2I2UUQ5	maleylacetoacetate isomerase OS=Felis catus OX=9685 GN=GSTZ1 PE=3 SV=1	7	tr|A0A2I2UUQ5|A0A2I2UUQ5_FELCA	A0A2I2UUQ5	A0A2I2UUQ5	FALSE	FALSE	Linear_Model_moderated	F_vs_T	1.64006	0.212327	18.2295	7.7188	86.0529	1.94645e-11	0.30126	2.97886	0.673469	1.1302e-10
A0A2I2UUQ5	maleylacetoacetate isomerase OS=Felis catus OX=9685 GN=GSTZ1 PE=3 SV=1	7	tr|A0A2I2UUQ5|A0A2I2UUQ5_FELCA	A0A2I2UUQ5	A0A2I2UUQ5	FALSE	FALSE	Linear_Model_moderated	M_vs_T	1.2259	0.198548	18.0224	6.16999	86.0529	2.16111e-08	-0.112903	2.5647	0.673469	8.88913e-08
A0A2I2UUT8	AAA+ ATPase domain-containing protein OS=Felis catus OX=9685 GN=PSMC1 PE=3 SV=2	12	tr|A0A2I2UUT8|A0A2I2UUT8_FELCA	A0A2I2UUT8	A0A2I2UUT8	FALSE	FALSE	Linear_Model_moderated	CT_vs_T	-0.888823	0.144072	17.6795	-5.93494	67.0529	1.14808e-07	-1.87117	0.0935276	0.492165	6.10131e-07
A0A2I2UUT8	AAA+ ATPase domain-containing protein OS=Felis catus OX=9685 GN=PSMC1 PE=3 SV=2	12	tr|A0A2I2UUT8|A0A2I2UUT8_FELCA	A0A2I2UUT8	A0A2I2UUT8	FALSE	FALSE	Linear_Model_moderated	F_vs_T	-1.81912	0.482159	17.2143	-3.62956	67.0529	0.000549568	-2.80147	-0.836769	0.492165	0.00117365
A0A2I2UUT8	AAA+ ATPase domain-containing protein OS=Felis catus OX=9685 GN=PSMC1 PE=3 SV=2	12	tr|A0A2I2UUT8|A0A2I2UUT8_FELCA	A0A2I2UUT8	A0A2I2UUT8	FALSE	FALSE	Linear_Model_moderated	M_vs_T	-0.435215	0.139683	17.9063	-2.99738	67.0529	0.00381618	-1.41757	0.547136	0.492165	0.00746352
A0A2I2UUW4	Filamin B OS=Felis catus OX=9685 GN=FLNB PE=3 SV=1	97	tr|A0A2I2UUW4|A0A2I2UUW4_FELCA	A0A2I2UUW4	A0A2I2UUW4	FALSE	FALSE	Linear_Model_moderated	CT_vs_T	-0.842902	0.308787	17.6592	-2.78993	73.0529	0.00672017	-2.98919	1.30339	1.07693	0.0136493
A0A2I2UUW4	Filamin B OS=Felis catus OX=9685 GN=FLNB PE=3 SV=1	97	tr|A0A2I2UUW4|A0A2I2UUW4_FELCA	A0A2I2UUW4	A0A2I2UUW4	FALSE	FALSE	Linear_Model_moderated	F_vs_T	0.616634	1.12088	18.389	0.562268	73.0529	0.575655	-1.52966	2.76292	1.07693	0.637368
A0A2I2UUW4	Filamin B OS=Felis catus OX=9685 GN=FLNB PE=3 SV=1	97	tr|A0A2I2UUW4|A0A2I2UUW4_FELCA	A0A2I2UUW4	A0A2I2UUW4	FALSE	FALSE	Linear_Model_moderated	M_vs_T	-0.0372378	0.324723	18.0621	-0.117205	73.0529	0.907019	-2.18353	2.10905	1.07693	0.926205
A0A2I2UUY2	Myosin light chain 3 OS=Felis catus OX=9685 GN=MYL3 PE=4 SV=1	15	tr|A0A2I2UUY2|A0A2I2UUY2_FELCA	A0A2I2UUY2	A0A2I2UUY2	FALSE	FALSE	Linear_Model_moderated	CT_vs_T	-0.0970788	2.41065	18.9286	-0.0441853	28.0529	0.96507	-5.29339	5.09923	2.53697	0.974356
A0A2I2UUY2	Myosin light chain 3 OS=Felis catus OX=9685 GN=MYL3 PE=4 SV=1	15	tr|A0A2I2UUY2|A0A2I2UUY2_FELCA	A0A2I2UUY2	A0A2I2UUY2	FALSE	FALSE	Linear_Model_moderated	M_vs_T	4.5579	1.52463	21.2561	3.28011	28.0529	0.00277383	-0.638411	9.75421	2.53697	0.00554615
A0A2I2UUY2	Myosin light chain 3 OS=Felis catus OX=9685 GN=MYL3 PE=4 SV=1	15	tr|A0A2I2UUY2|A0A2I2UUY2_FELCA	A0A2I2UUY2	A0A2I2UUY2	FALSE	FALSE	Imputed_Mean_moderated	F_vs_T	-0.0970788	1.33719	18.9286	-0.079622	28.0245	0.937104	-5.29586	5.1017	2.53806	1
A0A2I2UUZ4	Phosphoglycolate phosphatase OS=Felis catus OX=9685 GN=PGP PE=3 SV=2	11	tr|A0A2I2UUZ4|A0A2I2UUZ4_FELCA	A0A2I2UUZ4	A0A2I2UUZ4	FALSE	FALSE	Linear_Model_moderated	CT_vs_T	-1.65539	0.189918	15.951	-8.52532	61.0529	5.4798e-12	-2.7745	-0.536287	0.559668	5.94622e-11
A0A2I2UUZ4	Phosphoglycolate phosphatase OS=Felis catus OX=9685 GN=PGP PE=3 SV=2	11	tr|A0A2I2UUZ4|A0A2I2UUZ4_FELCA	A0A2I2UUZ4	A0A2I2UUZ4	FALSE	FALSE	Linear_Model_moderated	M_vs_T	2.76202	0.161495	18.1597	16.728	61.0529	1.77262e-24	1.64292	3.88113	0.559668	7.65144e-23
A0A2I2UUZ4	Phosphoglycolate phosphatase OS=Felis catus OX=9685 GN=PGP PE=3 SV=2	11	tr|A0A2I2UUZ4|A0A2I2UUZ4_FELCA	A0A2I2UUZ4	A0A2I2UUZ4	FALSE	FALSE	Imputed_Mean_moderated	F_vs_T	0	0.174565	16.9891	0	61.0245	1	-1.11856	1.11856	0.55939	1
A0A2I2UV31	CB1 cannabinoid receptor-interacting protein 1 OS=Felis catus OX=9685 GN=PPP3R1 PE=3 SV=3	5	tr|A0A2I2UV31|A0A2I2UV31_FELCA	A0A2I2UV31	A0A2I2UV31	FALSE	FALSE	Linear_Model_moderated	CT_vs_T	1.20601	0.150449	17.5005	7.75821	67.0529	6.53644e-11	0.186346	2.22568	0.510861	5.89923e-10
A0A2I2UV31	CB1 cannabinoid receptor-interacting protein 1 OS=Felis catus OX=9685 GN=PPP3R1 PE=3 SV=3	5	tr|A0A2I2UV31|A0A2I2UV31_FELCA	A0A2I2UV31	A0A2I2UV31	FALSE	FALSE	Linear_Model_moderated	M_vs_T	1.6945	0.145865	17.7448	11.2431	67.0529	4.44847e-17	0.674833	2.71417	0.510861	6.13588e-16
A0A2I2UV31	CB1 cannabinoid receptor-interacting protein 1 OS=Felis catus OX=9685 GN=PPP3R1 PE=3 SV=3	5	tr|A0A2I2UV31|A0A2I2UV31_FELCA	A0A2I2UV31	A0A2I2UV31	FALSE	FALSE	Imputed_Mean_moderated	F_vs_T	0	0.150217	17.0484	0	67.0245	1	-1.01908	1.01908	0.510562	1
A0A2I2UVA0	CDGSH iron-sulfur domain-containing protein 2 OS=Felis catus OX=9685 GN=CISD1 PE=3 SV=3	3	tr|A0A2I2UVA0|A0A2I2UVA0_FELCA	A0A2I2UVA0	A0A2I2UVA0	FALSE	FALSE	Linear_Model_moderated	CT_vs_T	2.62414	0.215157	17.4322	12.0741	38.0529	1.38532e-14	1.32752	3.92075	0.640523	2.49571e-13
A0A2I2UVA0	CDGSH iron-sulfur domain-containing protein 2 OS=Felis catus OX=9685 GN=CISD1 PE=3 SV=3	3	tr|A0A2I2UVA0|A0A2I2UVA0_FELCA	A0A2I2UVA0	A0A2I2UVA0	FALSE	FALSE	Imputed_Mean_moderated	F_vs_T	0	0.214366	16.6598	0	38.0245	1	-1.29597	1.29597	0.64019	1
A0A2I2UVA0	CDGSH iron-sulfur domain-containing protein 2 OS=Felis catus OX=9685 GN=CISD1 PE=3 SV=3	3	tr|A0A2I2UVA0|A0A2I2UVA0_FELCA	A0A2I2UVA0	A0A2I2UVA0	FALSE	FALSE	Imputed_Mean_moderated	M_vs_T	2.62414	0.214366	17.4322	12.125	38.0245	1.23308e-14	1.32817	3.9201	0.64019	1.54265e-13
A0A2I2UVA9	ATP synthase subunit f, mitochondrial OS=Felis catus OX=9685 GN=ATP5MF PE=3 SV=2	2	tr|A0A2I2UVA9|A0A2I2UVA9_FELCA	A0A2I2UVA9	A0A2I2UVA9	FALSE	FALSE	Linear_Model_moderated	CT_vs_T	-0.606722	0.18783	18.6193	-3.21594	82.0529	0.00186087	-1.87885	0.665403	0.639484	0.00430909
A0A2I2UVA9	ATP synthase subunit f, mitochondrial OS=Felis catus OX=9685 GN=ATP5MF PE=3 SV=2	2	tr|A0A2I2UVA9|A0A2I2UVA9_FELCA	A0A2I2UVA9	A0A2I2UVA9	FALSE	FALSE	Linear_Model_moderated	F_vs_T	-0.441666	0.209681	18.7018	-2.09709	82.0529	0.0390639	-1.71379	0.830459	0.639484	0.0577706
A0A2I2UVA9	ATP synthase subunit f, mitochondrial OS=Felis catus OX=9685 GN=ATP5MF PE=3 SV=2	2	tr|A0A2I2UVA9|A0A2I2UVA9_FELCA	A0A2I2UVA9	A0A2I2UVA9	FALSE	FALSE	Linear_Model_moderated	M_vs_T	2.01562	0.18783	19.9305	10.6838	82.0529	3.34955e-17	0.743495	3.28774	0.639484	4.65512e-16
A0A2I2UVB1	Dysferlin OS=Felis catus OX=9685 GN=DYSF PE=3 SV=3	41	tr|A0A2I2UVB1|A0A2I2UVB1_FELCA	A0A2I2UVB1	A0A2I2UVB1	FALSE	FALSE	Linear_Model_moderated	CT_vs_T	0.752249	0.308445	15.259	2.4732	55.0529	0.0165056	-0.856939	2.36144	0.802988	0.0305252
A0A2I2UVB1	Dysferlin OS=Felis catus OX=9685 GN=DYSF PE=3 SV=3	41	tr|A0A2I2UVB1|A0A2I2UVB1_FELCA	A0A2I2UVB1	A0A2I2UVB1	FALSE	FALSE	Linear_Model_moderated	F_vs_T	6.69753	0.831815	18.2316	8.16515	55.0529	4.66494e-11	5.08835	8.30672	0.802988	2.53355e-10
A0A2I2UVB1	Dysferlin OS=Felis catus OX=9685 GN=DYSF PE=3 SV=3	41	tr|A0A2I2UVB1|A0A2I2UVB1_FELCA	A0A2I2UVB1	A0A2I2UVB1	FALSE	FALSE	Linear_Model_moderated	M_vs_T	4.75995	0.248966	17.2628	19.3882	55.0529	2.8778e-26	3.15076	6.36913	0.802988	1.73092e-24
A0A2I2UVF0	ILK associated serine/threonine phosphatase OS=Felis catus OX=9685 GN=ILKAP PE=3 SV=2	6	tr|A0A2I2UVF0|A0A2I2UVF0_FELCA	A0A2I2UVF0	A0A2I2UVF0	FALSE	FALSE	Linear_Model_moderated	CT_vs_T	-1.02964	0.449749	16.4492	-2.33674	43.0529	0.0241744	-2.6882	0.628917	0.822445	0.04284
A0A2I2UVF0	ILK associated serine/threonine phosphatase OS=Felis catus OX=9685 GN=ILKAP PE=3 SV=2	6	tr|A0A2I2UVF0|A0A2I2UVF0_FELCA	A0A2I2UVF0	A0A2I2UVF0	FALSE	FALSE	Linear_Model_moderated	M_vs_T	-0.834543	0.310757	16.5467	-2.74109	43.0529	0.00888114	-2.4931	0.824016	0.822445	0.0160834
A0A2I2UVF0	ILK associated serine/threonine phosphatase OS=Felis catus OX=9685 GN=ILKAP PE=3 SV=2	6	tr|A0A2I2UVF0|A0A2I2UVF0_FELCA	A0A2I2UVF0	A0A2I2UVF0	FALSE	FALSE	Imputed_Mean_moderated	F_vs_T	0	0.321133	17.0817	0	43.0245	1	-1.65834	1.65834	0.822322	1
A0A2I2UVG5	Sulfotransferase OS=Felis catus OX=9685 GN=LOC101088902 PE=3 SV=2	10	tr|A0A2I2UVG5|A0A2I2UVG5_FELCA	A0A2I2UVG5	A0A2I2UVG5	FALSE	FALSE	Linear_Model_moderated	CT_vs_T	1.17728	0.245353	18.9686	4.85752	76.0529	6.22001e-06	-0.503358	2.85793	0.843844	2.35573e-05
A0A2I2UVG5	Sulfotransferase OS=Felis catus OX=9685 GN=LOC101088902 PE=3 SV=2	10	tr|A0A2I2UVG5|A0A2I2UVG5_FELCA	A0A2I2UVG5	A0A2I2UVG5	FALSE	FALSE	Linear_Model_moderated	F_vs_T	-0.725877	0.385555	18.017	-1.90591	76.0529	0.0604412	-2.40652	0.954765	0.843844	0.0856517
A0A2I2UVG5	Sulfotransferase OS=Felis catus OX=9685 GN=LOC101088902 PE=3 SV=2	10	tr|A0A2I2UVG5|A0A2I2UVG5_FELCA	A0A2I2UVG5	A0A2I2UVG5	FALSE	FALSE	Linear_Model_moderated	M_vs_T	-1.95158	0.252022	17.4042	-7.83922	76.0529	2.22611e-11	-3.63223	-0.270941	0.843844	1.40096e-10
A0A2I2UVG8	Alanyl-tRNA synthetase domain containing 1 OS=Felis catus OX=9685 GN=AARSD1 PE=3 SV=3	6	tr|A0A2I2UVG8|A0A2I2UVG8_FELCA	A0A2I2UVG8	A0A2I2UVG8	FALSE	FALSE	Linear_Model_moderated	CT_vs_T	-1.38246	0.226772	17.8399	-6.11215	63.0529	6.81777e-08	-2.78599	0.0210766	0.702361	3.72939e-07
A0A2I2UVG8	Alanyl-tRNA synthetase domain containing 1 OS=Felis catus OX=9685 GN=AARSD1 PE=3 SV=3	6	tr|A0A2I2UVG8|A0A2I2UVG8_FELCA	A0A2I2UVG8	A0A2I2UVG8	FALSE	FALSE	Linear_Model_moderated	M_vs_T	0.1338	0.210869	18.5981	0.636175	63.0529	0.526965	-1.26973	1.53733	0.702361	0.598957
A0A2I2UVG8	Alanyl-tRNA synthetase domain containing 1 OS=Felis catus OX=9685 GN=AARSD1 PE=3 SV=3	6	tr|A0A2I2UVG8|A0A2I2UVG8_FELCA	A0A2I2UVG8	A0A2I2UVG8	FALSE	FALSE	Imputed_Mean_moderated	F_vs_T	-1.33176	0.220853	17.8653	-6.04717	63.0245	8.81261e-08	-2.73499	0.0714708	0.702204	5.51894e-07
A0A2I2UVJ7	PDZ and LIM domain 7 OS=Felis catus OX=9685 GN=PDLIM7 PE=4 SV=2	11	tr|A0A2I2UVJ7|A0A2I2UVJ7_FELCA	A0A2I2UVJ7	A0A2I2UVJ7	FALSE	FALSE	Linear_Model_moderated	CT_vs_T	-1.10629	0.329983	18.2373	-3.43224	68.0529	0.00102245	-3.25416	1.04158	1.07639	0.00252155
A0A2I2UVJ7	PDZ and LIM domain 7 OS=Felis catus OX=9685 GN=PDLIM7 PE=4 SV=2	11	tr|A0A2I2UVJ7|A0A2I2UVJ7_FELCA	A0A2I2UVJ7	A0A2I2UVJ7	FALSE	FALSE	Linear_Model_moderated	F_vs_T	0.484296	1.1222	19.0325	0.441819	68.0529	0.660021	-1.66357	2.63217	1.07639	0.71323
A0A2I2UVJ7	PDZ and LIM domain 7 OS=Felis catus OX=9685 GN=PDLIM7 PE=4 SV=2	11	tr|A0A2I2UVJ7|A0A2I2UVJ7_FELCA	A0A2I2UVJ7	A0A2I2UVJ7	FALSE	FALSE	Linear_Model_moderated	M_vs_T	3.87017	0.325105	20.7255	12.1873	68.0529	9.02066e-19	1.7223	6.01804	1.07639	1.62239e-17
A0A2I2UVN4	ubiquitinyl hydrolase 1 OS=Felis catus OX=9685 GN=OTUD6B PE=4 SV=3	2	tr|A0A2I2UVN4|A0A2I2UVN4_FELCA	A0A2I2UVN4	A0A2I2UVN4	FALSE	FALSE	Linear_Model_moderated	CT_vs_T	-2.74447	0.441702	15.9978	-6.1115	42.0529	2.73237e-07	-3.97944	-1.5095	0.611975	1.34986e-06
A0A2I2UVN4	ubiquitinyl hydrolase 1 OS=Felis catus OX=9685 GN=OTUD6B PE=4 SV=3	2	tr|A0A2I2UVN4|A0A2I2UVN4_FELCA	A0A2I2UVN4	A0A2I2UVN4	FALSE	FALSE	Linear_Model_moderated	M_vs_T	-0.923424	0.210071	16.9083	-4.32368	42.0529	9.22274e-05	-2.15839	0.311545	0.611975	0.000235806
A0A2I2UVN4	ubiquitinyl hydrolase 1 OS=Felis catus OX=9685 GN=OTUD6B PE=4 SV=3	2	tr|A0A2I2UVN4|A0A2I2UVN4_FELCA	A0A2I2UVN4	A0A2I2UVN4	FALSE	FALSE	Imputed_Mean_moderated	F_vs_T	-0.170666	0.23313	17.2847	-0.720452	42.0245	0.475235	-1.40498	1.06365	0.611639	0.903154
A0A2I2UVN8	Ubiquitin specific peptidase 28 OS=Felis catus OX=9685 GN=USP28 PE=4 SV=1	1	tr|A0A2I2UVN8|A0A2I2UVN8_FELCA	A0A2I2UVN8	A0A2I2UVN8	FALSE	FALSE	Linear_Model_moderated	CT_vs_T	3.38446	0.326471	19.0511	10.2281	46.0529	1.9505e-13	2.14128	4.62763	0.617625	2.90768e-12
A0A2I2UVN8	Ubiquitin specific peptidase 28 OS=Felis catus OX=9685 GN=USP28 PE=4 SV=1	1	tr|A0A2I2UVN8|A0A2I2UVN8_FELCA	A0A2I2UVN8	A0A2I2UVN8	FALSE	FALSE	Linear_Model_moderated	M_vs_T	1.15404	0.205708	17.9359	5.53504	46.0529	1.42767e-06	-0.0891334	2.39722	0.617625	4.71904e-06
A0A2I2UVN8	Ubiquitin specific peptidase 28 OS=Felis catus OX=9685 GN=USP28 PE=4 SV=1	1	tr|A0A2I2UVN8|A0A2I2UVN8_FELCA	A0A2I2UVN8	A0A2I2UVN8	FALSE	FALSE	Imputed_Mean_moderated	F_vs_T	-0.159447	0.225022	17.2791	-0.699444	46.0245	0.487795	-1.40204	1.08315	0.617325	0.918685
A0A2I2UVP7	Integrin subunit alpha 6 OS=Felis catus OX=9685 GN=ITGA6 PE=3 SV=2	17	tr|A0A2I2UVP7|A0A2I2UVP7_FELCA	A0A2I2UVP7	A0A2I2UVP7	FALSE	FALSE	Linear_Model_moderated	CT_vs_T	1.5922	0.233533	17.0054	6.89636	58.0529	4.35724e-09	0.0257384	3.15867	0.782576	2.91273e-08
A0A2I2UVP7	Integrin subunit alpha 6 OS=Felis catus OX=9685 GN=ITGA6 PE=3 SV=2	17	tr|A0A2I2UVP7|A0A2I2UVP7_FELCA	A0A2I2UVP7	A0A2I2UVP7	FALSE	FALSE	Linear_Model_moderated	M_vs_T	0.486662	0.30468	16.4526	1.61567	58.0529	0.111587	-1.0798	2.05313	0.782576	0.157467
A0A2I2UVP7	Integrin subunit alpha 6 OS=Felis catus OX=9685 GN=ITGA6 PE=3 SV=2	17	tr|A0A2I2UVP7|A0A2I2UVP7_FELCA	A0A2I2UVP7	A0A2I2UVP7	FALSE	FALSE	Imputed_Mean_moderated	F_vs_T	0	0.259106	16.7043	0	58.0245	1	-1.56625	1.56625	0.78246	1
A0A2I2UVW9	Condensin complex subunit 2 OS=Felis catus OX=9685 GN=NCAPH PE=3 SV=1	3	tr|A0A2I2UVW9|A0A2I2UVW9_FELCA	A0A2I2UVW9	A0A2I2UVW9	FALSE	FALSE	Linear_Model_moderated	CT_vs_T	-0.970634	0.138244	16.4735	-6.74431	67.0529	4.3194e-09	-1.94433	0.0030585	0.487827	2.89574e-08
A0A2I2UVW9	Condensin complex subunit 2 OS=Felis catus OX=9685 GN=NCAPH PE=3 SV=1	3	tr|A0A2I2UVW9|A0A2I2UVW9_FELCA	A0A2I2UVW9	A0A2I2UVW9	FALSE	FALSE	Linear_Model_moderated	M_vs_T	-1.59809	0.142588	16.1598	-10.7658	67.0529	2.93463e-16	-2.57178	-0.624395	0.487827	3.54183e-15
A0A2I2UVW9	Condensin complex subunit 2 OS=Felis catus OX=9685 GN=NCAPH PE=3 SV=1	3	tr|A0A2I2UVW9|A0A2I2UVW9_FELCA	A0A2I2UVW9	A0A2I2UVW9	FALSE	FALSE	Imputed_Mean_moderated	F_vs_T	0	0.142368	17.0791	0	67.0245	1	-0.973055	0.973055	0.487504	1
A0A2I2UW03	TPX2 microtubule nucleation factor OS=Felis catus OX=9685 GN=TPX2 PE=3 SV=1	3	tr|A0A2I2UW03|A0A2I2UW03_FELCA	A0A2I2UW03	A0A2I2UW03	FALSE	FALSE	Linear_Model_moderated	CT_vs_T	2.33602	0.180941	17.1636	12.525	41.0529	1.31074e-15	1.18157	3.49047	0.571662	2.99713e-14
A0A2I2UW03	TPX2 microtubule nucleation factor OS=Felis catus OX=9685 GN=TPX2 PE=3 SV=1	3	tr|A0A2I2UW03|A0A2I2UW03_FELCA	A0A2I2UW03	A0A2I2UW03	FALSE	FALSE	Imputed_Mean_moderated	F_vs_T	0	0.179935	16.5975	0	41.0245	1	-1.15367	1.15367	0.571265	1
A0A2I2UW03	TPX2 microtubule nucleation factor OS=Felis catus OX=9685 GN=TPX2 PE=3 SV=1	3	tr|A0A2I2UW03|A0A2I2UW03_FELCA	A0A2I2UW03	A0A2I2UW03	FALSE	FALSE	Imputed_Mean_moderated	M_vs_T	2.33602	0.179935	17.1636	12.6038	41.0245	1.07973e-15	1.18235	3.48969	0.571265	1.57044e-14
A0A2I2UW05	Guanidinoacetate N-methyltransferase OS=Felis catus OX=9685 GN=GAMT PE=4 SV=3	4	tr|A0A2I2UW05|A0A2I2UW05_FELCA	A0A2I2UW05	A0A2I2UW05	FALSE	FALSE	Linear_Model_moderated	CT_vs_T	3.60499	0.430785	17.5779	7.22621	24.0529	1.79539e-07	2.60029	4.60969	0.486854	9.17558e-07
A0A2I2UW05	Guanidinoacetate N-methyltransferase OS=Felis catus OX=9685 GN=GAMT PE=4 SV=3	4	tr|A0A2I2UW05|A0A2I2UW05_FELCA	A0A2I2UW05	A0A2I2UW05	FALSE	FALSE	Imputed_Mean_moderated	F_vs_T	0	0.132943	16.4874	0	24.0245	1	-1.00289	1.00289	0.485948	1
A0A2I2UW05	Guanidinoacetate N-methyltransferase OS=Felis catus OX=9685 GN=GAMT PE=4 SV=3	4	tr|A0A2I2UW05|A0A2I2UW05_FELCA	A0A2I2UW05	A0A2I2UW05	FALSE	FALSE	Imputed_Mean_moderated	M_vs_T	3.60499	0.132943	17.5779	23.4593	24.0245	4.53329e-18	2.6021	4.60789	0.485948	9.73206e-17
A0A2I2UW24	Acidic leucine-rich nuclear phosphoprotein 32 family member OS=Felis catus OX=9685 GN=ANP32A PE=3 SV=1	12	tr|A0A2I2UW24|A0A2I2UW24_FELCA	A0A2I2UW24	A0A2I2UW24	FALSE	FALSE	Linear_Model_moderated	CT_vs_T	-2.07494	0.134838	18.558	-14.8178	71.0529	1.99789e-23	-3.04708	-1.10281	0.487549	3.58544e-21
A0A2I2UW24	Acidic leucine-rich nuclear phosphoprotein 32 family member OS=Felis catus OX=9685 GN=ANP32A PE=3 SV=1	12	tr|A0A2I2UW24|A0A2I2UW24_FELCA	A0A2I2UW24	A0A2I2UW24	FALSE	FALSE	Linear_Model_moderated	M_vs_T	-2.05877	0.138503	18.5661	-14.3132	71.0529	1.2733e-22	-3.0309	-1.08664	0.487549	4.06237e-21
A0A2I2UW24	Acidic leucine-rich nuclear phosphoprotein 32 family member OS=Felis catus OX=9685 GN=ANP32A PE=3 SV=1	12	tr|A0A2I2UW24|A0A2I2UW24_FELCA	A0A2I2UW24	A0A2I2UW24	FALSE	FALSE	Imputed_Mean_moderated	F_vs_T	-2.39608	0.138439	18.3974	-16.6765	71.0245	2.90484e-26	-3.36761	-1.42455	0.487244	2.51456e-24
A0A2I2UW96	pyruvate carboxylase OS=Felis catus OX=9685 GN=PC PE=4 SV=1	23	tr|A0A2I2UW96|A0A2I2UW96_FELCA	A0A2I2UW96	A0A2I2UW96	FALSE	FALSE	Linear_Model_moderated	CT_vs_T	0.373168	0.404003	17.6386	0.946142	81.0529	0.346888	-2.2868	3.03314	1.33689	0.426447
A0A2I2UW96	pyruvate carboxylase OS=Felis catus OX=9685 GN=PC PE=4 SV=1	23	tr|A0A2I2UW96|A0A2I2UW96_FELCA	A0A2I2UW96	A0A2I2UW96	FALSE	FALSE	Linear_Model_moderated	F_vs_T	2.34676	0.462284	18.6254	5.19991	81.0529	1.46493e-06	-0.31321	5.00672	1.33689	4.64941e-06
A0A2I2UW96	pyruvate carboxylase OS=Felis catus OX=9685 GN=PC PE=4 SV=1	23	tr|A0A2I2UW96|A0A2I2UW96_FELCA	A0A2I2UW96	A0A2I2UW96	FALSE	FALSE	Linear_Model_moderated	M_vs_T	-0.224463	0.404003	17.3398	-0.56911	81.0529	0.570855	-2.88443	2.4355	1.33689	0.639532
A0A2I2UWG4	Coatomer subunit gamma OS=Felis catus OX=9685 GN=COPG1 PE=3 SV=1	30	tr|A0A2I2UWG4|A0A2I2UWG4_FELCA	A0A2I2UWG4	A0A2I2UWG4	FALSE	FALSE	Linear_Model_moderated	CT_vs_T	-1.63886	0.192652	17.2109	-8.46736	65.0529	4.29776e-12	-2.9297	-0.348012	0.646358	4.82051e-11
A0A2I2UWG4	Coatomer subunit gamma OS=Felis catus OX=9685 GN=COPG1 PE=3 SV=1	30	tr|A0A2I2UWG4|A0A2I2UWG4_FELCA	A0A2I2UWG4	A0A2I2UWG4	FALSE	FALSE	Linear_Model_moderated	M_vs_T	-2.45922	0.199192	16.8007	-12.2887	65.0529	1.29451e-18	-3.75007	-1.16838	0.646358	2.22983e-17
A0A2I2UWG4	Coatomer subunit gamma OS=Felis catus OX=9685 GN=COPG1 PE=3 SV=1	30	tr|A0A2I2UWG4|A0A2I2UWG4_FELCA	A0A2I2UWG4	A0A2I2UWG4	FALSE	FALSE	Imputed_Mean_moderated	F_vs_T	-0.830928	0.198544	17.6149	-4.1669	65.0245	9.29953e-05	-2.1214	0.459547	0.646167	0.000381579
A0A2I2UWJ5	Dynactin subunit 1 OS=Felis catus OX=9685 GN=DCTN1 PE=3 SV=3	28	tr|A0A2I2UWJ5|A0A2I2UWJ5_FELCA	A0A2I2UWJ5	A0A2I2UWJ5	FALSE	FALSE	Linear_Model_moderated	CT_vs_T	1.67043	0.239565	18.6493	7.05694	71.0529	9.20219e-10	0.0271404	3.31372	0.82415	7.03892e-09
A0A2I2UWJ5	Dynactin subunit 1 OS=Felis catus OX=9685 GN=DCTN1 PE=3 SV=3	28	tr|A0A2I2UWJ5|A0A2I2UWJ5_FELCA	A0A2I2UWJ5	A0A2I2UWJ5	FALSE	FALSE	Linear_Model_moderated	M_vs_T	-0.365638	0.246076	17.6313	-1.50381	71.0529	0.137062	-2.00893	1.27765	0.82415	0.188699
A0A2I2UWJ5	Dynactin subunit 1 OS=Felis catus OX=9685 GN=DCTN1 PE=3 SV=3	28	tr|A0A2I2UWJ5|A0A2I2UWJ5_FELCA	A0A2I2UWJ5	A0A2I2UWJ5	FALSE	FALSE	Imputed_Mean_moderated	F_vs_T	-0.614715	0.245963	17.5068	-2.52962	71.0245	0.0136392	-2.25787	1.02844	0.824077	0.0380268
A0A2I2UWL3	Serine/threonine-protein phosphatase OS=Felis catus OX=9685 GN=PPP3CA PE=3 SV=1	9	tr|A0A2I2UWL3|A0A2I2UWL3_FELCA	A0A2I2UWL3	A0A2I2UWL3	FALSE	FALSE	Linear_Model_moderated	CT_vs_T	-0.690284	0.13202	17.9377	-4.99375	69.0529	4.26746e-06	-1.62499	0.244419	0.468542	1.65382e-05
A0A2I2UWL3	Serine/threonine-protein phosphatase OS=Felis catus OX=9685 GN=PPP3CA PE=3 SV=1	9	tr|A0A2I2UWL3|A0A2I2UWL3_FELCA	A0A2I2UWL3	A0A2I2UWL3	FALSE	FALSE	Linear_Model_moderated	M_vs_T	1.67316	0.13202	19.1194	12.1042	69.0529	9.81882e-19	0.738455	2.60786	0.468542	1.74948e-17
A0A2I2UWL3	Serine/threonine-protein phosphatase OS=Felis catus OX=9685 GN=PPP3CA PE=3 SV=1	9	tr|A0A2I2UWL3|A0A2I2UWL3_FELCA	A0A2I2UWL3	A0A2I2UWL3	FALSE	FALSE	Imputed_Mean_moderated	F_vs_T	-1.08347	0.133914	17.7411	-7.7329	69.0245	6.14231e-11	-2.01751	-0.149432	0.468207	5.68375e-10
A0A2I2UWM9	40S ribosomal protein S18 OS=Felis catus OX=9685 GN=RPS18 PE=3 SV=2	13	tr|A0A2I2UWM9|A0A2I2UWM9_FELCA	A0A2I2UWM9	A0A2I2UWM9	FALSE	FALSE	Linear_Model_moderated	CT_vs_T	-1.55242	0.161177	18.8908	-9.49781	84.0529	5.877e-15	-2.6841	-0.420732	0.569089	1.1871e-13
A0A2I2UWM9	40S ribosomal protein S18 OS=Felis catus OX=9685 GN=RPS18 PE=3 SV=2	13	tr|A0A2I2UWM9|A0A2I2UWM9_FELCA	A0A2I2UWM9	A0A2I2UWM9	FALSE	FALSE	Linear_Model_moderated	F_vs_T	-2.58638	0.184818	18.3738	-13.7996	84.0529	2.60413e-23	-3.71806	-1.45469	0.569089	9.37487e-22
A0A2I2UWM9	40S ribosomal protein S18 OS=Felis catus OX=9685 GN=RPS18 PE=3 SV=2	13	tr|A0A2I2UWM9|A0A2I2UWM9_FELCA	A0A2I2UWM9	A0A2I2UWM9	FALSE	FALSE	Linear_Model_moderated	M_vs_T	-1.32043	0.165558	19.0067	-7.86474	84.0529	1.12664e-11	-2.45212	-0.188748	0.569089	7.48851e-11
A0A2I2UWT5	Testis expressed 10 OS=Felis catus OX=9685 GN=TEX10 PE=3 SV=3	4	tr|A0A2I2UWT5|A0A2I2UWT5_FELCA	A0A2I2UWT5	A0A2I2UWT5	FALSE	FALSE	Linear_Model_moderated	CT_vs_T	0.23135	0.103894	18.5051	1.96045	57.0529	0.0548326	-0.517643	0.980342	0.374043	0.0873801
A0A2I2UWT5	Testis expressed 10 OS=Felis catus OX=9685 GN=TEX10 PE=3 SV=3	4	tr|A0A2I2UWT5|A0A2I2UWT5_FELCA	A0A2I2UWT5	A0A2I2UWT5	FALSE	FALSE	Linear_Model_moderated	M_vs_T	1.73361	0.114251	19.2563	13.3589	57.0529	3.27345e-19	0.984619	2.4826	0.374043	6.35464e-18
A0A2I2UWT5	Testis expressed 10 OS=Felis catus OX=9685 GN=TEX10 PE=3 SV=3	4	tr|A0A2I2UWT5|A0A2I2UWT5_FELCA	A0A2I2UWT5	A0A2I2UWT5	FALSE	FALSE	Imputed_Mean_moderated	F_vs_T	-1.19006	0.108766	17.7944	-9.64732	57.0245	1.37254e-13	-1.93794	-0.442186	0.373481	1.78796e-12
A0A2I2UX20	SH3 domain containing kinase binding protein 1 OS=Felis catus OX=9685 GN=SH3KBP1 PE=4 SV=2	13	tr|A0A2I2UX20|A0A2I2UX20_FELCA	A0A2I2UX20	A0A2I2UX20	FALSE	FALSE	Linear_Model_moderated	CT_vs_T	-0.44378	0.230736	16.9275	-1.9111	45.0529	0.0623667	-1.75127	0.86371	0.649188	0.0979479
A0A2I2UX20	SH3 domain containing kinase binding protein 1 OS=Felis catus OX=9685 GN=SH3KBP1 PE=4 SV=2	13	tr|A0A2I2UX20|A0A2I2UX20_FELCA	A0A2I2UX20	A0A2I2UX20	FALSE	FALSE	Linear_Model_moderated	M_vs_T	0.359208	0.314058	17.329	1.1365	45.0529	0.261758	-0.948281	1.6667	0.649188	0.333585
A0A2I2UX20	SH3 domain containing kinase binding protein 1 OS=Felis catus OX=9685 GN=SH3KBP1 PE=4 SV=2	13	tr|A0A2I2UX20|A0A2I2UX20_FELCA	A0A2I2UX20	A0A2I2UX20	FALSE	FALSE	Imputed_Mean_moderated	F_vs_T	0	0.240959	17.1744	0	45.0245	1	-1.30696	1.30696	0.648916	1
A0A2I2UX31	Caldesmon 1 OS=Felis catus OX=9685 GN=CALD1 PE=4 SV=3	38	tr|A0A2I2UX31|A0A2I2UX31_FELCA	A0A2I2UX31	A0A2I2UX31	FALSE	FALSE	Linear_Model_moderated	CT_vs_T	-1.74131	0.290496	18.1092	-6.08525	91.0529	2.70899e-08	-3.69488	0.21225	0.983489	1.57411e-07
A0A2I2UX31	Caldesmon 1 OS=Felis catus OX=9685 GN=CALD1 PE=4 SV=3	38	tr|A0A2I2UX31|A0A2I2UX31_FELCA	A0A2I2UX31	A0A2I2UX31	FALSE	FALSE	Linear_Model_moderated	F_vs_T	-1.68769	0.286759	18.136	-5.97472	91.0529	4.4154e-08	-3.64125	0.265878	0.983489	1.70657e-07
A0A2I2UX31	Caldesmon 1 OS=Felis catus OX=9685 GN=CALD1 PE=4 SV=3	38	tr|A0A2I2UX31|A0A2I2UX31_FELCA	A0A2I2UX31	A0A2I2UX31	FALSE	FALSE	Linear_Model_moderated	M_vs_T	-1.86044	0.294553	18.0497	-6.41202	91.0529	6.27155e-09	-3.81401	0.0931214	0.983489	2.76567e-08
A0A2I2UXH7	NLR family member X1 OS=Felis catus OX=9685 GN=NLRX1 PE=4 SV=1	5	tr|A0A2I2UXH7|A0A2I2UXH7_FELCA	A0A2I2UXH7	A0A2I2UXH7	FALSE	FALSE	Linear_Model_moderated	CT_vs_T	-0.912565	0.324698	16.8066	-2.77454	52.0529	0.00765893	-2.14139	0.316259	0.612392	0.015331
A0A2I2UXH7	NLR family member X1 OS=Felis catus OX=9685 GN=NLRX1 PE=4 SV=1	5	tr|A0A2I2UXH7|A0A2I2UXH7_FELCA	A0A2I2UXH7	A0A2I2UXH7	FALSE	FALSE	Linear_Model_moderated	M_vs_T	-0.0602054	0.17981	17.2328	-0.330544	52.0529	0.742316	-1.28903	1.16862	0.612392	0.79282
A0A2I2UXH7	NLR family member X1 OS=Felis catus OX=9685 GN=NLRX1 PE=4 SV=1	5	tr|A0A2I2UXH7|A0A2I2UXH7_FELCA	A0A2I2UXH7	A0A2I2UXH7	FALSE	FALSE	Imputed_Mean_moderated	F_vs_T	-0.0635227	0.209424	17.2312	-0.299572	52.0245	0.765697	-1.29182	1.16477	0.612121	1
A0A2I2UXU4	Voltage dependent anion channel 1 OS=Felis catus OX=9685 GN=VDAC1 PE=3 SV=1	10	tr|A0A2I2UXU4|A0A2I2UXU4_FELCA	A0A2I2UXU4	A0A2I2UXU4	FALSE	FALSE	Linear_Model_moderated	CT_vs_T	-0.852083	0.146174	18.5841	-5.58999	67.0529	4.50076e-07	-1.81643	0.112266	0.483146	2.12987e-06
A0A2I2UXU4	Voltage dependent anion channel 1 OS=Felis catus OX=9685 GN=VDAC1 PE=3 SV=1	10	tr|A0A2I2UXU4|A0A2I2UXU4_FELCA	A0A2I2UXU4	A0A2I2UXU4	FALSE	FALSE	Linear_Model_moderated	F_vs_T	-1.61501	0.281965	18.2026	-5.49262	67.0529	6.58909e-07	-2.57936	-0.650664	0.483146	2.2258e-06
A0A2I2UXU4	Voltage dependent anion channel 1 OS=Felis catus OX=9685 GN=VDAC1 PE=3 SV=1	10	tr|A0A2I2UXU4|A0A2I2UXU4_FELCA	A0A2I2UXU4	A0A2I2UXU4	FALSE	FALSE	Linear_Model_moderated	M_vs_T	2.22548	0.136687	20.1229	15.6133	67.0529	5.08368e-24	1.26113	3.18983	0.483146	2.11955e-22
A0A2I2UXX3	Latent transforming growth factor beta binding protein 4 OS=Felis catus OX=9685 GN=LTBP4 PE=4 SV=3	2	tr|A0A2I2UXX3|A0A2I2UXX3_FELCA	A0A2I2UXX3	A0A2I2UXX3	FALSE	FALSE	Linear_Model_moderated	CT_vs_T	0.410186	0.878006	18.7162	0.509317	28.0529	0.614513	-3.2931	4.11347	1.80804	0.682207
A0A2I2UXX3	Latent transforming growth factor beta binding protein 4 OS=Felis catus OX=9685 GN=LTBP4 PE=4 SV=3	2	tr|A0A2I2UXX3|A0A2I2UXX3_FELCA	A0A2I2UXX3	A0A2I2UXX3	FALSE	FALSE	Linear_Model_moderated	M_vs_T	-0.608122	2.02513	18.2071	-0.327373	28.0529	0.745817	-4.31141	3.09516	1.80804	0.795928
A0A2I2UXX3	Latent transforming growth factor beta binding protein 4 OS=Felis catus OX=9685 GN=LTBP4 PE=4 SV=3	2	tr|A0A2I2UXX3|A0A2I2UXX3_FELCA	A0A2I2UXX3	A0A2I2UXX3	FALSE	FALSE	Imputed_Mean_moderated	F_vs_T	-1.31174	0.788447	17.8553	-1.81311	28.0245	0.0805393	-5.01651	2.39303	1.80868	0.191348
A0A2I2UY22	Cytochrome c oxidase subunit 4 OS=Felis catus OX=9685 GN=COX4I1 PE=3 SV=2	6	tr|A0A2I2UY22|A0A2I2UY22_FELCA	A0A2I2UY22	A0A2I2UY22	FALSE	FALSE	Linear_Model_moderated	CT_vs_T	-0.894688	0.235213	18.7266	-3.8107	62.0529	0.000320731	-2.28493	0.495553	0.69549	0.000872104
A0A2I2UY22	Cytochrome c oxidase subunit 4 OS=Felis catus OX=9685 GN=COX4I1 PE=3 SV=2	6	tr|A0A2I2UY22|A0A2I2UY22_FELCA	A0A2I2UY22	A0A2I2UY22	FALSE	FALSE	Linear_Model_moderated	F_vs_T	-0.482437	0.709548	18.9328	-0.681165	62.0529	0.498301	-1.87268	0.907804	0.69549	0.562598
A0A2I2UY22	Cytochrome c oxidase subunit 4 OS=Felis catus OX=9685 GN=COX4I1 PE=3 SV=2	6	tr|A0A2I2UY22|A0A2I2UY22_FELCA	A0A2I2UY22	A0A2I2UY22	FALSE	FALSE	Linear_Model_moderated	M_vs_T	2.56963	0.205559	20.4588	12.5236	62.0529	1.22331e-18	1.17939	3.95987	0.69549	2.11787e-17
A0A2I2UY31	Matrin 3 OS=Felis catus OX=9685 GN=MATR3 PE=4 SV=1	22	tr|A0A2I2UY31|A0A2I2UY31_FELCA	A0A2I2UY31	A0A2I2UY31	FALSE	FALSE	Linear_Model_moderated	CT_vs_T	-1.75136	0.160374	17.6622	-10.7656	73.0529	9.91551e-17	-2.90706	-0.595671	0.579884	2.83839e-15
A0A2I2UY31	Matrin 3 OS=Felis catus OX=9685 GN=MATR3 PE=4 SV=1	22	tr|A0A2I2UY31|A0A2I2UY31_FELCA	A0A2I2UY31	A0A2I2UY31	FALSE	FALSE	Linear_Model_moderated	M_vs_T	-1.78477	0.168651	17.6455	-10.4325	73.0529	4.03222e-16	-2.94047	-0.629081	0.579884	4.74173e-15
A0A2I2UY31	Matrin 3 OS=Felis catus OX=9685 GN=MATR3 PE=4 SV=1	22	tr|A0A2I2UY31|A0A2I2UY31_FELCA	A0A2I2UY31	A0A2I2UY31	FALSE	FALSE	Imputed_Mean_moderated	F_vs_T	-1.33848	0.166182	17.8686	-7.94304	73.0245	1.79798e-11	-2.49375	-0.183212	0.579667	1.75131e-10
A0A2I2UY34	U6 snRNA-associated Sm-like protein LSm8 OS=Felis catus OX=9685 GN=LSM8 PE=3 SV=2	4	tr|A0A2I2UY34|A0A2I2UY34_FELCA	A0A2I2UY34	A0A2I2UY34	FALSE	FALSE	Linear_Model_moderated	CT_vs_T	-0.843719	0.162577	18.2558	-5.05746	65.0529	3.70725e-06	-1.9198	0.232366	0.538821	1.44391e-05
A0A2I2UY34	U6 snRNA-associated Sm-like protein LSm8 OS=Felis catus OX=9685 GN=LSM8 PE=3 SV=2	4	tr|A0A2I2UY34|A0A2I2UY34_FELCA	A0A2I2UY34	A0A2I2UY34	FALSE	FALSE	Linear_Model_moderated	F_vs_T	2.75297	0.384805	20.0541	6.97195	65.0529	1.93728e-09	1.67688	3.82905	0.538821	8.84412e-09
A0A2I2UY34	U6 snRNA-associated Sm-like protein LSm8 OS=Felis catus OX=9685 GN=LSM8 PE=3 SV=2	4	tr|A0A2I2UY34|A0A2I2UY34_FELCA	A0A2I2UY34	A0A2I2UY34	FALSE	FALSE	Linear_Model_moderated	M_vs_T	-0.893673	0.159782	18.2308	-5.45062	65.0529	8.28935e-07	-1.96976	0.182411	0.538821	2.81087e-06
A0A2I2UY49	Dynein light chain OS=Felis catus OX=9685 GN=DYNLL1 PE=3 SV=1	4	tr|A0A2I2UY49|A0A2I2UY49_FELCA	A0A2I2UY49	A0A2I2UY49	FALSE	FALSE	Linear_Model_moderated	CT_vs_T	-0.971442	0.367373	17.5956	-2.66798	53.0529	0.0100986	-2.47145	0.528562	0.747871	0.019702
A0A2I2UY49	Dynein light chain OS=Felis catus OX=9685 GN=DYNLL1 PE=3 SV=1	4	tr|A0A2I2UY49|A0A2I2UY49_FELCA	A0A2I2UY49	A0A2I2UY49	FALSE	FALSE	Linear_Model_moderated	M_vs_T	1.15933	0.225953	18.661	5.1768	53.0529	3.54544e-06	-0.340672	2.65934	0.747871	1.11754e-05
A0A2I2UY49	Dynein light chain OS=Felis catus OX=9685 GN=DYNLL1 PE=3 SV=1	4	tr|A0A2I2UY49|A0A2I2UY49_FELCA	A0A2I2UY49	A0A2I2UY49	FALSE	FALSE	Imputed_Mean_moderated	F_vs_T	-0.881937	0.258815	17.6404	-3.43881	53.0245	0.00114535	-2.38166	0.617783	0.74772	0.00390541
A0A2I2UY90	Vesicle-fusing ATPase OS=Felis catus OX=9685 GN=NSF PE=3 SV=2	23	tr|A0A2I2UY90|A0A2I2UY90_FELCA	A0A2I2UY90	A0A2I2UY90	FALSE	FALSE	Linear_Model_moderated	CT_vs_T	-1.82451	0.241811	17.4445	-7.63218	69.0529	9.36226e-11	-3.44099	-0.208029	0.810298	8.22301e-10
A0A2I2UY90	Vesicle-fusing ATPase OS=Felis catus OX=9685 GN=NSF PE=3 SV=2	23	tr|A0A2I2UY90|A0A2I2UY90_FELCA	A0A2I2UY90	A0A2I2UY90	FALSE	FALSE	Linear_Model_moderated	M_vs_T	-0.40023	0.241811	18.1566	-1.67422	69.0529	0.0986116	-2.01671	1.21625	0.810298	0.141773
A0A2I2UY90	Vesicle-fusing ATPase OS=Felis catus OX=9685 GN=NSF PE=3 SV=2	23	tr|A0A2I2UY90|A0A2I2UY90_FELCA	A0A2I2UY90	A0A2I2UY90	FALSE	FALSE	Imputed_Mean_moderated	F_vs_T	-1.15733	0.24528	17.7781	-4.7733	69.0245	9.79816e-06	-2.77366	0.458994	0.810216	4.64547e-05
A0A2I2UYB8	Protein pelota homolog OS=Felis catus OX=9685 GN=PELO PE=3 SV=1	1	tr|A0A2I2UYB8|A0A2I2UYB8_FELCA	A0A2I2UYB8	A0A2I2UYB8	FALSE	FALSE	Linear_Model_moderated	CT_vs_T	2.79499	0.808363	18.6176	3.51519	41.0529	0.00108638	1.21821	4.37177	0.78079	0.00266792
A0A2I2UYB8	Protein pelota homolog OS=Felis catus OX=9685 GN=PELO PE=3 SV=1	1	tr|A0A2I2UYB8|A0A2I2UYB8_FELCA	A0A2I2UYB8	A0A2I2UYB8	FALSE	FALSE	Linear_Model_moderated	M_vs_T	0.831394	0.283937	17.6358	2.97687	41.0529	0.00486659	-0.745382	2.40817	0.78079	0.00933865
A0A2I2UYB8	Protein pelota homolog OS=Felis catus OX=9685 GN=PELO PE=3 SV=1	1	tr|A0A2I2UYB8|A0A2I2UYB8_FELCA	A0A2I2UYB8	A0A2I2UYB8	FALSE	FALSE	Imputed_Mean_moderated	F_vs_T	-0.0207301	0.257542	17.2098	-0.0818505	41.0245	0.935164	-1.59721	1.55575	0.780625	1
A0A2I2UYC5	Voltage-dependent calcium channel gamma-1 subunit OS=Felis catus OX=9685 GN=CACNG1 PE=3 SV=1	1	tr|A0A2I2UYC5|A0A2I2UYC5_FELCA	A0A2I2UYC5	A0A2I2UYC5	FALSE	FALSE	Imputed_Mean_moderated	CT_vs_T	0	0.161137	17.1994	0	17.0245	1	-1.0652	1.0652	0.504933	1
A0A2I2UYC5	Voltage-dependent calcium channel gamma-1 subunit OS=Felis catus OX=9685 GN=CACNG1 PE=3 SV=1	1	tr|A0A2I2UYC5|A0A2I2UYC5_FELCA	A0A2I2UYC5	A0A2I2UYC5	FALSE	FALSE	Imputed_Mean_moderated	F_vs_T	0	0.161137	17.1994	0	17.0245	1	-1.0652	1.0652	0.504933	1
A0A2I2UYC5	Voltage-dependent calcium channel gamma-1 subunit OS=Felis catus OX=9685 GN=CACNG1 PE=3 SV=1	1	tr|A0A2I2UYC5|A0A2I2UYC5_FELCA	A0A2I2UYC5	A0A2I2UYC5	FALSE	FALSE	Imputed_Mean_moderated	M_vs_T	2.12048	0.161137	18.2596	10.7067	17.0245	5.55525e-09	1.05528	3.18568	0.504933	2.77607e-08
A0A2I2UYE6	Methylmalonyl-CoA epimerase OS=Felis catus OX=9685 GN=MCEE PE=3 SV=1	2	tr|A0A2I2UYE6|A0A2I2UYE6_FELCA	A0A2I2UYE6	A0A2I2UYE6	FALSE	FALSE	Linear_Model_moderated	CT_vs_T	-0.652527	0.241682	16.6023	-2.65776	51.0529	0.0104759	-1.85984	0.554788	0.601392	0.0203246
A0A2I2UYE6	Methylmalonyl-CoA epimerase OS=Felis catus OX=9685 GN=MCEE PE=3 SV=1	2	tr|A0A2I2UYE6|A0A2I2UYE6_FELCA	A0A2I2UYE6	A0A2I2UYE6	FALSE	FALSE	Linear_Model_moderated	M_vs_T	1.09589	0.187665	17.4765	5.74838	51.0529	5.05472e-07	-0.11143	2.3032	0.601392	1.76963e-06
A0A2I2UYE6	Methylmalonyl-CoA epimerase OS=Felis catus OX=9685 GN=MCEE PE=3 SV=1	2	tr|A0A2I2UYE6|A0A2I2UYE6_FELCA	A0A2I2UYE6	A0A2I2UYE6	FALSE	FALSE	Imputed_Mean_moderated	F_vs_T	0	0.207156	17.064	0	51.0245	1	-1.20675	1.20675	0.601105	1
A0A2I2UYJ1	Lactate/malate dehydrogenase C-terminal domain-containing protein OS=Felis catus OX=9685 PE=4 SV=1	2	tr|A0A2I2UYJ1|A0A2I2UYJ1_FELCA	A0A2I2UYJ1	A0A2I2UYJ1	FALSE	FALSE	Linear_Model_moderated	CT_vs_T	2.71536	0.291063	19.0229	9.12819	23.0529	4.06691e-09	1.40291	4.0278	0.634523	2.73432e-08
A0A2I2UYJ1	Lactate/malate dehydrogenase C-terminal domain-containing protein OS=Felis catus OX=9685 PE=4 SV=1	2	tr|A0A2I2UYJ1|A0A2I2UYJ1_FELCA	A0A2I2UYJ1	A0A2I2UYJ1	FALSE	FALSE	Imputed_Mean_moderated	F_vs_T	-0.465848	0.277657	17.4323	-1.64311	23.0245	0.113948	-1.77722	0.845521	0.63396	0.261349
A0A2I2UYJ1	Lactate/malate dehydrogenase C-terminal domain-containing protein OS=Felis catus OX=9685 PE=4 SV=1	2	tr|A0A2I2UYJ1|A0A2I2UYJ1_FELCA	A0A2I2UYJ1	A0A2I2UYJ1	FALSE	FALSE	Imputed_Mean_moderated	M_vs_T	2.71536	0.277657	19.0229	9.57745	23.0245	1.69786e-09	1.40399	4.02672	0.63396	9.22308e-09
A0A2I2UYP2	ADP-ribosyl cyclase/cyclic ADP-ribose hydrolase OS=Felis catus OX=9685 GN=BST1 PE=3 SV=2	3	tr|A0A2I2UYP2|A0A2I2UYP2_FELCA	A0A2I2UYP2	A0A2I2UYP2	FALSE	FALSE	Linear_Model_moderated	CT_vs_T	3.30803	0.399429	19.1109	8.23133	39.0529	4.61519e-10	1.98384	4.63221	0.654691	3.68111e-09
A0A2I2UYP2	ADP-ribosyl cyclase/cyclic ADP-ribose hydrolase OS=Felis catus OX=9685 GN=BST1 PE=3 SV=2	3	tr|A0A2I2UYP2|A0A2I2UYP2_FELCA	A0A2I2UYP2	A0A2I2UYP2	FALSE	FALSE	Linear_Model_moderated	M_vs_T	1.4317	0.423823	18.1727	3.35744	39.0529	0.00176406	0.107517	2.75588	0.654691	0.00365463
A0A2I2UYP2	ADP-ribosyl cyclase/cyclic ADP-ribose hydrolase OS=Felis catus OX=9685 GN=BST1 PE=3 SV=2	3	tr|A0A2I2UYP2|A0A2I2UYP2_FELCA	A0A2I2UYP2	A0A2I2UYP2	FALSE	FALSE	Imputed_Mean_moderated	F_vs_T	-0.257491	0.262031	17.3281	-0.977134	39.0245	0.334521	-1.58108	1.0661	0.654384	0.667426
A0A2I2UYR2	Cornichon family AMPA receptor auxiliary protein 4 OS=Felis catus OX=9685 GN=CNIH4 PE=3 SV=3	1	tr|A0A2I2UYR2|A0A2I2UYR2_FELCA	A0A2I2UYR2	A0A2I2UYR2	FALSE	FALSE	Linear_Model_moderated	CT_vs_T	-0.774555	0.349774	19.1467	-2.20054	42.0529	0.0333132	-2.08979	0.540677	0.651748	0.057063
A0A2I2UYR2	Cornichon family AMPA receptor auxiliary protein 4 OS=Felis catus OX=9685 GN=CNIH4 PE=3 SV=3	1	tr|A0A2I2UYR2|A0A2I2UYR2_FELCA	A0A2I2UYR2	A0A2I2UYR2	FALSE	FALSE	Linear_Model_moderated	M_vs_T	0.634035	0.228981	19.851	2.75155	42.0529	0.008714	-0.681198	1.94927	0.651748	0.0158197
A0A2I2UYR2	Cornichon family AMPA receptor auxiliary protein 4 OS=Felis catus OX=9685 GN=CNIH4 PE=3 SV=3	1	tr|A0A2I2UYR2|A0A2I2UYR2_FELCA	A0A2I2UYR2	A0A2I2UYR2	FALSE	FALSE	Imputed_Mean_moderated	F_vs_T	-2.33461	0.250836	18.3667	-9.25298	42.0245	1.07491e-11	-3.64929	-1.01994	0.651459	1.08034e-10
A0A2I2UYZ8	NDUFA4 mitochondrial complex associated OS=Felis catus OX=9685 GN=NDUFA4 PE=4 SV=1	6	tr|A0A2I2UYZ8|A0A2I2UYZ8_FELCA	A0A2I2UYZ8	A0A2I2UYZ8	FALSE	FALSE	Linear_Model_moderated	CT_vs_T	0.0676954	0.307244	18.0767	0.225125	70.0529	0.822538	-1.99351	2.1289	1.03349	0.859919
A0A2I2UYZ8	NDUFA4 mitochondrial complex associated OS=Felis catus OX=9685 GN=NDUFA4 PE=4 SV=1	6	tr|A0A2I2UYZ8|A0A2I2UYZ8_FELCA	A0A2I2UYZ8	A0A2I2UYZ8	FALSE	FALSE	Linear_Model_moderated	F_vs_T	-3.64243	1.07535	16.2216	-3.46088	70.0529	0.000921173	-5.70363	-1.58122	1.03349	0.00187418
A0A2I2UYZ8	NDUFA4 mitochondrial complex associated OS=Felis catus OX=9685 GN=NDUFA4 PE=4 SV=1	6	tr|A0A2I2UYZ8|A0A2I2UYZ8_FELCA	A0A2I2UYZ8	A0A2I2UYZ8	FALSE	FALSE	Linear_Model_moderated	M_vs_T	2.9514	0.311535	19.5185	9.67986	70.0529	1.50686e-14	0.890194	5.01261	1.03349	1.41398e-13
A0A2I2UZ04	Synaptopodin 2 like OS=Felis catus OX=9685 GN=SYNPO2L PE=4 SV=1	19	tr|A0A2I2UZ04|A0A2I2UZ04_FELCA	A0A2I2UZ04	A0A2I2UZ04	FALSE	FALSE	Linear_Model_moderated	CT_vs_T	4.34499	0.244211	18.2025	16.4486	28.0529	6.12492e-16	3.26288	5.42709	0.528311	1.47777e-14
A0A2I2UZ04	Synaptopodin 2 like OS=Felis catus OX=9685 GN=SYNPO2L PE=4 SV=1	19	tr|A0A2I2UZ04|A0A2I2UZ04_FELCA	A0A2I2UZ04	A0A2I2UZ04	FALSE	FALSE	Imputed_Mean_moderated	F_vs_T	0	0.195369	16.6147	0	28.0245	1	-1.08077	1.08077	0.527637	1
A0A2I2UZ04	Synaptopodin 2 like OS=Felis catus OX=9685 GN=SYNPO2L PE=4 SV=1	19	tr|A0A2I2UZ04|A0A2I2UZ04_FELCA	A0A2I2UZ04	A0A2I2UZ04	FALSE	FALSE	Imputed_Mean_moderated	M_vs_T	4.34499	0.195369	18.2025	20.587	28.0245	1.85387e-18	3.26422	5.42576	0.527637	4.23391e-17
A0A2I2UZ20	Tubulin alpha chain OS=Felis catus OX=9685 GN=TUBA4A PE=3 SV=1	5	tr|A0A2I2UZ20|A0A2I2UZ20_FELCA	A0A2I2UZ20	A0A2I2UZ20	FALSE	FALSE	Linear_Model_moderated	CT_vs_T	-0.0207955	0.202385	19.9547	-0.103083	86.0529	0.918137	-1.4503	1.40871	0.719095	0.938319
A0A2I2UZ20	Tubulin alpha chain OS=Felis catus OX=9685 GN=TUBA4A PE=3 SV=1	5	tr|A0A2I2UZ20|A0A2I2UZ20_FELCA	A0A2I2UZ20	A0A2I2UZ20	FALSE	FALSE	Linear_Model_moderated	F_vs_T	-0.0772769	0.237589	19.9265	-0.3263	86.0529	0.74499	-1.50678	1.35222	0.719095	0.786829
A0A2I2UZ20	Tubulin alpha chain OS=Felis catus OX=9685 GN=TUBA4A PE=3 SV=1	5	tr|A0A2I2UZ20|A0A2I2UZ20_FELCA	A0A2I2UZ20	A0A2I2UZ20	FALSE	FALSE	Linear_Model_moderated	M_vs_T	2.49548	0.21283	21.2129	11.7629	86.0529	1.32936e-19	1.06597	3.92498	0.719095	2.75561e-18
A0A2I2UZ26	Acyl-CoA thioesterase 9 OS=Felis catus OX=9685 GN=ACOT9 PE=4 SV=1	12	tr|A0A2I2UZ26|A0A2I2UZ26_FELCA	A0A2I2UZ26	A0A2I2UZ26	FALSE	FALSE	Linear_Model_moderated	CT_vs_T	-1.25553	0.17993	17.9545	-6.92347	68.0529	1.9413e-09	-2.49923	-0.0118379	0.623268	1.37244e-08
A0A2I2UZ26	Acyl-CoA thioesterase 9 OS=Felis catus OX=9685 GN=ACOT9 PE=4 SV=1	12	tr|A0A2I2UZ26|A0A2I2UZ26_FELCA	A0A2I2UZ26	A0A2I2UZ26	FALSE	FALSE	Linear_Model_moderated	F_vs_T	-0.892903	0.279109	18.1358	-3.17417	68.0529	0.00225698	-2.1366	0.350791	0.623268	0.00422555
A0A2I2UZ26	Acyl-CoA thioesterase 9 OS=Felis catus OX=9685 GN=ACOT9 PE=4 SV=1	12	tr|A0A2I2UZ26|A0A2I2UZ26_FELCA	A0A2I2UZ26	A0A2I2UZ26	FALSE	FALSE	Linear_Model_moderated	M_vs_T	-2.05543	0.208761	17.5546	-9.76903	68.0529	1.39573e-14	-3.29912	-0.811735	0.623268	1.32667e-13
A0A2I2UZ39	Bridging integrator 1 OS=Felis catus OX=9685 GN=BIN1 PE=4 SV=2	21	tr|A0A2I2UZ39|A0A2I2UZ39_FELCA	A0A2I2UZ39	A0A2I2UZ39	FALSE	FALSE	Linear_Model_moderated	CT_vs_T	-0.782756	0.195806	16.3052	-3.99417	70.0529	0.000158177	-2.12609	0.560582	0.673552	0.000457849
A0A2I2UZ39	Bridging integrator 1 OS=Felis catus OX=9685 GN=BIN1 PE=4 SV=2	21	tr|A0A2I2UZ39|A0A2I2UZ39_FELCA	A0A2I2UZ39	A0A2I2UZ39	FALSE	FALSE	Linear_Model_moderated	M_vs_T	4.56432	0.19854	18.9788	22.9696	70.0529	2.47454e-34	3.22098	5.90766	0.673552	6.48505e-32
A0A2I2UZ39	Bridging integrator 1 OS=Felis catus OX=9685 GN=BIN1 PE=4 SV=2	21	tr|A0A2I2UZ39|A0A2I2UZ39_FELCA	A0A2I2UZ39	A0A2I2UZ39	FALSE	FALSE	Imputed_Mean_moderated	F_vs_T	0	0.199902	16.948	0	70.0245	1	-1.34303	1.34303	0.673392	1
A0A2I2UZC1	CUGBP Elav-like family member 1 OS=Felis catus OX=9685 GN=CELF1 PE=3 SV=2	4	tr|A0A2I2UZC1|A0A2I2UZC1_FELCA	A0A2I2UZC1	A0A2I2UZC1	FALSE	FALSE	Linear_Model_moderated	CT_vs_T	-2.52002	0.85133	15.3702	-3.04412	31.0529	0.00472277	-4.1755	-0.864551	0.811756	0.00998026
A0A2I2UZC1	CUGBP Elav-like family member 1 OS=Felis catus OX=9685 GN=CELF1 PE=3 SV=2	4	tr|A0A2I2UZC1|A0A2I2UZC1_FELCA	A0A2I2UZC1	A0A2I2UZC1	FALSE	FALSE	Linear_Model_moderated	M_vs_T	0.106827	0.51007	16.6837	0.215382	31.0529	0.830878	-1.54865	1.7623	0.811756	0.867251
A0A2I2UZC1	CUGBP Elav-like family member 1 OS=Felis catus OX=9685 GN=CELF1 PE=3 SV=2	4	tr|A0A2I2UZC1|A0A2I2UZC1_FELCA	A0A2I2UZC1	A0A2I2UZC1	FALSE	FALSE	Imputed_Mean_moderated	F_vs_T	0	0.315524	16.9148	0	31.0245	1	-1.65516	1.65516	0.811574	1
A0A2I2UZE2	Transgelin OS=Felis catus OX=9685 GN=SIDT2 PE=3 SV=2	22	tr|A0A2I2UZE2|A0A2I2UZE2_FELCA	A0A2I2UZE2	A0A2I2UZE2	FALSE	FALSE	Linear_Model_moderated	CT_vs_T	-1.52887	0.331316	19.2324	-4.72041	76.0529	1.05085e-05	-3.82824	0.770489	1.1545	3.80985e-05
A0A2I2UZE2	Transgelin OS=Felis catus OX=9685 GN=SIDT2 PE=3 SV=2	22	tr|A0A2I2UZE2|A0A2I2UZE2_FELCA	A0A2I2UZE2	A0A2I2UZE2	FALSE	FALSE	Linear_Model_moderated	F_vs_T	-5.22539	0.57498	17.3841	-9.29644	76.0529	3.59651e-14	-7.52476	-2.92603	1.1545	2.9426e-13
A0A2I2UZE2	Transgelin OS=Felis catus OX=9685 GN=SIDT2 PE=3 SV=2	22	tr|A0A2I2UZE2|A0A2I2UZE2_FELCA	A0A2I2UZE2	A0A2I2UZE2	FALSE	FALSE	Linear_Model_moderated	M_vs_T	-4.03131	0.353643	17.9812	-11.6609	76.0529	1.32118e-18	-6.33067	-1.73194	1.1545	2.2627e-17
A0A2I2UZE5	Peroxiredoxin-1 OS=Felis catus OX=9685 GN=PRDX1 PE=3 SV=2	15	tr|A0A2I2UZE5|A0A2I2UZE5_FELCA	A0A2I2UZE5	A0A2I2UZE5	FALSE	FALSE	Linear_Model_moderated	CT_vs_T	-1.95641	0.175625	19.7952	-11.0874	98.0529	5.3404e-19	-3.20457	-0.708244	0.62897	2.7687e-17
A0A2I2UZE5	Peroxiredoxin-1 OS=Felis catus OX=9685 GN=PRDX1 PE=3 SV=2	15	tr|A0A2I2UZE5|A0A2I2UZE5_FELCA	A0A2I2UZE5	A0A2I2UZE5	FALSE	FALSE	Linear_Model_moderated	F_vs_T	-1.1778	0.172012	20.1845	-6.81512	98.0529	7.70198e-10	-2.42597	0.0703594	0.62897	3.70401e-09
A0A2I2UZE5	Peroxiredoxin-1 OS=Felis catus OX=9685 GN=PRDX1 PE=3 SV=2	15	tr|A0A2I2UZE5|A0A2I2UZE5_FELCA	A0A2I2UZE5	A0A2I2UZE5	FALSE	FALSE	Linear_Model_moderated	M_vs_T	-0.95704	0.184689	20.2949	-5.1576	98.0529	1.30311e-06	-2.2052	0.291122	0.62897	4.3268e-06
A0A2I2UZL4	Prostacyclin synthase OS=Felis catus OX=9685 GN=PTGIS PE=3 SV=2	19	tr|A0A2I2UZL4|A0A2I2UZL4_FELCA	A0A2I2UZL4	A0A2I2UZL4	FALSE	FALSE	Linear_Model_moderated	CT_vs_T	-0.708406	0.341668	17.528	-2.12816	65.0529	0.0371176	-2.96176	1.54494	1.12831	0.0626594
A0A2I2UZL4	Prostacyclin synthase OS=Felis catus OX=9685 GN=PTGIS PE=3 SV=2	19	tr|A0A2I2UZL4|A0A2I2UZL4_FELCA	A0A2I2UZL4	A0A2I2UZL4	FALSE	FALSE	Linear_Model_moderated	M_vs_T	-0.881155	0.36538	17.4416	-2.47533	65.0529	0.0159251	-3.1345	1.37219	1.12831	0.0272652
A0A2I2UZL4	Prostacyclin synthase OS=Felis catus OX=9685 GN=PTGIS PE=3 SV=2	19	tr|A0A2I2UZL4|A0A2I2UZL4_FELCA	A0A2I2UZL4	A0A2I2UZL4	FALSE	FALSE	Imputed_Mean_moderated	F_vs_T	-0.682802	0.357403	17.5408	-1.96083	65.0245	0.0541845	-2.93628	1.57068	1.12836	0.13389
A0A2I2UZM2	Heat shock protein family A (Hsp70) member 8 OS=Felis catus OX=9685 GN=HSPA8 PE=3 SV=3	48	tr|A0A2I2UZM2|A0A2I2UZM2_FELCA	A0A2I2UZM2	A0A2I2UZM2	FALSE	FALSE	Linear_Model_moderated	CT_vs_T	-2.093	0.159506	19.4533	-12.9787	99.0529	4.28907e-23	-3.23358	-0.952418	0.574832	7.14743e-21
A0A2I2UZM2	Heat shock protein family A (Hsp70) member 8 OS=Felis catus OX=9685 GN=HSPA8 PE=3 SV=3	48	tr|A0A2I2UZM2|A0A2I2UZM2_FELCA	A0A2I2UZM2	A0A2I2UZM2	FALSE	FALSE	Linear_Model_moderated	F_vs_T	-2.36495	0.154744	19.3174	-15.1164	99.0529	1.79532e-27	-3.50553	-1.22437	0.574832	1.41382e-25
A0A2I2UZM2	Heat shock protein family A (Hsp70) member 8 OS=Felis catus OX=9685 GN=HSPA8 PE=3 SV=3	48	tr|A0A2I2UZM2|A0A2I2UZM2_FELCA	A0A2I2UZM2	A0A2I2UZM2	FALSE	FALSE	Linear_Model_moderated	M_vs_T	0.410296	0.167738	20.705	2.41938	99.0529	0.0173711	-0.730287	1.55088	0.574832	0.0296165
A0A2I2UZM8	5'-nucleotidase OS=Felis catus OX=9685 GN=NT5C3A PE=3 SV=3	7	tr|A0A2I2UZM8|A0A2I2UZM8_FELCA	A0A2I2UZM8	A0A2I2UZM8	FALSE	FALSE	Linear_Model_moderated	CT_vs_T	2.71595	0.24066	17.5168	11.4198	43.0529	1.2978e-14	1.1993	4.23261	0.752078	2.37328e-13
A0A2I2UZM8	5'-nucleotidase OS=Felis catus OX=9685 GN=NT5C3A PE=3 SV=3	7	tr|A0A2I2UZM8|A0A2I2UZM8_FELCA	A0A2I2UZM8	A0A2I2UZM8	FALSE	FALSE	Imputed_Mean_moderated	F_vs_T	0	0.24066	16.6791	0	43.0245	1	-1.51632	1.51632	0.751895	1
A0A2I2UZM8	5'-nucleotidase OS=Felis catus OX=9685 GN=NT5C3A PE=3 SV=3	7	tr|A0A2I2UZM8|A0A2I2UZM8_FELCA	A0A2I2UZM8	A0A2I2UZM8	FALSE	FALSE	Imputed_Mean_moderated	M_vs_T	2.71595	0.24066	17.5168	11.4226	43.0245	1.29969e-14	1.19964	4.23227	0.751895	1.62219e-13
A0A2I2UZV6	thioredoxin-disulfide reductase OS=Felis catus OX=9685 GN=TXNRD2 PE=3 SV=2	4	tr|A0A2I2UZV6|A0A2I2UZV6_FELCA	A0A2I2UZV6	A0A2I2UZV6	FALSE	FALSE	Linear_Model_moderated	CT_vs_T	1.13815	0.36879	17.7184	3.04184	46.0529	0.00387404	-0.0970006	2.37331	0.613639	0.00833391
A0A2I2UZV6	thioredoxin-disulfide reductase OS=Felis catus OX=9685 GN=TXNRD2 PE=3 SV=2	4	tr|A0A2I2UZV6|A0A2I2UZV6_FELCA	A0A2I2UZV6	A0A2I2UZV6	FALSE	FALSE	Linear_Model_moderated	M_vs_T	1.18603	0.196105	17.7424	5.96104	46.0529	3.29966e-07	-0.0491252	2.42118	0.613639	1.17652e-06
A0A2I2UZV6	thioredoxin-disulfide reductase OS=Felis catus OX=9685 GN=TXNRD2 PE=3 SV=2	4	tr|A0A2I2UZV6|A0A2I2UZV6_FELCA	A0A2I2UZV6	A0A2I2UZV6	FALSE	FALSE	Imputed_Mean_moderated	F_vs_T	0	0.223346	17.1744	0	46.0245	1	-1.23456	1.23456	0.613335	1
A0A2I2UZX4	Splicing factor 3b subunit 1 OS=Felis catus OX=9685 GN=SF3B1 PE=3 SV=1	31	tr|A0A2I2UZX4|A0A2I2UZX4_FELCA	A0A2I2UZX4	A0A2I2UZX4	FALSE	FALSE	Linear_Model_moderated	CT_vs_T	0.665877	0.344896	18.6248	1.96573	99.0529	0.05213	-1.72997	3.06173	1.20746	0.0837022
A0A2I2UZX4	Splicing factor 3b subunit 1 OS=Felis catus OX=9685 GN=SF3B1 PE=3 SV=1	31	tr|A0A2I2UZX4|A0A2I2UZX4_FELCA	A0A2I2UZX4	A0A2I2UZX4	FALSE	FALSE	Linear_Model_moderated	F_vs_T	-0.169229	0.334598	18.2073	-0.514954	99.0529	0.607732	-2.56508	2.22662	1.20746	0.669356
A0A2I2UZX4	Splicing factor 3b subunit 1 OS=Felis catus OX=9685 GN=SF3B1 PE=3 SV=1	31	tr|A0A2I2UZX4|A0A2I2UZX4_FELCA	A0A2I2UZX4	A0A2I2UZX4	FALSE	FALSE	Linear_Model_moderated	M_vs_T	-1.16342	0.362696	17.7102	-3.26596	99.0529	0.00149904	-3.55927	1.23243	1.20746	0.00314464
A0A2I2UZY4	RAN binding protein 2 OS=Felis catus OX=9685 GN=RANBP2 PE=4 SV=2	18	tr|A0A2I2UZY4|A0A2I2UZY4_FELCA	A0A2I2UZY4	A0A2I2UZY4	FALSE	FALSE	Linear_Model_moderated	CT_vs_T	-0.550785	0.378398	16.0918	-1.49882	56.0529	0.139532	-2.73141	1.62984	1.08857	0.196693
A0A2I2UZY4	RAN binding protein 2 OS=Felis catus OX=9685 GN=RANBP2 PE=4 SV=2	18	tr|A0A2I2UZY4|A0A2I2UZY4_FELCA	A0A2I2UZY4	A0A2I2UZY4	FALSE	FALSE	Linear_Model_moderated	M_vs_T	0.496889	0.369163	16.6156	1.38598	56.0529	0.171242	-1.68373	2.67751	1.08857	0.230227
A0A2I2UZY4	RAN binding protein 2 OS=Felis catus OX=9685 GN=RANBP2 PE=4 SV=2	18	tr|A0A2I2UZY4|A0A2I2UZY4_FELCA	A0A2I2UZY4	A0A2I2UZY4	FALSE	FALSE	Imputed_Mean_moderated	F_vs_T	0	0.373638	16.7833	0	56.0245	1	-2.18074	2.18074	1.08862	1
A0A2I2V038	Glyoxalase domain containing 4 OS=Felis catus OX=9685 GN=GLOD4 PE=3 SV=2	15	tr|A0A2I2V038|A0A2I2V038_FELCA	A0A2I2V038	A0A2I2V038	FALSE	FALSE	Linear_Model_moderated	CT_vs_T	-0.171968	0.143462	17.6272	-1.1637	71.0529	0.248438	-1.19788	0.853941	0.514519	0.321645
A0A2I2V038	Glyoxalase domain containing 4 OS=Felis catus OX=9685 GN=GLOD4 PE=3 SV=2	15	tr|A0A2I2V038|A0A2I2V038_FELCA	A0A2I2V038	A0A2I2V038	FALSE	FALSE	Linear_Model_moderated	M_vs_T	1.0481	0.147361	18.2373	6.90475	71.0529	1.74925e-09	0.0221882	2.07401	0.514519	8.23876e-09
A0A2I2V038	Glyoxalase domain containing 4 OS=Felis catus OX=9685 GN=GLOD4 PE=3 SV=2	15	tr|A0A2I2V038|A0A2I2V038_FELCA	A0A2I2V038	A0A2I2V038	FALSE	FALSE	Imputed_Mean_moderated	F_vs_T	-0.513834	0.147293	17.4563	-3.38848	71.0245	0.00114982	-1.53919	0.511527	0.514241	0.00391816
A0A2I2V040	Prostaglandin reductase 1 OS=Felis catus OX=9685 GN=PTGR1 PE=3 SV=1	10	tr|A0A2I2V040|A0A2I2V040_FELCA	A0A2I2V040	A0A2I2V040	FALSE	FALSE	Linear_Model_moderated	CT_vs_T	-0.457851	0.387086	18.7419	-1.21071	81.0529	0.229526	-3.00828	2.09258	1.28184	0.300335
A0A2I2V040	Prostaglandin reductase 1 OS=Felis catus OX=9685 GN=PTGR1 PE=3 SV=1	10	tr|A0A2I2V040|A0A2I2V040_FELCA	A0A2I2V040	A0A2I2V040	FALSE	FALSE	Linear_Model_moderated	F_vs_T	0.0875046	0.368089	19.0146	0.243333	81.0529	0.808362	-2.46292	2.63793	1.28184	0.841071
A0A2I2V040	Prostaglandin reductase 1 OS=Felis catus OX=9685 GN=PTGR1 PE=3 SV=1	10	tr|A0A2I2V040|A0A2I2V040_FELCA	A0A2I2V040	A0A2I2V040	FALSE	FALSE	Linear_Model_moderated	M_vs_T	-1.14412	0.505014	18.3988	-2.31894	81.0529	0.0229172	-3.69454	1.40631	1.28184	0.0379608
A0A2I2V063	Adenylate kinase 4, mitochondrial OS=Felis catus OX=9685 GN=AK4 PE=3 SV=1	7	tr|A0A2I2V063|A0A2I2V063_FELCA	A0A2I2V063	A0A2I2V063	FALSE	FALSE	Linear_Model_moderated	CT_vs_T	-0.607115	0.24302	16.4348	-2.52692	61.0529	0.0141136	-2.18594	0.971705	0.789573	0.0265219
A0A2I2V063	Adenylate kinase 4, mitochondrial OS=Felis catus OX=9685 GN=AK4 PE=3 SV=1	7	tr|A0A2I2V063|A0A2I2V063_FELCA	A0A2I2V063	A0A2I2V063	FALSE	FALSE	Linear_Model_moderated	M_vs_T	-2.154	0.263027	15.6613	-8.28336	61.0529	1.42454e-11	-3.73282	-0.575175	0.789573	9.2507e-11
A0A2I2V063	Adenylate kinase 4, mitochondrial OS=Felis catus OX=9685 GN=AK4 PE=3 SV=1	7	tr|A0A2I2V063|A0A2I2V063_FELCA	A0A2I2V063	A0A2I2V063	FALSE	FALSE	Imputed_Mean_moderated	F_vs_T	0	0.254685	16.9689	0	61.0245	1	-1.57862	1.57862	0.789467	1
A0A2I2V095	Protein lin-7 homolog OS=Felis catus OX=9685 GN=LIN7C PE=3 SV=1	6	tr|A0A2I2V095|A0A2I2V095_FELCA	A0A2I2V095	A0A2I2V095	FALSE	FALSE	Linear_Model_moderated	CT_vs_T	-1.02791	0.418399	16.9493	-2.49841	36.0529	0.0171717	-2.58141	0.525596	0.766032	0.031557
A0A2I2V095	Protein lin-7 homolog OS=Felis catus OX=9685 GN=LIN7C PE=3 SV=1	6	tr|A0A2I2V095|A0A2I2V095_FELCA	A0A2I2V095	A0A2I2V095	FALSE	FALSE	Linear_Model_moderated	M_vs_T	0.18864	0.418399	17.5576	0.458505	36.0529	0.649342	-1.36486	1.74215	0.766032	0.711387
A0A2I2V095	Protein lin-7 homolog OS=Felis catus OX=9685 GN=LIN7C PE=3 SV=1	6	tr|A0A2I2V095|A0A2I2V095_FELCA	A0A2I2V095	A0A2I2V095	FALSE	FALSE	Imputed_Mean_moderated	F_vs_T	-0.263838	0.327252	17.3313	-0.820105	36.0245	0.41755	-1.81697	1.2893	0.765828	0.80548
A0A2I2V0C1	ER membrane protein complex subunit 1 OS=Felis catus OX=9685 GN=EMC1 PE=3 SV=3	7	tr|A0A2I2V0C1|A0A2I2V0C1_FELCA	A0A2I2V0C1	A0A2I2V0C1	FALSE	FALSE	Linear_Model_moderated	CT_vs_T	-1.99023	0.267779	16.4889	-7.13612	51.0529	3.29974e-09	-3.03528	-0.945186	0.520562	2.25426e-08
A0A2I2V0C1	ER membrane protein complex subunit 1 OS=Felis catus OX=9685 GN=EMC1 PE=3 SV=3	7	tr|A0A2I2V0C1|A0A2I2V0C1_FELCA	A0A2I2V0C1	A0A2I2V0C1	FALSE	FALSE	Linear_Model_moderated	M_vs_T	-0.165414	0.152088	17.4013	-1.04427	51.0529	0.30128	-1.21046	0.87963	0.520562	0.374965
A0A2I2V0C1	ER membrane protein complex subunit 1 OS=Felis catus OX=9685 GN=EMC1 PE=3 SV=3	7	tr|A0A2I2V0C1|A0A2I2V0C1_FELCA	A0A2I2V0C1	A0A2I2V0C1	FALSE	FALSE	Imputed_Mean_moderated	F_vs_T	-0.284604	0.174898	17.3417	-1.56354	51.0245	0.124108	-1.3289	0.759692	0.520181	0.28272
A0A2I2V0C2	VRK serine/threonine kinase 1 OS=Felis catus OX=9685 GN=VRK1 PE=3 SV=1	2	tr|A0A2I2V0C2|A0A2I2V0C2_FELCA	A0A2I2V0C2	A0A2I2V0C2	FALSE	FALSE	Linear_Model_moderated	CT_vs_T	1.38464	0.24884	18.8976	5.47594	32.0529	4.94782e-06	0.10153	2.66775	0.629963	1.89389e-05
A0A2I2V0C2	VRK serine/threonine kinase 1 OS=Felis catus OX=9685 GN=VRK1 PE=3 SV=1	2	tr|A0A2I2V0C2|A0A2I2V0C2_FELCA	A0A2I2V0C2	A0A2I2V0C2	FALSE	FALSE	Imputed_Mean_moderated	F_vs_T	-1.00586	0.230244	17.7023	-4.30205	32.0245	0.000148665	-2.28817	0.276455	0.629551	0.000591464
A0A2I2V0C2	VRK serine/threonine kinase 1 OS=Felis catus OX=9685 GN=VRK1 PE=3 SV=1	2	tr|A0A2I2V0C2|A0A2I2V0C2_FELCA	A0A2I2V0C2	A0A2I2V0C2	FALSE	FALSE	Imputed_Mean_moderated	M_vs_T	1.38464	0.230244	18.8976	5.92209	32.0245	1.35631e-06	0.102325	2.66695	0.629551	4.70848e-06
A0A2I2V0F8	SLIT-ROBO Rho GTPase activating protein 2 OS=Felis catus OX=9685 GN=SRGAP2 PE=4 SV=1	5	tr|A0A2I2V0F8|A0A2I2V0F8_FELCA	A0A2I2V0F8	A0A2I2V0F8	FALSE	FALSE	Linear_Model_moderated	CT_vs_T	-0.895813	0.234959	16.1418	-3.74934	38.0529	0.000588708	-2.14639	0.354768	0.617784	0.00152352
A0A2I2V0F8	SLIT-ROBO Rho GTPase activating protein 2 OS=Felis catus OX=9685 GN=SRGAP2 PE=4 SV=1	5	tr|A0A2I2V0F8|A0A2I2V0F8_FELCA	A0A2I2V0F8	A0A2I2V0F8	FALSE	FALSE	Linear_Model_moderated	M_vs_T	-0.874383	0.619102	16.1525	-1.3889	38.0529	0.17294	-2.12496	0.376198	0.617784	0.232169
A0A2I2V0F8	SLIT-ROBO Rho GTPase activating protein 2 OS=Felis catus OX=9685 GN=SRGAP2 PE=4 SV=1	5	tr|A0A2I2V0F8|A0A2I2V0F8_FELCA	A0A2I2V0F8	A0A2I2V0F8	FALSE	FALSE	Imputed_Mean_moderated	F_vs_T	0	0.205382	16.8946	0	38.0245	1	-1.24988	1.24988	0.617421	1
A0A2I2V0G9	exo-alpha-sialidase OS=Felis catus OX=9685 GN=NEU2 PE=3 SV=1	12	tr|A0A2I2V0G9|A0A2I2V0G9_FELCA	A0A2I2V0G9	A0A2I2V0G9	FALSE	FALSE	Linear_Model_moderated	CT_vs_T	0.0568174	1.46746	15.637	0.0416672	25.0529	0.967094	-2.23598	2.34961	1.11337	0.975673
A0A2I2V0G9	exo-alpha-sialidase OS=Felis catus OX=9685 GN=NEU2 PE=3 SV=1	12	tr|A0A2I2V0G9|A0A2I2V0G9_FELCA	A0A2I2V0G9	A0A2I2V0G9	FALSE	FALSE	Linear_Model_moderated	M_vs_T	3.51472	1.22776	17.3659	3.08074	25.0529	0.00496185	1.22193	5.80751	1.11337	0.00950778
A0A2I2V0G9	exo-alpha-sialidase OS=Felis catus OX=9685 GN=NEU2 PE=3 SV=1	12	tr|A0A2I2V0G9|A0A2I2V0G9_FELCA	A0A2I2V0G9	A0A2I2V0G9	FALSE	FALSE	Imputed_Mean_moderated	F_vs_T	0	0.510904	16.404	0	25.0245	1	-2.2932	2.2932	1.11351	1
A0A2I2V0J1	Rap guanine nucleotide exchange factor 1 OS=Felis catus OX=9685 GN=RAPGEF1 PE=4 SV=3	3	tr|A0A2I2V0J1|A0A2I2V0J1_FELCA	A0A2I2V0J1	A0A2I2V0J1	FALSE	FALSE	Linear_Model_moderated	CT_vs_T	1.20446	0.180883	16.6461	5.98052	34.0529	9.07518e-07	0.251712	2.15721	0.468843	4.01372e-06
A0A2I2V0J1	Rap guanine nucleotide exchange factor 1 OS=Felis catus OX=9685 GN=RAPGEF1 PE=4 SV=3	3	tr|A0A2I2V0J1|A0A2I2V0J1_FELCA	A0A2I2V0J1	A0A2I2V0J1	FALSE	FALSE	Imputed_Mean_moderated	F_vs_T	0	0.151259	16.6216	0	34.0245	1	-0.951397	0.951397	0.468163	1
A0A2I2V0J1	Rap guanine nucleotide exchange factor 1 OS=Felis catus OX=9685 GN=RAPGEF1 PE=4 SV=3	3	tr|A0A2I2V0J1|A0A2I2V0J1_FELCA	A0A2I2V0J1	A0A2I2V0J1	FALSE	FALSE	Imputed_Mean_moderated	M_vs_T	1.20446	0.151259	16.6461	7.16219	34.0245	2.77484e-08	0.253063	2.15586	0.468163	1.2359e-07
A0A2I2V0K0	Sorbin and SH3 domain containing 2 OS=Felis catus OX=9685 GN=SORBS2 PE=4 SV=3	5	tr|A0A2I2V0K0|A0A2I2V0K0_FELCA	A0A2I2V0K0	A0A2I2V0K0	FALSE	FALSE	Linear_Model_moderated	CT_vs_T	1.36978	0.317721	18.1827	4.43628	49.0529	5.17117e-05	-0.589879	3.32943	0.975186	0.000164589
A0A2I2V0K0	Sorbin and SH3 domain containing 2 OS=Felis catus OX=9685 GN=SORBS2 PE=4 SV=3	5	tr|A0A2I2V0K0|A0A2I2V0K0_FELCA	A0A2I2V0K0	A0A2I2V0K0	FALSE	FALSE	Linear_Model_moderated	M_vs_T	0.525687	0.443674	17.7606	1.21921	49.0529	0.228594	-1.43397	2.48534	0.975186	0.29626
A0A2I2V0K0	Sorbin and SH3 domain containing 2 OS=Felis catus OX=9685 GN=SORBS2 PE=4 SV=3	5	tr|A0A2I2V0K0|A0A2I2V0K0_FELCA	A0A2I2V0K0	A0A2I2V0K0	FALSE	FALSE	Imputed_Mean_moderated	F_vs_T	-0.298386	0.358533	17.3486	-0.856384	49.0245	0.395952	-2.25805	1.66128	0.975177	0.769955
A0A2I2V0N2	Serine/threonine-protein phosphatase OS=Felis catus OX=9685 GN=PPP1CB PE=3 SV=1	3	tr|A0A2I2V0N2|A0A2I2V0N2_FELCA	A0A2I2V0N2	A0A2I2V0N2	FALSE	FALSE	Linear_Model_moderated	CT_vs_T	-0.537139	0.488592	17.9053	-1.09654	48.0529	0.278307	-1.87739	0.803109	0.666598	0.354319
A0A2I2V0N2	Serine/threonine-protein phosphatase OS=Felis catus OX=9685 GN=PPP1CB PE=3 SV=1	3	tr|A0A2I2V0N2|A0A2I2V0N2_FELCA	A0A2I2V0N2	A0A2I2V0N2	FALSE	FALSE	Linear_Model_moderated	M_vs_T	0.931721	0.202362	18.6397	4.59243	48.0529	3.17522e-05	-0.408527	2.27197	0.666598	8.77912e-05
A0A2I2V0N2	Serine/threonine-protein phosphatase OS=Felis catus OX=9685 GN=PPP1CB PE=3 SV=1	3	tr|A0A2I2V0N2|A0A2I2V0N2_FELCA	A0A2I2V0N2	A0A2I2V0N2	FALSE	FALSE	Imputed_Mean_moderated	F_vs_T	-0.974445	0.24013	17.6866	-4.04904	48.0245	0.000186511	-2.31423	0.365344	0.66636	0.000730129
A0A2I2V0U8	Adhesion G protein-coupled receptor E2 OS=Felis catus OX=9685 PE=4 SV=3	3	tr|A0A2I2V0U8|A0A2I2V0U8_FELCA	A0A2I2V0U8	A0A2I2V0U8	FALSE	FALSE	Linear_Model_moderated	CT_vs_T	3.86977	0.378104	18.3562	10.6033	53.0529	1.02934e-14	1.3898	6.34974	1.23646	1.93665e-13
A0A2I2V0U8	Adhesion G protein-coupled receptor E2 OS=Felis catus OX=9685 PE=4 SV=3	3	tr|A0A2I2V0U8|A0A2I2V0U8_FELCA	A0A2I2V0U8	A0A2I2V0U8	FALSE	FALSE	Linear_Model_moderated	M_vs_T	1.00005	0.634651	16.9213	1.6325	53.0529	0.108495	-1.47992	3.48002	1.23646	0.153636
A0A2I2V0U8	Adhesion G protein-coupled receptor E2 OS=Felis catus OX=9685 PE=4 SV=3	3	tr|A0A2I2V0U8|A0A2I2V0U8_FELCA	A0A2I2V0U8	A0A2I2V0U8	FALSE	FALSE	Imputed_Mean_moderated	F_vs_T	0	0.439379	16.8104	0	53.0245	1	-2.48024	2.48024	1.23658	1
A0A2I2V0W5	Vacuolar protein sorting-associated protein 35 OS=Felis catus OX=9685 GN=VPS35 PE=3 SV=2	19	tr|A0A2I2V0W5|A0A2I2V0W5_FELCA	A0A2I2V0W5	A0A2I2V0W5	FALSE	FALSE	Linear_Model_moderated	CT_vs_T	-0.597403	0.199362	18.4165	-3.00485	75.0529	0.00361073	-2.00914	0.814335	0.708676	0.00780345
A0A2I2V0W5	Vacuolar protein sorting-associated protein 35 OS=Felis catus OX=9685 GN=VPS35 PE=3 SV=2	19	tr|A0A2I2V0W5|A0A2I2V0W5_FELCA	A0A2I2V0W5	A0A2I2V0W5	FALSE	FALSE	Linear_Model_moderated	F_vs_T	-0.280652	0.380728	18.5749	-0.739182	75.0529	0.462102	-1.69239	1.13109	0.708676	0.529317
A0A2I2V0W5	Vacuolar protein sorting-associated protein 35 OS=Felis catus OX=9685 GN=VPS35 PE=3 SV=2	19	tr|A0A2I2V0W5|A0A2I2V0W5_FELCA	A0A2I2V0W5	A0A2I2V0W5	FALSE	FALSE	Linear_Model_moderated	M_vs_T	-1.19496	0.212797	18.1177	-5.63102	75.0529	2.95582e-07	-2.6067	0.216774	0.708676	1.06011e-06
A0A2I2V0W7	Calcineurin like EF-hand protein 1 OS=Felis catus OX=9685 GN=CHP1 PE=4 SV=2	9	tr|A0A2I2V0W7|A0A2I2V0W7_FELCA	A0A2I2V0W7	A0A2I2V0W7	FALSE	FALSE	Linear_Model_moderated	CT_vs_T	-0.699694	0.157602	16.9777	-4.22704	68.0529	7.22125e-05	-1.62311	0.223722	0.462763	0.000224479
A0A2I2V0W7	Calcineurin like EF-hand protein 1 OS=Felis catus OX=9685 GN=CHP1 PE=4 SV=2	9	tr|A0A2I2V0W7|A0A2I2V0W7_FELCA	A0A2I2V0W7	A0A2I2V0W7	FALSE	FALSE	Linear_Model_moderated	F_vs_T	1.35651	0.169589	18.0058	7.61584	68.0529	1.08712e-10	0.433098	2.27993	0.462763	5.70737e-10
A0A2I2V0W7	Calcineurin like EF-hand protein 1 OS=Felis catus OX=9685 GN=CHP1 PE=4 SV=2	9	tr|A0A2I2V0W7|A0A2I2V0W7_FELCA	A0A2I2V0W7	A0A2I2V0W7	FALSE	FALSE	Linear_Model_moderated	M_vs_T	0.385433	0.129987	17.5202	2.82318	68.0529	0.00623035	-0.537983	1.30885	0.462763	0.0116391
A0A2I2V0X2	glutathione transferase OS=Felis catus OX=9685 GN=PTGES PE=3 SV=1	1	tr|A0A2I2V0X2|A0A2I2V0X2_FELCA	A0A2I2V0X2	A0A2I2V0X2	FALSE	FALSE	Linear_Model_moderated	CT_vs_T	-1.26108	0.340212	19.7557	-3.79848	63.0529	0.000329979	-3.34901	0.826853	1.04485	0.000895554
A0A2I2V0X2	glutathione transferase OS=Felis catus OX=9685 GN=PTGES PE=3 SV=1	1	tr|A0A2I2V0X2|A0A2I2V0X2_FELCA	A0A2I2V0X2	A0A2I2V0X2	FALSE	FALSE	Linear_Model_moderated	M_vs_T	-0.738277	0.323158	20.0171	-2.34111	63.0529	0.0224012	-2.82621	1.34965	1.04485	0.0372237
A0A2I2V0X2	glutathione transferase OS=Felis catus OX=9685 GN=PTGES PE=3 SV=1	1	tr|A0A2I2V0X2|A0A2I2V0X2_FELCA	A0A2I2V0X2	A0A2I2V0X2	FALSE	FALSE	Imputed_Mean_moderated	F_vs_T	-3.18682	0.335802	18.7928	-9.72485	63.0245	3.66361e-14	-5.27482	-1.09882	1.04487	5.29989e-13
A0A2I2V1I8	Tensin 1 OS=Felis catus OX=9685 GN=TNS1 PE=3 SV=3	22	tr|A0A2I2V1I8|A0A2I2V1I8_FELCA	A0A2I2V1I8	A0A2I2V1I8	FALSE	FALSE	Linear_Model_moderated	CT_vs_T	0.287376	0.238527	17.6797	1.21649	71.0529	0.227824	-1.28562	1.86037	0.788898	0.298807
A0A2I2V1I8	Tensin 1 OS=Felis catus OX=9685 GN=TNS1 PE=3 SV=3	22	tr|A0A2I2V1I8|A0A2I2V1I8_FELCA	A0A2I2V1I8	A0A2I2V1I8	FALSE	FALSE	Linear_Model_moderated	F_vs_T	0.91391	0.426763	17.9929	2.16229	71.0529	0.0339643	-0.659089	2.48691	0.788898	0.050645
A0A2I2V1I8	Tensin 1 OS=Felis catus OX=9685 GN=TNS1 PE=3 SV=3	22	tr|A0A2I2V1I8|A0A2I2V1I8_FELCA	A0A2I2V1I8	A0A2I2V1I8	FALSE	FALSE	Linear_Model_moderated	M_vs_T	0.169337	0.235001	17.6207	0.727575	71.0529	0.469265	-1.40366	1.74234	0.788898	0.543827
A0A2I2V1L1	dynamin GTPase OS=Felis catus OX=9685 GN=DNM2 PE=3 SV=2	17	tr|A0A2I2V1L1|A0A2I2V1L1_FELCA	A0A2I2V1L1	A0A2I2V1L1	FALSE	FALSE	Linear_Model_moderated	CT_vs_T	-0.755204	0.125288	17.0242	-5.72171	69.0529	2.49111e-07	-1.66017	0.149766	0.453638	1.24183e-06
A0A2I2V1L1	dynamin GTPase OS=Felis catus OX=9685 GN=DNM2 PE=3 SV=2	17	tr|A0A2I2V1L1|A0A2I2V1L1_FELCA	A0A2I2V1L1	A0A2I2V1L1	FALSE	FALSE	Linear_Model_moderated	M_vs_T	-1.48901	0.128944	16.6573	-10.9614	69.0529	9.15962e-17	-2.39398	-0.584037	0.453638	1.21992e-15
A0A2I2V1L1	dynamin GTPase OS=Felis catus OX=9685 GN=DNM2 PE=3 SV=2	17	tr|A0A2I2V1L1|A0A2I2V1L1_FELCA	A0A2I2V1L1	A0A2I2V1L1	FALSE	FALSE	Imputed_Mean_moderated	F_vs_T	-0.202361	0.12886	17.3006	-1.49182	69.0245	0.140302	-1.10663	0.701913	0.453285	0.314144
A0A2I2V1L9	Atlastin GTPase 2 OS=Felis catus OX=9685 GN=ATL2 PE=3 SV=2	4	tr|A0A2I2V1L9|A0A2I2V1L9_FELCA	A0A2I2V1L9	A0A2I2V1L9	FALSE	FALSE	Linear_Model_moderated	CT_vs_T	-0.183907	0.271843	16.6036	-0.634858	50.0529	0.528413	-1.13615	0.768332	0.474103	0.605941
A0A2I2V1L9	Atlastin GTPase 2 OS=Felis catus OX=9685 GN=ATL2 PE=3 SV=2	4	tr|A0A2I2V1L9|A0A2I2V1L9_FELCA	A0A2I2V1L9	A0A2I2V1L9	FALSE	FALSE	Linear_Model_moderated	M_vs_T	2.03522	0.133472	17.7132	14.3093	50.0529	2.55389e-19	1.08298	2.98746	0.474103	5.09252e-18
A0A2I2V1L9	Atlastin GTPase 2 OS=Felis catus OX=9685 GN=ATL2 PE=3 SV=2	4	tr|A0A2I2V1L9|A0A2I2V1L9_FELCA	A0A2I2V1L9	A0A2I2V1L9	FALSE	FALSE	Imputed_Mean_moderated	F_vs_T	0	0.157299	16.9475	0	50.0245	1	-0.951341	0.951341	0.473649	1
A0A2I2V1M2	Sorbitol dehydrogenase OS=Felis catus OX=9685 GN=SORD PE=3 SV=1	5	tr|A0A2I2V1M2|A0A2I2V1M2_FELCA	A0A2I2V1M2	A0A2I2V1M2	FALSE	FALSE	Linear_Model_moderated	CT_vs_T	0.905251	0.243447	18.2022	3.75467	81.0529	0.000325338	-0.707622	2.51812	0.810624	0.000883602
A0A2I2V1M2	Sorbitol dehydrogenase OS=Felis catus OX=9685 GN=SORD PE=3 SV=1	5	tr|A0A2I2V1M2|A0A2I2V1M2_FELCA	A0A2I2V1M2	A0A2I2V1M2	FALSE	FALSE	Linear_Model_moderated	F_vs_T	2.28418	0.271336	18.8917	8.50026	81.0529	7.6983e-13	0.671311	3.89706	0.810624	5.21498e-12
A0A2I2V1M2	Sorbitol dehydrogenase OS=Felis catus OX=9685 GN=SORD PE=3 SV=1	5	tr|A0A2I2V1M2|A0A2I2V1M2_FELCA	A0A2I2V1M2	A0A2I2V1M2	FALSE	FALSE	Linear_Model_moderated	M_vs_T	0.380876	0.243447	17.94	1.57975	81.0529	0.11806	-1.232	1.99375	0.810624	0.165329
A0A2I2V1P8	Serine/threonine-protein phosphatase OS=Felis catus OX=9685 GN=PPP2CA PE=3 SV=1	12	tr|A0A2I2V1P8|A0A2I2V1P8_FELCA	A0A2I2V1P8	A0A2I2V1P8	FALSE	FALSE	Linear_Model_moderated	CT_vs_T	-0.490578	0.139411	17.1909	-3.41358	78.0529	0.00101936	-1.48673	0.505577	0.500373	0.00251525
A0A2I2V1P8	Serine/threonine-protein phosphatase OS=Felis catus OX=9685 GN=PPP2CA PE=3 SV=1	12	tr|A0A2I2V1P8|A0A2I2V1P8_FELCA	A0A2I2V1P8	A0A2I2V1P8	FALSE	FALSE	Linear_Model_moderated	F_vs_T	-1.02622	0.195389	16.9231	-5.09495	78.0529	2.3683e-06	-2.02238	-0.0300653	0.500373	7.36804e-06
A0A2I2V1P8	Serine/threonine-protein phosphatase OS=Felis catus OX=9685 GN=PPP2CA PE=3 SV=1	12	tr|A0A2I2V1P8|A0A2I2V1P8_FELCA	A0A2I2V1P8	A0A2I2V1P8	FALSE	FALSE	Linear_Model_moderated	M_vs_T	-0.191601	0.143201	17.3404	-1.29793	78.0529	0.198133	-1.18776	0.804555	0.500373	0.261964
A0A2I2V1R8	Retinal rod rhodopsin-sensitive cGMP 3',5'-cyclic phosphodiesterase subunit delta OS=Felis catus OX=9685 GN=PDE6D PE=3 SV=1	2	tr|A0A2I2V1R8|A0A2I2V1R8_FELCA	A0A2I2V1R8	A0A2I2V1R8	FALSE	FALSE	Linear_Model_moderated	CT_vs_T	-0.29151	0.526886	17.6287	-0.520771	29.0529	0.606473	-1.41314	0.830121	0.548457	0.674888
A0A2I2V1R8	Retinal rod rhodopsin-sensitive cGMP 3',5'-cyclic phosphodiesterase subunit delta OS=Felis catus OX=9685 GN=PDE6D PE=3 SV=1	2	tr|A0A2I2V1R8|A0A2I2V1R8_FELCA	A0A2I2V1R8	A0A2I2V1R8	FALSE	FALSE	Linear_Model_moderated	M_vs_T	-0.581758	0.379943	17.4835	-1.44123	29.0529	0.160211	-1.70339	0.539873	0.548457	0.216826
A0A2I2V1R8	Retinal rod rhodopsin-sensitive cGMP 3',5'-cyclic phosphodiesterase subunit delta OS=Felis catus OX=9685 GN=PDE6D PE=3 SV=1	2	tr|A0A2I2V1R8|A0A2I2V1R8_FELCA	A0A2I2V1R8	A0A2I2V1R8	FALSE	FALSE	Imputed_Mean_moderated	F_vs_T	-0.575025	0.202486	17.4869	-2.67598	29.0245	0.0121211	-1.69546	0.545409	0.547848	0.0343794
A0A2I2V252	ST13 Hsp70 interacting protein OS=Felis catus OX=9685 GN=ST13 PE=3 SV=2	10	tr|A0A2I2V252|A0A2I2V252_FELCA	A0A2I2V252	A0A2I2V252	FALSE	FALSE	Linear_Model_moderated	CT_vs_T	-1.22694	0.154631	18.0333	-7.80405	84.0529	1.4893e-11	-2.32877	-0.125123	0.554072	1.51067e-10
A0A2I2V252	ST13 Hsp70 interacting protein OS=Felis catus OX=9685 GN=ST13 PE=3 SV=2	10	tr|A0A2I2V252|A0A2I2V252_FELCA	A0A2I2V252	A0A2I2V252	FALSE	FALSE	Linear_Model_moderated	F_vs_T	-1.30305	0.183964	17.9953	-6.96656	84.0529	6.75067e-10	-2.40487	-0.201227	0.554072	3.28411e-09
A0A2I2V252	ST13 Hsp70 interacting protein OS=Felis catus OX=9685 GN=ST13 PE=3 SV=2	10	tr|A0A2I2V252|A0A2I2V252_FELCA	A0A2I2V252	A0A2I2V252	FALSE	FALSE	Linear_Model_moderated	M_vs_T	0.154281	0.160771	18.7239	0.943834	84.0529	0.34796	-0.947541	1.2561	0.554072	0.423719
A0A2I2V257	MICOS complex subunit MIC60 OS=Felis catus OX=9685 GN=IMMT PE=3 SV=1	31	tr|A0A2I2V257|A0A2I2V257_FELCA	A0A2I2V257	A0A2I2V257	FALSE	FALSE	Linear_Model_moderated	CT_vs_T	-1.35647	0.183707	16.682	-7.32286	70.0529	3.19763e-10	-2.59022	-0.122731	0.6186	2.62217e-09
A0A2I2V257	MICOS complex subunit MIC60 OS=Felis catus OX=9685 GN=IMMT PE=3 SV=1	31	tr|A0A2I2V257|A0A2I2V257_FELCA	A0A2I2V257	A0A2I2V257	FALSE	FALSE	Linear_Model_moderated	F_vs_T	-1.53764	0.373356	16.5914	-4.08439	70.0529	0.000115831	-2.77139	-0.3039	0.6186	0.000280128
A0A2I2V257	MICOS complex subunit MIC60 OS=Felis catus OX=9685 GN=IMMT PE=3 SV=1	31	tr|A0A2I2V257|A0A2I2V257_FELCA	A0A2I2V257	A0A2I2V257	FALSE	FALSE	Linear_Model_moderated	M_vs_T	1.30722	0.180991	18.0138	7.16285	70.0529	6.27752e-10	0.073475	2.54096	0.6186	3.17686e-09
A0A2I2V297	AT-rich interaction domain 1B OS=Felis catus OX=9685 GN=ARID1B PE=4 SV=3	3	tr|A0A2I2V297|A0A2I2V297_FELCA	A0A2I2V297	A0A2I2V297	FALSE	FALSE	Linear_Model_moderated	CT_vs_T	3.77274	0.563386	17.5781	6.9389	42.0529	1.76613e-08	1.74739	5.79809	1.00364	1.05922e-07
A0A2I2V297	AT-rich interaction domain 1B OS=Felis catus OX=9685 GN=ARID1B PE=4 SV=3	3	tr|A0A2I2V297|A0A2I2V297_FELCA	A0A2I2V297	A0A2I2V297	FALSE	FALSE	Linear_Model_moderated	M_vs_T	0.380892	0.360856	15.8822	1.09373	42.0529	0.280301	-1.64446	2.40624	1.00364	0.35267
A0A2I2V297	AT-rich interaction domain 1B OS=Felis catus OX=9685 GN=ARID1B PE=4 SV=3	3	tr|A0A2I2V297|A0A2I2V297_FELCA	A0A2I2V297	A0A2I2V297	FALSE	FALSE	Imputed_Mean_moderated	F_vs_T	0	0.402776	16.4456	0	42.0245	1	-2.02541	2.02541	1.00365	1
A0A2I2V2B7	RAB, member of RAS onco family like 3 OS=Felis catus OX=9685 GN=RABL3 PE=4 SV=1	2	tr|A0A2I2V2B7|A0A2I2V2B7_FELCA	A0A2I2V2B7	A0A2I2V2B7	FALSE	FALSE	Linear_Model_moderated	CT_vs_T	-0.247267	0.5258	14.6903	-0.438815	26.0529	0.664413	-1.37609	0.881558	0.549219	0.725861
A0A2I2V2B7	RAB, member of RAS onco family like 3 OS=Felis catus OX=9685 GN=RABL3 PE=4 SV=1	2	tr|A0A2I2V2B7|A0A2I2V2B7_FELCA	A0A2I2V2B7	A0A2I2V2B7	FALSE	FALSE	Linear_Model_moderated	M_vs_T	-0.57377	0.281929	14.527	-1.89905	26.0529	0.0686855	-1.7026	0.555054	0.549219	0.1024
A0A2I2V2B7	RAB, member of RAS onco family like 3 OS=Felis catus OX=9685 GN=RABL3 PE=4 SV=1	2	tr|A0A2I2V2B7|A0A2I2V2B7_FELCA	A0A2I2V2B7	A0A2I2V2B7	FALSE	FALSE	Imputed_Mean_moderated	F_vs_T	0	0.213722	16.0067	0	26.0245	1	-1.12749	1.12749	0.548543	1
A0A2I2V2J6	Proline rich coiled-coil 2A OS=Felis catus OX=9685 GN=PRRC2A PE=4 SV=3	9	tr|A0A2I2V2J6|A0A2I2V2J6_FELCA	A0A2I2V2J6	A0A2I2V2J6	FALSE	FALSE	Linear_Model_moderated	CT_vs_T	3.23369	0.298329	19.0437	11.0635	63.0529	2.07082e-16	1.34722	5.12015	0.944031	5.49003e-15
A0A2I2V2J6	Proline rich coiled-coil 2A OS=Felis catus OX=9685 GN=PRRC2A PE=4 SV=3	9	tr|A0A2I2V2J6|A0A2I2V2J6_FELCA	A0A2I2V2J6	A0A2I2V2J6	FALSE	FALSE	Linear_Model_moderated	F_vs_T	-2.65197	0.706119	16.1009	-3.83336	63.0529	0.000294253	-4.53843	-0.765501	0.944031	0.000663254
A0A2I2V2J6	Proline rich coiled-coil 2A OS=Felis catus OX=9685 GN=PRRC2A PE=4 SV=3	9	tr|A0A2I2V2J6|A0A2I2V2J6_FELCA	A0A2I2V2J6	A0A2I2V2J6	FALSE	FALSE	Linear_Model_moderated	M_vs_T	-0.730739	0.303996	17.0615	-2.45349	63.0529	0.0169238	-2.6172	1.15573	0.944031	0.0288853
A0A2I2V2K4	Doublecortin like kinase 1 OS=Felis catus OX=9685 GN=DCLK1 PE=3 SV=1	16	tr|A0A2I2V2K4|A0A2I2V2K4_FELCA	A0A2I2V2K4	A0A2I2V2K4	FALSE	FALSE	Linear_Model_moderated	CT_vs_T	-1.39296	0.385905	16.7484	-3.72332	62.0529	0.000426213	-3.97455	1.18862	1.29148	0.00113059
A0A2I2V2K4	Doublecortin like kinase 1 OS=Felis catus OX=9685 GN=DCLK1 PE=3 SV=1	16	tr|A0A2I2V2K4|A0A2I2V2K4_FELCA	A0A2I2V2K4	A0A2I2V2K4	FALSE	FALSE	Linear_Model_moderated	M_vs_T	-2.16373	0.464914	16.363	-4.80067	62.0529	1.03531e-05	-4.74532	0.417855	1.29148	3.06089e-05
A0A2I2V2K4	Doublecortin like kinase 1 OS=Felis catus OX=9685 GN=DCLK1 PE=3 SV=1	16	tr|A0A2I2V2K4|A0A2I2V2K4_FELCA	A0A2I2V2K4	A0A2I2V2K4	FALSE	FALSE	Imputed_Mean_moderated	F_vs_T	-0.245516	0.421268	17.3222	-0.601106	62.0245	0.54996	-2.82737	2.33634	1.2916	1
A0A2I2V2Q8	protein disulfide-isomerase OS=Felis catus OX=9685 GN=TXNDC5 PE=3 SV=2	15	tr|A0A2I2V2Q8|A0A2I2V2Q8_FELCA	A0A2I2V2Q8	A0A2I2V2Q8	FALSE	FALSE	Linear_Model_moderated	CT_vs_T	-1.27578	0.233539	18.3041	-5.51237	89.0529	3.41233e-07	-2.89643	0.344865	0.815639	1.64994e-06
A0A2I2V2Q8	protein disulfide-isomerase OS=Felis catus OX=9685 GN=TXNDC5 PE=3 SV=2	15	tr|A0A2I2V2Q8|A0A2I2V2Q8_FELCA	A0A2I2V2Q8	A0A2I2V2Q8	FALSE	FALSE	Linear_Model_moderated	F_vs_T	-2.24341	0.250442	17.8203	-9.03904	89.0529	3.10389e-14	-3.86406	-0.622765	0.815639	2.57296e-13
A0A2I2V2Q8	protein disulfide-isomerase OS=Felis catus OX=9685 GN=TXNDC5 PE=3 SV=2	15	tr|A0A2I2V2Q8|A0A2I2V2Q8_FELCA	A0A2I2V2Q8	A0A2I2V2Q8	FALSE	FALSE	Linear_Model_moderated	M_vs_T	-3.8683	0.242813	17.0079	-16.0757	89.0529	4.57935e-28	-5.48895	-2.24766	0.815639	3.73369e-26
A0A2I2V2R5	Lactate/malate dehydrogenase N-terminal domain-containing protein OS=Felis catus OX=9685 PE=4 SV=2	1	tr|A0A2I2V2R5|A0A2I2V2R5_FELCA	A0A2I2V2R5	A0A2I2V2R5	FALSE	FALSE	Linear_Model_moderated	CT_vs_T	3.81136	0.36921	20.0555	10.763	38.0529	4.17965e-13	1.71267	5.91005	1.03675	5.839e-12
A0A2I2V2R5	Lactate/malate dehydrogenase N-terminal domain-containing protein OS=Felis catus OX=9685 PE=4 SV=2	1	tr|A0A2I2V2R5|A0A2I2V2R5_FELCA	A0A2I2V2R5	A0A2I2V2R5	FALSE	FALSE	Imputed_Mean_moderated	F_vs_T	-0.950464	0.365423	17.6746	-2.71176	38.0245	0.00999253	-3.04928	1.14835	1.03678	0.0288799
A0A2I2V2R5	Lactate/malate dehydrogenase N-terminal domain-containing protein OS=Felis catus OX=9685 PE=4 SV=2	1	tr|A0A2I2V2R5|A0A2I2V2R5_FELCA	A0A2I2V2R5	A0A2I2V2R5	FALSE	FALSE	Imputed_Mean_moderated	M_vs_T	3.81136	0.365423	20.0555	10.8742	38.0245	3.13415e-13	1.71255	5.91017	1.03678	3.21625e-12
A0A2I2V359	DDB1 and CUL4 associated factor 8 OS=Felis catus OX=9685 GN=DCAF8 PE=4 SV=1	2	tr|A0A2I2V359|A0A2I2V359_FELCA	A0A2I2V359	A0A2I2V359	FALSE	FALSE	Linear_Model_moderated	CT_vs_T	-0.614574	0.332024	16.464	-1.79681	46.0529	0.0789258	-1.74583	0.516684	0.562023	0.120352
A0A2I2V359	DDB1 and CUL4 associated factor 8 OS=Felis catus OX=9685 GN=DCAF8 PE=4 SV=1	2	tr|A0A2I2V359|A0A2I2V359_FELCA	A0A2I2V359	A0A2I2V359	FALSE	FALSE	Linear_Model_moderated	M_vs_T	1.3774	0.179679	17.4599	7.44151	46.0529	1.97816e-09	0.246145	2.50866	0.562023	9.24571e-09
A0A2I2V359	DDB1 and CUL4 associated factor 8 OS=Felis catus OX=9685 GN=DCAF8 PE=4 SV=1	2	tr|A0A2I2V359|A0A2I2V359_FELCA	A0A2I2V359	A0A2I2V359	FALSE	FALSE	Imputed_Mean_moderated	F_vs_T	0	0.201466	16.9853	0	46.0245	1	-1.13054	1.13054	0.561657	1
A0A2I2V381	LUC7 like 2, pre-mRNA splicing factor OS=Felis catus OX=9685 GN=LUC7L2 PE=3 SV=1	5	tr|A0A2I2V381|A0A2I2V381_FELCA	A0A2I2V381	A0A2I2V381	FALSE	FALSE	Linear_Model_moderated	CT_vs_T	1.56799	0.417923	18.6695	3.80947	40.0529	0.000469174	0.0153379	3.12064	0.768263	0.00123403
A0A2I2V381	LUC7 like 2, pre-mRNA splicing factor OS=Felis catus OX=9685 GN=LUC7L2 PE=3 SV=1	5	tr|A0A2I2V381|A0A2I2V381_FELCA	A0A2I2V381	A0A2I2V381	FALSE	FALSE	Linear_Model_moderated	M_vs_T	-0.232845	0.330853	17.769	-0.714576	40.0529	0.479015	-1.7855	1.31981	0.768263	0.552675
A0A2I2V381	LUC7 like 2, pre-mRNA splicing factor OS=Felis catus OX=9685 GN=LUC7L2 PE=3 SV=1	5	tr|A0A2I2V381|A0A2I2V381_FELCA	A0A2I2V381	A0A2I2V381	FALSE	FALSE	Imputed_Mean_moderated	F_vs_T	-0.686067	0.309964	17.5424	-2.24789	40.0245	0.0301609	-2.23839	0.866255	0.768082	0.0785413
A0A2I2V3D5	40S ribosomal protein S21 OS=Felis catus OX=9685 GN=RPS21 PE=3 SV=2	8	tr|A0A2I2V3D5|A0A2I2V3D5_FELCA	A0A2I2V3D5	A0A2I2V3D5	FALSE	FALSE	Linear_Model_moderated	CT_vs_T	-1.41646	0.235752	18.3474	-6.04046	64.0529	8.61793e-08	-2.87115	0.0382181	0.728179	4.65408e-07
A0A2I2V3D5	40S ribosomal protein S21 OS=Felis catus OX=9685 GN=RPS21 PE=3 SV=2	8	tr|A0A2I2V3D5|A0A2I2V3D5_FELCA	A0A2I2V3D5	A0A2I2V3D5	FALSE	FALSE	Linear_Model_moderated	F_vs_T	-2.50561	0.536489	17.8029	-4.6954	64.0529	1.44942e-05	-3.96029	-1.05093	0.728179	4.09478e-05
A0A2I2V3D5	40S ribosomal protein S21 OS=Felis catus OX=9685 GN=RPS21 PE=3 SV=2	8	tr|A0A2I2V3D5|A0A2I2V3D5_FELCA	A0A2I2V3D5	A0A2I2V3D5	FALSE	FALSE	Linear_Model_moderated	M_vs_T	-0.708494	0.21922	18.7014	-3.24921	64.0529	0.00184524	-2.16318	0.746188	0.728179	0.00380133
A0A2I2V3I1	Fructose-bisphosphate aldolase OS=Felis catus OX=9685 GN=ALDOC PE=3 SV=2	15	tr|A0A2I2V3I1|A0A2I2V3I1_FELCA	A0A2I2V3I1	A0A2I2V3I1	FALSE	FALSE	Linear_Model_moderated	CT_vs_T	0.0353572	0.265945	17.4644	0.135044	73.0529	0.892949	-1.75804	1.82875	0.899859	0.916721
A0A2I2V3I1	Fructose-bisphosphate aldolase OS=Felis catus OX=9685 GN=ALDOC PE=3 SV=2	15	tr|A0A2I2V3I1|A0A2I2V3I1_FELCA	A0A2I2V3I1	A0A2I2V3I1	FALSE	FALSE	Linear_Model_moderated	F_vs_T	3.78756	0.489702	19.3405	7.85627	73.0529	2.61057e-11	1.99417	5.58096	0.899859	1.48838e-10
A0A2I2V3I1	Fructose-bisphosphate aldolase OS=Felis catus OX=9685 GN=ALDOC PE=3 SV=2	15	tr|A0A2I2V3I1|A0A2I2V3I1_FELCA	A0A2I2V3I1	A0A2I2V3I1	FALSE	FALSE	Linear_Model_moderated	M_vs_T	2.96794	0.269659	18.9307	11.1797	73.0529	1.75901e-17	1.17455	4.76134	0.899859	2.61288e-16
A0A2I2V3R1	Heparin binding growth factor OS=Felis catus OX=9685 GN=HDGF PE=4 SV=3	15	tr|A0A2I2V3R1|A0A2I2V3R1_FELCA	A0A2I2V3R1	A0A2I2V3R1	FALSE	FALSE	Linear_Model_moderated	CT_vs_T	-0.872062	0.165953	18.4889	-5.18368	71.0529	1.95837e-06	-2.03998	0.295855	0.585739	8.07223e-06
A0A2I2V3R1	Heparin binding growth factor OS=Felis catus OX=9685 GN=HDGF PE=4 SV=3	15	tr|A0A2I2V3R1|A0A2I2V3R1_FELCA	A0A2I2V3R1	A0A2I2V3R1	FALSE	FALSE	Linear_Model_moderated	F_vs_T	-3.73487	0.588405	17.0575	-6.26143	71.0529	2.56719e-08	-4.90278	-2.56695	0.585739	1.01719e-07
A0A2I2V3R1	Heparin binding growth factor OS=Felis catus OX=9685 GN=HDGF PE=4 SV=3	15	tr|A0A2I2V3R1|A0A2I2V3R1_FELCA	A0A2I2V3R1	A0A2I2V3R1	FALSE	FALSE	Linear_Model_moderated	M_vs_T	-0.764329	0.170463	18.5428	-4.42307	71.0529	3.43206e-05	-1.93225	0.403587	0.585739	9.3972e-05
A0A2I2V3V8	Filamin A OS=Felis catus OX=9685 GN=FLNA PE=3 SV=3	160	tr|A0A2I2V3V8|A0A2I2V3V8_FELCA	A0A2I2V3V8	A0A2I2V3V8	FALSE	FALSE	Linear_Model_moderated	CT_vs_T	-2.18971	0.328143	19.2649	-6.7909	97.0529	8.93849e-10	-4.47088	0.0914654	1.14937	6.84844e-09
A0A2I2V3V8	Filamin A OS=Felis catus OX=9685 GN=FLNA PE=3 SV=3	160	tr|A0A2I2V3V8|A0A2I2V3V8_FELCA	A0A2I2V3V8	A0A2I2V3V8	FALSE	FALSE	Linear_Model_moderated	F_vs_T	-3.35326	0.32465	18.6831	-10.5113	97.0529	1.05239e-17	-5.63443	-1.07208	1.14937	1.41065e-16
A0A2I2V3V8	Filamin A OS=Felis catus OX=9685 GN=FLNA PE=3 SV=3	160	tr|A0A2I2V3V8|A0A2I2V3V8_FELCA	A0A2I2V3V8	A0A2I2V3V8	FALSE	FALSE	Linear_Model_moderated	M_vs_T	-1.04736	0.345079	19.8361	-3.08876	97.0529	0.00262156	-3.32854	1.23381	1.14937	0.00525888
A0A2I2V3Z0	Ribosomal protein L7 OS=Felis catus OX=9685 GN=RPL7 PE=3 SV=1	12	tr|A0A2I2V3Z0|A0A2I2V3Z0_FELCA	A0A2I2V3Z0	A0A2I2V3Z0	FALSE	FALSE	Linear_Model_moderated	CT_vs_T	-1.94534	0.172677	19.8999	-11.16	75.0529	1.32133e-17	-3.15436	-0.736323	0.606912	4.56691e-16
A0A2I2V3Z0	Ribosomal protein L7 OS=Felis catus OX=9685 GN=RPL7 PE=3 SV=1	12	tr|A0A2I2V3Z0|A0A2I2V3Z0_FELCA	A0A2I2V3Z0	A0A2I2V3Z0	FALSE	FALSE	Linear_Model_moderated	F_vs_T	-2.38565	0.29271	19.6798	-8.07371	75.0529	8.60158e-12	-3.59467	-1.17663	0.606912	5.28683e-11
A0A2I2V3Z0	Ribosomal protein L7 OS=Felis catus OX=9685 GN=RPL7 PE=3 SV=1	12	tr|A0A2I2V3Z0|A0A2I2V3Z0_FELCA	A0A2I2V3Z0	A0A2I2V3Z0	FALSE	FALSE	Linear_Model_moderated	M_vs_T	-1.37218	0.17737	20.1865	-7.66358	75.0529	5.17859e-11	-2.58119	-0.163158	0.606912	3.09955e-10
A0A2I2V3Z1	U6 snRNA-associated Sm-like protein LSm1 OS=Felis catus OX=9685 GN=LSM1 PE=3 SV=1	1	tr|A0A2I2V3Z1|A0A2I2V3Z1_FELCA	A0A2I2V3Z1	A0A2I2V3Z1	FALSE	FALSE	Linear_Model_moderated	CT_vs_T	0.624215	0.286466	15.5838	2.08397	25.0529	0.0475167	-0.588234	1.83666	0.588763	0.0773057
A0A2I2V3Z1	U6 snRNA-associated Sm-like protein LSm1 OS=Felis catus OX=9685 GN=LSM1 PE=3 SV=1	1	tr|A0A2I2V3Z1|A0A2I2V3Z1_FELCA	A0A2I2V3Z1	A0A2I2V3Z1	FALSE	FALSE	Imputed_Mean_moderated	F_vs_T	0	0.240099	16.2355	0	25.0245	1	-1.21126	1.21126	0.58815	1
A0A2I2V3Z1	U6 snRNA-associated Sm-like protein LSm1 OS=Felis catus OX=9685 GN=LSM1 PE=3 SV=1	1	tr|A0A2I2V3Z1|A0A2I2V3Z1_FELCA	A0A2I2V3Z1	A0A2I2V3Z1	FALSE	FALSE	Imputed_Mean_moderated	M_vs_T	0.624215	0.240099	15.5838	2.48902	25.0245	0.0198182	-0.587041	1.83547	0.58815	0.0362399
A0A2I2V460	Trans-golgi network protein 2 OS=Felis catus OX=9685 PE=4 SV=3	7	tr|A0A2I2V460|A0A2I2V460_FELCA	A0A2I2V460	A0A2I2V460	FALSE	FALSE	Linear_Model_moderated	CT_vs_T	-0.163942	0.280964	17.454	-0.590285	73.0529	0.556821	-1.8036	1.47572	0.822721	0.631533
A0A2I2V460	Trans-golgi network protein 2 OS=Felis catus OX=9685 PE=4 SV=3	7	tr|A0A2I2V460|A0A2I2V460_FELCA	A0A2I2V460	A0A2I2V460	FALSE	FALSE	Linear_Model_moderated	F_vs_T	-1.92283	0.280964	16.5746	-6.92329	73.0529	1.44064e-09	-3.56249	-0.283173	0.822721	6.77315e-09
A0A2I2V460	Trans-golgi network protein 2 OS=Felis catus OX=9685 PE=4 SV=3	7	tr|A0A2I2V460|A0A2I2V460_FELCA	A0A2I2V460	A0A2I2V460	FALSE	FALSE	Linear_Model_moderated	M_vs_T	-0.599216	0.249227	17.2364	-2.43226	73.0529	0.0174552	-2.23888	1.04044	0.822721	0.0297184
A0A2I2V485	EI24 autophagy associated transmembrane protein OS=Felis catus OX=9685 GN=EI24 PE=4 SV=2	1	tr|A0A2I2V485|A0A2I2V485_FELCA	A0A2I2V485	A0A2I2V485	FALSE	FALSE	Linear_Model_moderated	CT_vs_T	-0.791608	0.215502	17.2778	-3.48859	51.0529	0.00100894	-1.78533	0.20211	0.494995	0.00249614
A0A2I2V485	EI24 autophagy associated transmembrane protein OS=Felis catus OX=9685 GN=EI24 PE=4 SV=2	1	tr|A0A2I2V485|A0A2I2V485_FELCA	A0A2I2V485	A0A2I2V485	FALSE	FALSE	Linear_Model_moderated	M_vs_T	0.714665	0.14373	18.0309	4.72223	51.0529	1.86018e-05	-0.279052	1.70838	0.494995	5.30302e-05
A0A2I2V485	EI24 autophagy associated transmembrane protein OS=Felis catus OX=9685 GN=EI24 PE=4 SV=2	1	tr|A0A2I2V485|A0A2I2V485_FELCA	A0A2I2V485	A0A2I2V485	FALSE	FALSE	Imputed_Mean_moderated	F_vs_T	-0.474181	0.164501	17.4365	-2.73987	51.0245	0.00844785	-1.46708	0.518718	0.49458	0.0247487
A0A2I2V489	Cytochrome c oxidase subunit 7A2 OS=Felis catus OX=9685 GN=COX7A2 PE=3 SV=3	2	tr|A0A2I2V489|A0A2I2V489_FELCA	A0A2I2V489	A0A2I2V489	FALSE	FALSE	Linear_Model_moderated	CT_vs_T	-0.93816	0.239266	18.381	-3.96027	70.0529	0.000177657	-2.51594	0.639622	0.791102	0.000509581
A0A2I2V489	Cytochrome c oxidase subunit 7A2 OS=Felis catus OX=9685 GN=COX7A2 PE=3 SV=3	2	tr|A0A2I2V489|A0A2I2V489_FELCA	A0A2I2V489	A0A2I2V489	FALSE	FALSE	Linear_Model_moderated	F_vs_T	-1.52167	0.486273	18.0892	-3.16061	70.0529	0.00232587	-3.09946	0.0561073	0.791102	0.0043377
A0A2I2V489	Cytochrome c oxidase subunit 7A2 OS=Felis catus OX=9685 GN=COX7A2 PE=3 SV=3	2	tr|A0A2I2V489|A0A2I2V489_FELCA	A0A2I2V489	A0A2I2V489	FALSE	FALSE	Linear_Model_moderated	M_vs_T	-0.533367	0.235729	18.5834	-2.28529	70.0529	0.0253263	-2.11115	1.04442	0.791102	0.0415946
A0A2I2V491	Eukaryotic translation initiation factor 4 gamma 3 OS=Felis catus OX=9685 GN=EIF4G3 PE=3 SV=2	13	tr|A0A2I2V491|A0A2I2V491_FELCA	A0A2I2V491	A0A2I2V491	FALSE	FALSE	Linear_Model_moderated	CT_vs_T	-1.18137	0.183788	16.4903	-5.68133	53.0529	5.77526e-07	-1.95982	-0.402916	0.38812	2.66542e-06
A0A2I2V491	Eukaryotic translation initiation factor 4 gamma 3 OS=Felis catus OX=9685 GN=EIF4G3 PE=3 SV=2	13	tr|A0A2I2V491|A0A2I2V491_FELCA	A0A2I2V491	A0A2I2V491	FALSE	FALSE	Linear_Model_moderated	M_vs_T	0.335159	0.101205	17.2486	2.92706	53.0529	0.00502945	-0.443293	1.11361	0.38812	0.00961598
A0A2I2V491	Eukaryotic translation initiation factor 4 gamma 3 OS=Felis catus OX=9685 GN=EIF4G3 PE=3 SV=2	13	tr|A0A2I2V491|A0A2I2V491_FELCA	A0A2I2V491	A0A2I2V491	FALSE	FALSE	Imputed_Mean_moderated	F_vs_T	0	0.117663	17.1402	0	53.0245	1	-0.77731	0.77731	0.387546	1
A0A2I2V4I5	Solute carrier family 25 member 12 OS=Felis catus OX=9685 GN=SLC25A12 PE=3 SV=2	20	tr|A0A2I2V4I5|A0A2I2V4I5_FELCA	A0A2I2V4I5	A0A2I2V4I5	FALSE	FALSE	Linear_Model_moderated	CT_vs_T	-0.0464759	0.152555	17.3721	-0.297374	70.0529	0.767061	-1.11777	1.02482	0.53715	0.813618
A0A2I2V4I5	Solute carrier family 25 member 12 OS=Felis catus OX=9685 GN=SLC25A12 PE=3 SV=2	20	tr|A0A2I2V4I5|A0A2I2V4I5_FELCA	A0A2I2V4I5	A0A2I2V4I5	FALSE	FALSE	Linear_Model_moderated	F_vs_T	2.29151	0.533941	18.5411	4.18918	70.0529	8.02929e-05	1.22022	3.36281	0.53715	0.000197983
A0A2I2V4I5	Solute carrier family 25 member 12 OS=Felis catus OX=9685 GN=SLC25A12 PE=3 SV=2	20	tr|A0A2I2V4I5|A0A2I2V4I5_FELCA	A0A2I2V4I5	A0A2I2V4I5	FALSE	FALSE	Linear_Model_moderated	M_vs_T	3.27307	0.154685	19.0319	20.6542	70.0529	1.64216e-31	2.20178	4.34437	0.53715	2.51046e-29
A0A2I2V4I8	Guanine nucleotide-binding protein subunit gamma OS=Felis catus OX=9685 GN=GNG5 PE=3 SV=2	1	tr|A0A2I2V4I8|A0A2I2V4I8_FELCA	A0A2I2V4I8	A0A2I2V4I8	FALSE	FALSE	Linear_Model_moderated	CT_vs_T	0.987461	0.428368	16.9659	2.25936	44.0529	0.0288597	-0.214451	2.18937	0.596394	0.0501712
A0A2I2V4I8	Guanine nucleotide-binding protein subunit gamma OS=Felis catus OX=9685 GN=GNG5 PE=3 SV=2	1	tr|A0A2I2V4I8|A0A2I2V4I8_FELCA	A0A2I2V4I8	A0A2I2V4I8	FALSE	FALSE	Linear_Model_moderated	M_vs_T	0.157564	0.197329	16.5509	0.782614	44.0529	0.438041	-1.04435	1.35948	0.596394	0.512328
A0A2I2V4I8	Guanine nucleotide-binding protein subunit gamma OS=Felis catus OX=9685 GN=GNG5 PE=3 SV=2	1	tr|A0A2I2V4I8|A0A2I2V4I8_FELCA	A0A2I2V4I8	A0A2I2V4I8	FALSE	FALSE	Imputed_Mean_moderated	F_vs_T	0	0.220936	16.8358	0	44.0245	1	-1.20125	1.20125	0.596055	1
A0A2I2V4J6	DENN domain containing 6A OS=Felis catus OX=9685 GN=DENND6A PE=3 SV=2	4	tr|A0A2I2V4J6|A0A2I2V4J6_FELCA	A0A2I2V4J6	A0A2I2V4J6	FALSE	FALSE	Linear_Model_moderated	CT_vs_T	-0.999569	0.272875	17.6255	-3.71789	56.0529	0.000465875	-2.63486	0.635719	0.816338	0.00122673
A0A2I2V4J6	DENN domain containing 6A OS=Felis catus OX=9685 GN=DENND6A PE=3 SV=2	4	tr|A0A2I2V4J6|A0A2I2V4J6_FELCA	A0A2I2V4J6	A0A2I2V4J6	FALSE	FALSE	Linear_Model_moderated	M_vs_T	-2.94241	0.279701	16.6541	-10.6772	56.0529	3.98515e-15	-4.5777	-1.30712	0.816338	4.08422e-14
A0A2I2V4J6	DENN domain containing 6A OS=Felis catus OX=9685 GN=DENND6A PE=3 SV=2	4	tr|A0A2I2V4J6|A0A2I2V4J6_FELCA	A0A2I2V4J6	A0A2I2V4J6	FALSE	FALSE	Imputed_Mean_moderated	F_vs_T	-0.925902	0.276182	17.6623	-3.40305	56.0245	0.00123667	-2.56101	0.709209	0.816241	0.00417698
A0A2I2V4P1	Dynein light chain OS=Felis catus OX=9685 GN=DYNLL2 PE=3 SV=2	2	tr|A0A2I2V4P1|A0A2I2V4P1_FELCA	A0A2I2V4P1	A0A2I2V4P1	FALSE	FALSE	Linear_Model_moderated	CT_vs_T	0.509221	0.169445	18.6372	2.93672	65.0529	0.00458251	-0.588402	1.60684	0.549606	0.00972351
A0A2I2V4P1	Dynein light chain OS=Felis catus OX=9685 GN=DYNLL2 PE=3 SV=2	2	tr|A0A2I2V4P1|A0A2I2V4P1_FELCA	A0A2I2V4P1	A0A2I2V4P1	FALSE	FALSE	Linear_Model_moderated	F_vs_T	-0.227426	0.546934	18.2689	-0.406341	65.0529	0.685826	-1.32505	0.870197	0.549606	0.733566
A0A2I2V4P1	Dynein light chain OS=Felis catus OX=9685 GN=DYNLL2 PE=3 SV=2	2	tr|A0A2I2V4P1|A0A2I2V4P1_FELCA	A0A2I2V4P1	A0A2I2V4P1	FALSE	FALSE	Linear_Model_moderated	M_vs_T	1.37662	0.158449	19.0709	8.49008	65.0529	3.91722e-12	0.279002	2.47425	0.549606	2.77994e-11
A0A2I2V4S9	EMAP like 2 OS=Felis catus OX=9685 GN=EML2 PE=3 SV=2	8	tr|A0A2I2V4S9|A0A2I2V4S9_FELCA	A0A2I2V4S9	A0A2I2V4S9	FALSE	FALSE	Linear_Model_moderated	CT_vs_T	1.26579	0.364866	18.2065	3.53539	97.0529	0.000625878	-1.2083	3.73988	1.24658	0.00161078
A0A2I2V4S9	EMAP like 2 OS=Felis catus OX=9685 GN=EML2 PE=3 SV=2	8	tr|A0A2I2V4S9|A0A2I2V4S9_FELCA	A0A2I2V4S9	A0A2I2V4S9	FALSE	FALSE	Linear_Model_moderated	F_vs_T	1.80151	0.34575	18.4743	5.30988	97.0529	6.95463e-07	-0.672581	4.2756	1.24658	2.343e-06
A0A2I2V4S9	EMAP like 2 OS=Felis catus OX=9685 GN=EML2 PE=3 SV=2	8	tr|A0A2I2V4S9|A0A2I2V4S9_FELCA	A0A2I2V4S9	A0A2I2V4S9	FALSE	FALSE	Linear_Model_moderated	M_vs_T	0.947972	0.374784	18.0476	2.57765	97.0529	0.0114513	-1.52612	3.42206	1.24658	0.0202189
A0A2I2V4V3	Vacuolar proton pump subunit B OS=Felis catus OX=9685 GN=ATP6V1B2 PE=3 SV=2	21	tr|A0A2I2V4V3|A0A2I2V4V3_FELCA	A0A2I2V4V3	A0A2I2V4V3	FALSE	FALSE	Linear_Model_moderated	CT_vs_T	-0.859941	0.300159	17.6968	-2.9316	62.0529	0.00471656	-2.84746	1.12758	0.994288	0.00997167
A0A2I2V4V3	Vacuolar proton pump subunit B OS=Felis catus OX=9685 GN=ATP6V1B2 PE=3 SV=2	21	tr|A0A2I2V4V3|A0A2I2V4V3_FELCA	A0A2I2V4V3	A0A2I2V4V3	FALSE	FALSE	Linear_Model_moderated	F_vs_T	4.50029	1.03609	20.3769	4.44458	62.0529	3.70737e-05	2.51277	6.48781	0.994288	9.65241e-05
A0A2I2V4V3	Vacuolar proton pump subunit B OS=Felis catus OX=9685 GN=ATP6V1B2 PE=3 SV=2	21	tr|A0A2I2V4V3|A0A2I2V4V3_FELCA	A0A2I2V4V3	A0A2I2V4V3	FALSE	FALSE	Linear_Model_moderated	M_vs_T	-1.2953	0.34346	17.4791	-3.85907	62.0529	0.000273615	-3.28282	0.692216	0.994288	0.00064935
A0A2I2V4V8	Coenzyme A synthase OS=Felis catus OX=9685 GN=COASY PE=3 SV=2	9	tr|A0A2I2V4V8|A0A2I2V4V8_FELCA	A0A2I2V4V8	A0A2I2V4V8	FALSE	FALSE	Linear_Model_moderated	CT_vs_T	-1.34198	0.197425	16.586	-6.62116	59.0529	1.17629e-08	-2.43752	-0.246433	0.54751	7.3181e-08
A0A2I2V4V8	Coenzyme A synthase OS=Felis catus OX=9685 GN=COASY PE=3 SV=2	9	tr|A0A2I2V4V8|A0A2I2V4V8_FELCA	A0A2I2V4V8	A0A2I2V4V8	FALSE	FALSE	Linear_Model_moderated	M_vs_T	0.955714	0.157339	17.7349	5.91676	59.0529	1.77218e-07	-0.13983	2.05126	0.54751	6.50212e-07
A0A2I2V4V8	Coenzyme A synthase OS=Felis catus OX=9685 GN=COASY PE=3 SV=2	9	tr|A0A2I2V4V8|A0A2I2V4V8_FELCA	A0A2I2V4V8	A0A2I2V4V8	FALSE	FALSE	Imputed_Mean_moderated	F_vs_T	-0.0576348	0.17303	17.2282	-0.324633	59.0245	0.746607	-1.15259	1.03732	0.54721	1
A0A2I2V532	T-complex protein 1 subunit gamma OS=Felis catus OX=9685 GN=CCT3 PE=3 SV=1	27	tr|A0A2I2V532|A0A2I2V532_FELCA	A0A2I2V532	A0A2I2V532	FALSE	FALSE	Linear_Model_moderated	CT_vs_T	-1.5461	0.252971	17.7339	-6.18986	81.0529	2.34079e-08	-3.27644	0.184244	0.869664	1.37213e-07
A0A2I2V532	T-complex protein 1 subunit gamma OS=Felis catus OX=9685 GN=CCT3 PE=3 SV=1	27	tr|A0A2I2V532|A0A2I2V532_FELCA	A0A2I2V532	A0A2I2V532	FALSE	FALSE	Linear_Model_moderated	F_vs_T	-1.31535	0.31505	17.8493	-4.2284	81.0529	6.14046e-05	-3.04569	0.414993	0.869664	0.000153817
A0A2I2V532	T-complex protein 1 subunit gamma OS=Felis catus OX=9685 GN=CCT3 PE=3 SV=1	27	tr|A0A2I2V532|A0A2I2V532_FELCA	A0A2I2V532	A0A2I2V532	FALSE	FALSE	Linear_Model_moderated	M_vs_T	-0.536694	0.259847	18.2386	-2.09181	81.0529	0.0395854	-2.26704	1.19365	0.869664	0.0621741
A0A2I2V555	Importin subunit alpha OS=Felis catus OX=9685 GN=KPNA6 PE=3 SV=1	8	tr|A0A2I2V555|A0A2I2V555_FELCA	A0A2I2V555	A0A2I2V555	FALSE	FALSE	Linear_Model_moderated	CT_vs_T	1.68704	0.438616	19.051	3.96511	65.0529	0.000185169	-1.00623	4.38031	1.34858	0.000529412
A0A2I2V555	Importin subunit alpha OS=Felis catus OX=9685 GN=KPNA6 PE=3 SV=1	8	tr|A0A2I2V555|A0A2I2V555_FELCA	A0A2I2V555	A0A2I2V555	FALSE	FALSE	Linear_Model_moderated	F_vs_T	0.295745	1.41576	18.3554	0.215349	65.0529	0.830169	-2.39752	2.98901	1.34858	0.859501
A0A2I2V555	Importin subunit alpha OS=Felis catus OX=9685 GN=KPNA6 PE=3 SV=1	8	tr|A0A2I2V555|A0A2I2V555_FELCA	A0A2I2V555	A0A2I2V555	FALSE	FALSE	Linear_Model_moderated	M_vs_T	2.99827	0.410151	19.7066	7.53599	65.0529	1.93902e-10	0.305001	5.69154	1.34858	1.06501e-09
A0A2I2V577	Rho GTPase activating protein 30 OS=Felis catus OX=9685 GN=ARHGAP30 PE=4 SV=2	3	tr|A0A2I2V577|A0A2I2V577_FELCA	A0A2I2V577	A0A2I2V577	FALSE	FALSE	Linear_Model_moderated	CT_vs_T	1.1447	0.322649	17.5094	3.52749	45.0529	0.000978043	-0.168714	2.45811	0.652128	0.00242355
A0A2I2V577	Rho GTPase activating protein 30 OS=Felis catus OX=9685 GN=ARHGAP30 PE=4 SV=2	3	tr|A0A2I2V577|A0A2I2V577_FELCA	A0A2I2V577	A0A2I2V577	FALSE	FALSE	Linear_Model_moderated	M_vs_T	1.67915	0.211542	17.7766	7.89221	45.0529	4.90986e-10	0.365738	2.99256	0.652128	2.53722e-09
A0A2I2V577	Rho GTPase activating protein 30 OS=Felis catus OX=9685 GN=ARHGAP30 PE=4 SV=2	3	tr|A0A2I2V577|A0A2I2V577_FELCA	A0A2I2V577	A0A2I2V577	FALSE	FALSE	Imputed_Mean_moderated	F_vs_T	0	0.242203	17.0682	0	45.0245	1	-1.31289	1.31289	0.651858	1
A0A2I2V580	Ribonucloprotein OS=Felis catus OX=9685 GN=SNU13 PE=3 SV=2	4	tr|A0A2I2V580|A0A2I2V580_FELCA	A0A2I2V580	A0A2I2V580	FALSE	FALSE	Linear_Model_moderated	CT_vs_T	-1.66645	0.180339	17.9501	-9.11448	58.0529	8.51795e-13	-2.86917	-0.463724	0.600857	1.1133e-11
A0A2I2V580	Ribonucloprotein OS=Felis catus OX=9685 GN=SNU13 PE=3 SV=2	4	tr|A0A2I2V580|A0A2I2V580_FELCA	A0A2I2V580	A0A2I2V580	FALSE	FALSE	Linear_Model_moderated	M_vs_T	-2.36462	0.21199	17.601	-11.0021	58.0529	7.90738e-16	-3.56734	-1.1619	0.600857	8.84518e-15
A0A2I2V580	Ribonucloprotein OS=Felis catus OX=9685 GN=SNU13 PE=3 SV=2	4	tr|A0A2I2V580|A0A2I2V580_FELCA	A0A2I2V580	A0A2I2V580	FALSE	FALSE	Imputed_Mean_moderated	F_vs_T	-1.5839	0.193992	17.9913	-8.0567	58.0245	4.90742e-11	-2.78613	-0.381668	0.600604	4.58852e-10
A0A2I2V5E5	Glutathione peroxidase OS=Felis catus OX=9685 GN=GPX3 PE=3 SV=2	7	tr|A0A2I2V5E5|A0A2I2V5E5_FELCA	A0A2I2V5E5	A0A2I2V5E5	FALSE	FALSE	Linear_Model_moderated	CT_vs_T	0.705764	0.290922	19.7315	2.46693	84.0529	0.0156579	-1.27505	2.68658	0.996087	0.0291119
A0A2I2V5E5	Glutathione peroxidase OS=Felis catus OX=9685 GN=GPX3 PE=3 SV=2	7	tr|A0A2I2V5E5|A0A2I2V5E5_FELCA	A0A2I2V5E5	A0A2I2V5E5	FALSE	FALSE	Linear_Model_moderated	F_vs_T	0.108457	0.333594	19.4328	0.330607	84.0529	0.741764	-1.87235	2.08927	0.996087	0.784079
A0A2I2V5E5	Glutathione peroxidase OS=Felis catus OX=9685 GN=GPX3 PE=3 SV=2	7	tr|A0A2I2V5E5|A0A2I2V5E5_FELCA	A0A2I2V5E5	A0A2I2V5E5	FALSE	FALSE	Linear_Model_moderated	M_vs_T	-0.868762	0.29883	18.9442	-2.95632	84.0529	0.00403997	-2.84957	1.11205	0.996087	0.00785514
A0A2I2V5G3	V-type proton ATPase subunit a OS=Felis catus OX=9685 GN=TCIRG1 PE=3 SV=3	16	tr|A0A2I2V5G3|A0A2I2V5G3_FELCA	A0A2I2V5G3	A0A2I2V5G3	FALSE	FALSE	Linear_Model_moderated	CT_vs_T	2.86105	0.31932	18.7547	9.21064	53.0529	1.36307e-12	0.848802	4.8733	1.00327	1.7143e-11
A0A2I2V5G3	V-type proton ATPase subunit a OS=Felis catus OX=9685 GN=TCIRG1 PE=3 SV=3	16	tr|A0A2I2V5G3|A0A2I2V5G3_FELCA	A0A2I2V5G3	A0A2I2V5G3	FALSE	FALSE	Linear_Model_moderated	M_vs_T	-1.05312	0.437437	16.7976	-2.47488	53.0529	0.0165579	-3.06537	0.959128	1.00327	0.0282957
A0A2I2V5G3	V-type proton ATPase subunit a OS=Felis catus OX=9685 GN=TCIRG1 PE=3 SV=3	16	tr|A0A2I2V5G3|A0A2I2V5G3_FELCA	A0A2I2V5G3	A0A2I2V5G3	FALSE	FALSE	Imputed_Mean_moderated	F_vs_T	-0.124754	0.353751	17.2618	-0.36253	53.0245	0.718397	-2.13704	1.88754	1.00327	1
A0A2I2V5I2	Tripeptidyl-peptidase 1 OS=Felis catus OX=9685 PE=4 SV=3	3	tr|A0A2I2V5I2|A0A2I2V5I2_FELCA	A0A2I2V5I2	A0A2I2V5I2	FALSE	FALSE	Linear_Model_moderated	CT_vs_T	2.65658	0.381903	20.3904	7.15637	43.0529	7.59445e-09	0.822871	4.49028	0.909296	4.88768e-08
A0A2I2V5I2	Tripeptidyl-peptidase 1 OS=Felis catus OX=9685 PE=4 SV=3	3	tr|A0A2I2V5I2|A0A2I2V5I2_FELCA	A0A2I2V5I2	A0A2I2V5I2	FALSE	FALSE	Linear_Model_moderated	M_vs_T	-0.443206	0.365644	18.8405	-1.24701	43.0529	0.219134	-2.27691	1.3905	0.909296	0.28531
A0A2I2V5I2	Tripeptidyl-peptidase 1 OS=Felis catus OX=9685 PE=4 SV=3	3	tr|A0A2I2V5I2|A0A2I2V5I2_FELCA	A0A2I2V5I2	A0A2I2V5I2	FALSE	FALSE	Imputed_Mean_moderated	F_vs_T	-1.86274	0.357859	18.1308	-5.35539	43.0245	3.13306e-06	-3.69637	-0.0291184	0.909239	1.5984e-05
A0A337RT95	Titin-cap OS=Felis catus OX=9685 GN=TCAP PE=4 SV=1	8	tr|A0A337RT95|A0A337RT95_FELCA	A0A337RT95	A0A337RT95	FALSE	FALSE	Linear_Model_moderated	CT_vs_T	4.37169	0.719613	13.2965	6.00845	27.0529	2.05288e-06	3.03653	5.70686	0.650777	8.43198e-06
A0A337RT95	Titin-cap OS=Felis catus OX=9685 GN=TCAP PE=4 SV=1	8	tr|A0A337RT95|A0A337RT95_FELCA	A0A337RT95	A0A337RT95	FALSE	FALSE	Linear_Model_moderated	M_vs_T	9.93717	0.659537	16.0793	14.9017	27.0529	1.45547e-14	8.60201	11.2723	0.650777	1.37632e-13
A0A337RT95	Titin-cap OS=Felis catus OX=9685 GN=TCAP PE=4 SV=1	8	tr|A0A337RT95|A0A337RT95_FELCA	A0A337RT95	A0A337RT95	FALSE	FALSE	Imputed_Mean_moderated	F_vs_T	0	0.262766	14.155	0	27.0245	1	-1.3343	1.3343	0.650326	1
A0A337RTW3	FLII actin remodeling protein OS=Felis catus OX=9685 GN=FLII PE=4 SV=2	20	tr|A0A337RTW3|A0A337RTW3_FELCA	A0A337RTW3	A0A337RTW3	FALSE	FALSE	Linear_Model_moderated	CT_vs_T	-1.54493	0.165778	17.427	-9.17852	70.0529	1.23715e-13	-2.6987	-0.391154	0.578504	1.92418e-12
A0A337RTW3	FLII actin remodeling protein OS=Felis catus OX=9685 GN=FLII PE=4 SV=2	20	tr|A0A337RTW3|A0A337RTW3_FELCA	A0A337RTW3	A0A337RTW3	FALSE	FALSE	Linear_Model_moderated	F_vs_T	-2.97812	0.580223	16.7104	-5.0552	70.0529	3.29629e-06	-4.13189	-1.82434	0.578504	1.01548e-05
A0A337RTW3	FLII actin remodeling protein OS=Felis catus OX=9685 GN=FLII PE=4 SV=2	20	tr|A0A337RTW3|A0A337RTW3_FELCA	A0A337RTW3	A0A337RTW3	FALSE	FALSE	Linear_Model_moderated	M_vs_T	-1.28908	0.168093	17.5549	-7.55302	70.0529	1.20886e-10	-2.44285	-0.135303	0.578504	6.81304e-10
A0A337RU63	Mitochondrial fission 1 protein OS=Felis catus OX=9685 GN=FIS1 PE=3 SV=1	3	tr|A0A337RU63|A0A337RU63_FELCA	A0A337RU63	A0A337RU63	FALSE	FALSE	Linear_Model_moderated	CT_vs_T	-0.986914	0.215613	17.5041	-4.37476	55.0529	5.46246e-05	-1.98858	0.0147542	0.499834	0.000173034
A0A337RU63	Mitochondrial fission 1 protein OS=Felis catus OX=9685 GN=FIS1 PE=3 SV=1	3	tr|A0A337RU63|A0A337RU63_FELCA	A0A337RU63	A0A337RU63	FALSE	FALSE	Linear_Model_moderated	M_vs_T	0.442196	0.140938	18.2187	2.99873	55.0529	0.00406417	-0.559472	1.44386	0.499834	0.00789802
A0A337RU63	Mitochondrial fission 1 protein OS=Felis catus OX=9685 GN=FIS1 PE=3 SV=1	3	tr|A0A337RU63|A0A337RU63_FELCA	A0A337RU63	A0A337RU63	FALSE	FALSE	Imputed_Mean_moderated	F_vs_T	-0.798185	0.160736	17.5985	-4.74973	55.0245	1.49831e-05	-1.79911	0.202736	0.499456	6.90844e-05
A0A337RU81	Thioredoxin OS=Felis catus OX=9685 GN=TXN PE=3 SV=1	7	tr|A0A337RU81|A0A337RU81_FELCA	A0A337RU81	A0A337RU81	FALSE	FALSE	Linear_Model_moderated	CT_vs_T	-1.74457	0.202947	17.8915	-8.62044	84.0529	3.4308e-13	-3.16285	-0.326279	0.713212	4.92558e-12
A0A337RU81	Thioredoxin OS=Felis catus OX=9685 GN=TXN PE=3 SV=1	7	tr|A0A337RU81|A0A337RU81_FELCA	A0A337RU81	A0A337RU81	FALSE	FALSE	Linear_Model_moderated	F_vs_T	-1.8546	0.241445	17.8365	-7.70291	84.0529	2.36954e-11	-3.27289	-0.436312	0.713212	1.3571e-10
A0A337RU81	Thioredoxin OS=Felis catus OX=9685 GN=TXN PE=3 SV=1	7	tr|A0A337RU81|A0A337RU81_FELCA	A0A337RU81	A0A337RU81	FALSE	FALSE	Linear_Model_moderated	M_vs_T	-0.654002	0.211006	18.4368	-3.10819	84.0529	0.00256855	-2.07229	0.764286	0.713212	0.00516185
A0A337RUT4	10-formyltetrahydrofolate dehydrogenase OS=Felis catus OX=9685 GN=ALDH1L1 PE=3 SV=2	19	tr|A0A337RUT4|A0A337RUT4_FELCA	A0A337RUT4	A0A337RUT4	FALSE	FALSE	Linear_Model_moderated	CT_vs_T	0.00709682	0.269706	16.7524	0.026639	74.0529	0.978819	-1.6635	1.67769	0.838432	0.984729
A0A337RUT4	10-formyltetrahydrofolate dehydrogenase OS=Felis catus OX=9685 GN=ALDH1L1 PE=3 SV=2	19	tr|A0A337RUT4|A0A337RUT4_FELCA	A0A337RUT4	A0A337RUT4	FALSE	FALSE	Linear_Model_moderated	F_vs_T	0.883502	0.305303	17.1906	2.92969	74.0529	0.00450808	-0.78709	2.55409	0.838432	0.00800025
A0A337RUT4	10-formyltetrahydrofolate dehydrogenase OS=Felis catus OX=9685 GN=ALDH1L1 PE=3 SV=2	19	tr|A0A337RUT4|A0A337RUT4_FELCA	A0A337RUT4	A0A337RUT4	FALSE	FALSE	Linear_Model_moderated	M_vs_T	2.32312	0.252459	17.9104	9.31595	74.0529	4.19278e-14	0.652532	3.99372	0.838432	3.71578e-13
A0A337RVU2	COP9 signalosome complex subunit 8 OS=Felis catus OX=9685 GN=COPS8 PE=3 SV=1	2	tr|A0A337RVU2|A0A337RVU2_FELCA	A0A337RVU2	A0A337RVU2	FALSE	FALSE	Linear_Model_moderated	CT_vs_T	-2.32153	0.157773	17.8628	-13.8106	58.0529	5.35757e-20	-3.23047	-1.41258	0.454091	3.5712e-18
A0A337RVU2	COP9 signalosome complex subunit 8 OS=Felis catus OX=9685 GN=COPS8 PE=3 SV=1	2	tr|A0A337RVU2|A0A337RVU2_FELCA	A0A337RVU2	A0A337RVU2	FALSE	FALSE	Linear_Model_moderated	M_vs_T	0.433604	0.127624	19.2404	3.18882	58.0529	0.00230313	-0.47534	1.34255	0.454091	0.00467637
A0A337RVU2	COP9 signalosome complex subunit 8 OS=Felis catus OX=9685 GN=COPS8 PE=3 SV=1	2	tr|A0A337RVU2|A0A337RVU2_FELCA	A0A337RVU2	A0A337RVU2	FALSE	FALSE	Imputed_Mean_moderated	F_vs_T	-1.82419	0.139507	18.1115	-12.2842	58.0245	8.79774e-18	-2.7323	-0.916071	0.453672	1.97563e-16
A0A337RW87	Translation initiation factor eIF-2B subunit alpha OS=Felis catus OX=9685 GN=EIF2B1 PE=3 SV=2	2	tr|A0A337RW87|A0A337RW87_FELCA	A0A337RW87	A0A337RW87	FALSE	FALSE	Linear_Model_moderated	CT_vs_T	-1.37807	0.389634	16.2786	-3.41368	44.0529	0.00138566	-2.48823	-0.26791	0.550867	0.00328865
A0A337RW87	Translation initiation factor eIF-2B subunit alpha OS=Felis catus OX=9685 GN=EIF2B1 PE=3 SV=2	2	tr|A0A337RW87|A0A337RW87_FELCA	A0A337RW87	A0A337RW87	FALSE	FALSE	Linear_Model_moderated	M_vs_T	-1.76009	0.179486	16.0876	-9.46481	44.0529	3.50126e-12	-2.87025	-0.649928	0.550867	2.51884e-11
A0A337RW87	Translation initiation factor eIF-2B subunit alpha OS=Felis catus OX=9685 GN=EIF2B1 PE=3 SV=2	2	tr|A0A337RW87|A0A337RW87_FELCA	A0A337RW87	A0A337RW87	FALSE	FALSE	Imputed_Mean_moderated	F_vs_T	0	0.200958	17.0835	0	44.0245	1	-1.10938	1.10938	0.550469	1
A0A337RWA0	Nipsnap homolog 2 OS=Felis catus OX=9685 GN=NIPSNAP2 PE=3 SV=1	6	tr|A0A337RWA0|A0A337RWA0_FELCA	A0A337RWA0	A0A337RWA0	FALSE	FALSE	Linear_Model_moderated	CT_vs_T	-0.69448	0.186131	16.9547	-3.70371	68.0529	0.000427849	-1.94399	0.555034	0.626184	0.00113429
A0A337RWA0	Nipsnap homolog 2 OS=Felis catus OX=9685 GN=NIPSNAP2 PE=3 SV=1	6	tr|A0A337RWA0|A0A337RWA0_FELCA	A0A337RWA0	A0A337RWA0	FALSE	FALSE	Linear_Model_moderated	M_vs_T	2.87088	0.183379	18.7374	15.5404	68.0529	4.47067e-24	1.62137	4.12039	0.626184	1.88539e-22
A0A337RWA0	Nipsnap homolog 2 OS=Felis catus OX=9685 GN=NIPSNAP2 PE=3 SV=1	6	tr|A0A337RWA0|A0A337RWA0_FELCA	A0A337RWA0	A0A337RWA0	FALSE	FALSE	Imputed_Mean_moderated	F_vs_T	-0.102521	0.187414	17.2507	-0.543178	68.0245	0.588783	-1.35165	1.14661	0.625988	1
A0A337RWK0	Small muscular protein OS=Felis catus OX=9685 GN=SMPX PE=3 SV=1	2	tr|A0A337RWK0|A0A337RWK0_FELCA	A0A337RWK0	A0A337RWK0	FALSE	FALSE	Imputed_Mean_moderated	CT_vs_T	0	0.166144	17.1994	0	24.0245	1	-1.1577	1.1577	0.560961	1
A0A337RWK0	Small muscular protein OS=Felis catus OX=9685 GN=SMPX PE=3 SV=1	2	tr|A0A337RWK0|A0A337RWK0_FELCA	A0A337RWK0	A0A337RWK0	FALSE	FALSE	Imputed_Mean_moderated	F_vs_T	0	0.166144	17.1994	0	24.0245	1	-1.1577	1.1577	0.560961	1
A0A337RWK0	Small muscular protein OS=Felis catus OX=9685 GN=SMPX PE=3 SV=1	2	tr|A0A337RWK0|A0A337RWK0_FELCA	A0A337RWK0	A0A337RWK0	FALSE	FALSE	Imputed_Mean_moderated	M_vs_T	3.50355	0.166144	18.9512	19.7504	24.0245	2.32534e-16	2.34584	4.66125	0.560961	3.71432e-15
A0A337RWQ6	Insulin degrading enzyme OS=Felis catus OX=9685 GN=IDE PE=4 SV=2	8	tr|A0A337RWQ6|A0A337RWQ6_FELCA	A0A337RWQ6	A0A337RWQ6	FALSE	FALSE	Linear_Model_moderated	CT_vs_T	1.18915	0.234178	17.5734	5.13662	71.0529	2.35094e-06	-0.437626	2.81593	0.81587	9.50563e-06
A0A337RWQ6	Insulin degrading enzyme OS=Felis catus OX=9685 GN=IDE PE=4 SV=2	8	tr|A0A337RWQ6|A0A337RWQ6_FELCA	A0A337RWQ6	A0A337RWQ6	FALSE	FALSE	Linear_Model_moderated	M_vs_T	0.786274	0.247131	17.3719	3.21834	71.0529	0.00194372	-0.840504	2.41305	0.81587	0.003993
A0A337RWQ6	Insulin degrading enzyme OS=Felis catus OX=9685 GN=IDE PE=4 SV=2	8	tr|A0A337RWQ6|A0A337RWQ6_FELCA	A0A337RWQ6	A0A337RWQ6	FALSE	FALSE	Imputed_Mean_moderated	F_vs_T	0	0.243365	17.0891	0	71.0245	1	-1.62664	1.62664	0.815793	1
A0A337RXE3	Abhydrolase domain containing 14B OS=Felis catus OX=9685 GN=ABHD14B PE=4 SV=2	7	tr|A0A337RXE3|A0A337RXE3_FELCA	A0A337RXE3	A0A337RXE3	FALSE	FALSE	Linear_Model_moderated	CT_vs_T	0.479119	0.208427	17.7557	2.30878	93.0529	0.0231699	-0.989796	1.94803	0.739714	0.0412321
A0A337RXE3	Abhydrolase domain containing 14B OS=Felis catus OX=9685 GN=ABHD14B PE=4 SV=2	7	tr|A0A337RXE3|A0A337RXE3_FELCA	A0A337RXE3	A0A337RXE3	FALSE	FALSE	Linear_Model_moderated	F_vs_T	0.336723	0.216166	17.6845	1.56451	93.0529	0.121091	-1.13219	1.80564	0.739714	0.160944
A0A337RXE3	Abhydrolase domain containing 14B OS=Felis catus OX=9685 GN=ABHD14B PE=4 SV=2	7	tr|A0A337RXE3|A0A337RXE3_FELCA	A0A337RXE3	A0A337RXE3	FALSE	FALSE	Linear_Model_moderated	M_vs_T	-0.873186	0.219184	17.0796	-4.0012	93.0529	0.000126426	-2.3421	0.595729	0.739714	0.000317276
A0A337RXE8	Heat shock protein family A (Hsp70) member 1B OS=Felis catus OX=9685 PE=3 SV=2	29	tr|A0A337RXE8|A0A337RXE8_FELCA	A0A337RXE8	A0A337RXE8	FALSE	FALSE	Linear_Model_moderated	CT_vs_T	-0.513832	0.157226	19.2385	-3.2291	99.0529	0.00168499	-1.63929	0.611622	0.567207	0.00392715
A0A337RXE8	Heat shock protein family A (Hsp70) member 1B OS=Felis catus OX=9685 PE=3 SV=2	29	tr|A0A337RXE8|A0A337RXE8_FELCA	A0A337RXE8	A0A337RXE8	FALSE	FALSE	Linear_Model_moderated	F_vs_T	-0.171398	0.152532	19.4097	-1.11028	99.0529	0.269567	-1.29685	0.954056	0.567207	0.330725
A0A337RXE8	Heat shock protein family A (Hsp70) member 1B OS=Felis catus OX=9685 PE=3 SV=2	29	tr|A0A337RXE8|A0A337RXE8_FELCA	A0A337RXE8	A0A337RXE8	FALSE	FALSE	Linear_Model_moderated	M_vs_T	2.41577	0.165341	20.7033	14.4365	99.0529	4.18629e-26	1.29031	3.54122	0.567207	2.47734e-24
A0A337RXK3	Calpain 1 OS=Felis catus OX=9685 GN=CAPN1 PE=3 SV=2	23	tr|A0A337RXK3|A0A337RXK3_FELCA	A0A337RXK3	A0A337RXK3	FALSE	FALSE	Linear_Model_moderated	CT_vs_T	-0.000817743	0.144371	17.8661	-0.00552795	76.0529	0.995604	-1.05101	1.04937	0.527297	0.996458
A0A337RXK3	Calpain 1 OS=Felis catus OX=9685 GN=CAPN1 PE=3 SV=2	23	tr|A0A337RXK3|A0A337RXK3_FELCA	A0A337RXK3	A0A337RXK3	FALSE	FALSE	Linear_Model_moderated	F_vs_T	0.588702	0.275709	18.1608	2.08387	76.0529	0.0405305	-0.461488	1.63889	0.527297	0.0597291
A0A337RXK3	Calpain 1 OS=Felis catus OX=9685 GN=CAPN1 PE=3 SV=2	23	tr|A0A337RXK3|A0A337RXK3_FELCA	A0A337RXK3	A0A337RXK3	FALSE	FALSE	Linear_Model_moderated	M_vs_T	1.23791	0.151822	18.4854	7.95761	76.0529	1.32146e-11	0.187722	2.2881	0.527297	8.67339e-11
A0A337RXS4	Nucleoprotein TPR OS=Felis catus OX=9685 GN=TPR PE=3 SV=1	20	tr|A0A337RXS4|A0A337RXS4_FELCA	A0A337RXS4	A0A337RXS4	FALSE	FALSE	Linear_Model_moderated	CT_vs_T	-0.914594	0.319767	17.01	-2.90686	52.0529	0.00535255	-2.55487	0.725682	0.817441	0.0111545
A0A337RXS4	Nucleoprotein TPR OS=Felis catus OX=9685 GN=TPR PE=3 SV=1	20	tr|A0A337RXS4|A0A337RXS4_FELCA	A0A337RXS4	A0A337RXS4	FALSE	FALSE	Linear_Model_moderated	F_vs_T	2.68215	0.846024	18.8083	3.22203	52.0529	0.00219723	1.04188	4.32243	0.817441	0.00412594
A0A337RXS4	Nucleoprotein TPR OS=Felis catus OX=9685 GN=TPR PE=3 SV=1	20	tr|A0A337RXS4|A0A337RXS4_FELCA	A0A337RXS4	A0A337RXS4	FALSE	FALSE	Linear_Model_moderated	M_vs_T	1.10467	0.27361	18.0196	4.10329	52.0529	0.000143809	-0.535601	2.74495	0.817441	0.000357235
A0A337RXS6	Polyadenylate-binding protein OS=Felis catus OX=9685 GN=PABPC1 PE=3 SV=2	23	tr|A0A337RXS6|A0A337RXS6_FELCA	A0A337RXS6	A0A337RXS6	FALSE	FALSE	Linear_Model_moderated	CT_vs_T	-2.2031	0.166195	18.3095	-13.0783	71.0529	1.35904e-20	-3.37256	-1.03364	0.586513	1.02278e-18
A0A337RXS6	Polyadenylate-binding protein OS=Felis catus OX=9685 GN=PABPC1 PE=3 SV=2	23	tr|A0A337RXS6|A0A337RXS6_FELCA	A0A337RXS6	A0A337RXS6	FALSE	FALSE	Linear_Model_moderated	M_vs_T	-1.80886	0.170712	18.5066	-10.4538	71.0529	5.1188e-16	-2.97832	-0.639403	0.586513	5.92456e-15
A0A337RXS6	Polyadenylate-binding protein OS=Felis catus OX=9685 GN=PABPC1 PE=3 SV=2	23	tr|A0A337RXS6|A0A337RXS6_FELCA	A0A337RXS6	A0A337RXS6	FALSE	FALSE	Imputed_Mean_moderated	F_vs_T	-2.21168	0.170633	18.3052	-12.7925	71.0245	4.1467e-20	-3.38071	-1.04265	0.586296	1.30914e-18
A0A337RY02	Periostin OS=Felis catus OX=9685 GN=POSTN PE=4 SV=2	51	tr|A0A337RY02|A0A337RY02_FELCA	A0A337RY02	A0A337RY02	FALSE	FALSE	Linear_Model_moderated	CT_vs_T	-1.87701	0.465293	17.8232	-4.12625	95.0529	7.90559e-05	-5.09604	1.34203	1.62149	0.000244126
A0A337RY02	Periostin OS=Felis catus OX=9685 GN=POSTN PE=4 SV=2	51	tr|A0A337RY02|A0A337RY02_FELCA	A0A337RY02	A0A337RY02	FALSE	FALSE	Linear_Model_moderated	F_vs_T	-1.59006	0.455721	17.9667	-3.56886	95.0529	0.000564154	-4.80909	1.62898	1.62149	0.00119669
A0A337RY02	Periostin OS=Felis catus OX=9685 GN=POSTN PE=4 SV=2	51	tr|A0A337RY02|A0A337RY02_FELCA	A0A337RY02	A0A337RY02	FALSE	FALSE	Linear_Model_moderated	M_vs_T	-4.1917	0.51351	16.6659	-8.34942	95.0529	5.47701e-13	-7.41073	-0.972661	1.62149	4.30303e-12
A0A337RYE3	4-aminobutyrate aminotransferase, mitochondrial OS=Felis catus OX=9685 GN=ABAT PE=3 SV=2	20	tr|A0A337RYE3|A0A337RYE3_FELCA	A0A337RYE3	A0A337RYE3	FALSE	FALSE	Linear_Model_moderated	CT_vs_T	0.318901	0.303466	17.589	1.07202	78.0529	0.287014	-1.7921	2.4299	1.06036	0.363224
A0A337RYE3	4-aminobutyrate aminotransferase, mitochondrial OS=Felis catus OX=9685 GN=ABAT PE=3 SV=2	20	tr|A0A337RYE3|A0A337RYE3_FELCA	A0A337RYE3	A0A337RYE3	FALSE	FALSE	Linear_Model_moderated	F_vs_T	0.0977354	0.488215	17.4784	0.20422	78.0529	0.838714	-2.01327	2.20874	1.06036	0.865961
A0A337RYE3	4-aminobutyrate aminotransferase, mitochondrial OS=Felis catus OX=9685 GN=ABAT PE=3 SV=2	20	tr|A0A337RYE3|A0A337RYE3_FELCA	A0A337RYE3	A0A337RYE3	FALSE	FALSE	Linear_Model_moderated	M_vs_T	-1.03992	0.319127	16.9096	-3.32424	78.0529	0.00135221	-3.15092	1.07108	1.06036	0.00285458
A0A337RYW3	Eukaryotic translation initiation factor 3 subunit H OS=Felis catus OX=9685 GN=EIF3H PE=3 SV=1	9	tr|A0A337RYW3|A0A337RYW3_FELCA	A0A337RYW3	A0A337RYW3	FALSE	FALSE	Linear_Model_moderated	CT_vs_T	0.471914	0.212829	17.6916	2.11451	55.0529	0.0390144	-0.519036	1.46286	0.494486	0.0654588
A0A337RYW3	Eukaryotic translation initiation factor 3 subunit H OS=Felis catus OX=9685 GN=EIF3H PE=3 SV=1	9	tr|A0A337RYW3|A0A337RYW3_FELCA	A0A337RYW3	A0A337RYW3	FALSE	FALSE	Linear_Model_moderated	F_vs_T	-2.38252	0.480207	16.2644	-4.73137	55.0529	1.5965e-05	-3.37347	-1.39157	0.494486	4.43217e-05
A0A337RYW3	Eukaryotic translation initiation factor 3 subunit H OS=Felis catus OX=9685 GN=EIF3H PE=3 SV=1	9	tr|A0A337RYW3|A0A337RYW3_FELCA	A0A337RYW3	A0A337RYW3	FALSE	FALSE	Linear_Model_moderated	M_vs_T	-0.00598409	0.139118	17.4527	-0.0410197	55.0529	0.967429	-0.996934	0.984966	0.494486	0.973531
A0A337RZ16	NADH-cytochrome b5 reductase OS=Felis catus OX=9685 GN=CYB5R3 PE=3 SV=2	16	tr|A0A337RZ16|A0A337RZ16_FELCA	A0A337RZ16	A0A337RZ16	FALSE	FALSE	Linear_Model_moderated	CT_vs_T	-0.656786	0.238759	18.8132	-2.77669	98.0529	0.00657927	-2.32996	1.01638	0.843139	0.0134196
A0A337RZ16	NADH-cytochrome b5 reductase OS=Felis catus OX=9685 GN=CYB5R3 PE=3 SV=2	16	tr|A0A337RZ16|A0A337RZ16_FELCA	A0A337RZ16	A0A337RZ16	FALSE	FALSE	Linear_Model_moderated	F_vs_T	0.158994	0.233847	19.2211	0.686296	98.0529	0.494146	-1.51418	1.83216	0.843139	0.558908
A0A337RZ16	NADH-cytochrome b5 reductase OS=Felis catus OX=9685 GN=CYB5R3 PE=3 SV=2	16	tr|A0A337RZ16|A0A337RZ16_FELCA	A0A337RZ16	A0A337RZ16	FALSE	FALSE	Linear_Model_moderated	M_vs_T	-0.293624	0.251082	18.9948	-1.18043	98.0529	0.240685	-1.96679	1.37955	0.843139	0.310286
A0A337RZ36	Potassium channel tetramerization domain containing 12 OS=Felis catus OX=9685 GN=KCTD12 PE=4 SV=1	15	tr|A0A337RZ36|A0A337RZ36_FELCA	A0A337RZ36	A0A337RZ36	FALSE	FALSE	Linear_Model_moderated	CT_vs_T	-1.09049	0.3052	18.8943	-3.64536	77.0529	0.000482716	-3.18973	1.00876	1.05424	0.0012675
A0A337RZ36	Potassium channel tetramerization domain containing 12 OS=Felis catus OX=9685 GN=KCTD12 PE=4 SV=1	15	tr|A0A337RZ36|A0A337RZ36_FELCA	A0A337RZ36	A0A337RZ36	FALSE	FALSE	Linear_Model_moderated	F_vs_T	-1.55369	0.432964	18.6627	-3.66114	77.0529	0.000458101	-3.65293	0.545555	1.05424	0.000988369
A0A337RZ36	Potassium channel tetramerization domain containing 12 OS=Felis catus OX=9685 GN=KCTD12 PE=4 SV=1	15	tr|A0A337RZ36|A0A337RZ36_FELCA	A0A337RZ36	A0A337RZ36	FALSE	FALSE	Linear_Model_moderated	M_vs_T	-3.47937	0.32729	17.6999	-10.846	77.0529	3.58126e-17	-5.57861	-1.38013	1.05424	4.95835e-16
A0A337RZ59	Translation elongation factor IF5A C-terminal domain-containing protein OS=Felis catus OX=9685 PE=3 SV=1	10	tr|A0A337RZ59|A0A337RZ59_FELCA	A0A337RZ59	A0A337RZ59	FALSE	FALSE	Linear_Model_moderated	CT_vs_T	-1.87614	0.203169	18.8469	-9.26561	87.0529	1.27686e-14	-3.31071	-0.441573	0.721762	2.3456e-13
A0A337RZ59	Translation elongation factor IF5A C-terminal domain-containing protein OS=Felis catus OX=9685 PE=3 SV=1	10	tr|A0A337RZ59|A0A337RZ59_FELCA	A0A337RZ59	A0A337RZ59	FALSE	FALSE	Linear_Model_moderated	F_vs_T	-2.2109	0.233215	18.6795	-9.51215	87.0529	3.99248e-15	-3.64547	-0.776335	0.721762	3.96105e-14
A0A337RZ59	Translation elongation factor IF5A C-terminal domain-containing protein OS=Felis catus OX=9685 PE=3 SV=1	10	tr|A0A337RZ59|A0A337RZ59_FELCA	A0A337RZ59	A0A337RZ59	FALSE	FALSE	Linear_Model_moderated	M_vs_T	0.11205	0.213654	19.841	0.526218	87.0529	0.600075	-1.32252	1.54662	0.721762	0.666568
A0A337RZ60	Transportin 3 OS=Felis catus OX=9685 GN=TNPO3 PE=4 SV=2	10	tr|A0A337RZ60|A0A337RZ60_FELCA	A0A337RZ60	A0A337RZ60	FALSE	FALSE	Linear_Model_moderated	CT_vs_T	-0.908453	0.313183	16.7999	-2.90573	54.0529	0.00530041	-2.29721	0.480305	0.692705	0.0110657
A0A337RZ60	Transportin 3 OS=Felis catus OX=9685 GN=TNPO3 PE=4 SV=2	10	tr|A0A337RZ60|A0A337RZ60_FELCA	A0A337RZ60	A0A337RZ60	FALSE	FALSE	Linear_Model_moderated	M_vs_T	1.26969	0.207787	17.889	6.12109	54.0529	1.08627e-07	-0.119069	2.65845	0.692705	4.05857e-07
A0A337RZ60	Transportin 3 OS=Felis catus OX=9685 GN=TNPO3 PE=4 SV=2	10	tr|A0A337RZ60|A0A337RZ60_FELCA	A0A337RZ60	A0A337RZ60	FALSE	FALSE	Imputed_Mean_moderated	F_vs_T	-0.0547156	0.235707	17.2268	-0.232599	54.0245	0.816951	-1.44311	1.33368	0.692514	1
A0A337RZB2	Nucleoside diphosphate kinase OS=Felis catus OX=9685 GN=NME3 PE=3 SV=1	3	tr|A0A337RZB2|A0A337RZB2_FELCA	A0A337RZB2	A0A337RZB2	FALSE	FALSE	Linear_Model_moderated	CT_vs_T	0.313777	0.367597	17.1622	0.865651	54.0529	0.390508	-1.29074	1.91829	0.800323	0.470586
A0A337RZB2	Nucleoside diphosphate kinase OS=Felis catus OX=9685 GN=NME3 PE=3 SV=1	3	tr|A0A337RZB2|A0A337RZB2_FELCA	A0A337RZB2	A0A337RZB2	FALSE	FALSE	Linear_Model_moderated	M_vs_T	0.595712	0.2414	17.3032	2.50262	54.0529	0.0153838	-1.0088	2.20023	0.800323	0.0263753
A0A337RZB2	Nucleoside diphosphate kinase OS=Felis catus OX=9685 GN=NME3 PE=3 SV=1	3	tr|A0A337RZB2|A0A337RZB2_FELCA	A0A337RZB2	A0A337RZB2	FALSE	FALSE	Imputed_Mean_moderated	F_vs_T	0	0.275698	17.1024	0	54.0245	1	-1.60431	1.60431	0.800211	1
A0A337RZB4	Voltage-dependent L-type calcium channel subunit beta-2 OS=Felis catus OX=9685 GN=CACNB2 PE=3 SV=2	1	tr|A0A337RZB4|A0A337RZB4_FELCA	A0A337RZB4	A0A337RZB4	FALSE	FALSE	Imputed_Mean_moderated	CT_vs_T	0	0.0594082	17.1994	0	12.0245	1	-0.976031	0.976031	0.448066	1
A0A337RZB4	Voltage-dependent L-type calcium channel subunit beta-2 OS=Felis catus OX=9685 GN=CACNB2 PE=3 SV=2	1	tr|A0A337RZB4|A0A337RZB4_FELCA	A0A337RZB4	A0A337RZB4	FALSE	FALSE	Imputed_Mean_moderated	F_vs_T	0	0.0594082	17.1994	0	12.0245	1	-0.976031	0.976031	0.448066	1
A0A337RZB4	Voltage-dependent L-type calcium channel subunit beta-2 OS=Felis catus OX=9685 GN=CACNB2 PE=3 SV=2	1	tr|A0A337RZB4|A0A337RZB4_FELCA	A0A337RZB4	A0A337RZB4	FALSE	FALSE	Imputed_Mean_moderated	M_vs_T	3.13416	0.0594082	18.7665	13.9898	12.0245	8.39687e-09	2.15813	4.1102	0.448066	4.04542e-08
A0A337RZF0	Thioredoxin related transmembrane protein 4 OS=Felis catus OX=9685 GN=TMX4 PE=4 SV=1	2	tr|A0A337RZF0|A0A337RZF0_FELCA	A0A337RZF0	A0A337RZF0	FALSE	FALSE	Linear_Model_moderated	CT_vs_T	-0.303438	0.203018	17.5674	-1.46059	58.0529	0.149519	-1.42679	0.819915	0.561205	0.208816
A0A337RZF0	Thioredoxin related transmembrane protein 4 OS=Felis catus OX=9685 GN=TMX4 PE=4 SV=1	2	tr|A0A337RZF0|A0A337RZF0_FELCA	A0A337RZF0	A0A337RZF0	FALSE	FALSE	Linear_Model_moderated	M_vs_T	0.252962	0.164224	17.8456	1.50526	58.0529	0.137678	-0.870391	1.37631	0.561205	0.189475
A0A337RZF0	Thioredoxin related transmembrane protein 4 OS=Felis catus OX=9685 GN=TMX4 PE=4 SV=1	2	tr|A0A337RZF0|A0A337RZF0_FELCA	A0A337RZF0	A0A337RZF0	FALSE	FALSE	Imputed_Mean_moderated	F_vs_T	-0.519695	0.179514	17.4592	-2.83055	58.0245	0.00637427	-1.64248	0.603087	0.560914	0.019006
A0A337RZG8	Pyridoxal kinase OS=Felis catus OX=9685 GN=PDXK PE=3 SV=1	10	tr|A0A337RZG8|A0A337RZG8_FELCA	A0A337RZG8	A0A337RZG8	FALSE	FALSE	Linear_Model_moderated	CT_vs_T	0.567678	0.224058	16.8237	2.55255	67.0529	0.0129771	-0.936961	2.07232	0.753835	0.0245744
A0A337RZG8	Pyridoxal kinase OS=Felis catus OX=9685 GN=PDXK PE=3 SV=1	10	tr|A0A337RZG8|A0A337RZG8_FELCA	A0A337RZG8	A0A337RZG8	FALSE	FALSE	Linear_Model_moderated	M_vs_T	-0.822582	0.231098	16.1286	-3.58604	67.0529	0.000632302	-2.32722	0.682058	0.753835	0.00140955
A0A337RZG8	Pyridoxal kinase OS=Felis catus OX=9685 GN=PDXK PE=3 SV=1	10	tr|A0A337RZG8|A0A337RZG8_FELCA	A0A337RZG8	A0A337RZG8	FALSE	FALSE	Imputed_Mean_moderated	F_vs_T	0	0.230742	16.8696	0	67.0245	1	-1.50442	1.50442	0.753719	1
A0A337RZW0	FAM21/CAPZIP domain-containing protein OS=Felis catus OX=9685 PE=4 SV=1	16	tr|A0A337RZW0|A0A337RZW0_FELCA	A0A337RZW0	A0A337RZW0	FALSE	FALSE	Linear_Model_moderated	CT_vs_T	0.990576	0.269027	17.7381	3.73195	58.0529	0.000434315	-0.62267	2.60382	0.805946	0.00114884
A0A337RZW0	FAM21/CAPZIP domain-containing protein OS=Felis catus OX=9685 PE=4 SV=1	16	tr|A0A337RZW0|A0A337RZW0_FELCA	A0A337RZW0	A0A337RZW0	FALSE	FALSE	Linear_Model_moderated	M_vs_T	0.860722	0.263055	17.6731	3.31635	58.0529	0.00157686	-0.752523	2.47397	0.805946	0.00329471
A0A337RZW0	FAM21/CAPZIP domain-containing protein OS=Felis catus OX=9685 PE=4 SV=1	16	tr|A0A337RZW0|A0A337RZW0_FELCA	A0A337RZW0	A0A337RZW0	FALSE	FALSE	Imputed_Mean_moderated	F_vs_T	-0.0433802	0.267381	17.2211	-0.164459	58.0245	0.869941	-1.65644	1.56968	0.805846	1
A0A337S0I7	Immunoglobulin kappa variable 4-1 OS=Felis catus OX=9685 GN=IGKV4-1 PE=4 SV=2	2	tr|A0A337S0I7|A0A337S0I7_FELCA	A0A337S0I7	A0A337S0I7	FALSE	FALSE	Linear_Model_moderated	CT_vs_T	2.07205	0.303898	18.8021	6.97217	57.0529	3.52496e-09	0.199167	3.94493	0.935308	2.40109e-08
A0A337S0I7	Immunoglobulin kappa variable 4-1 OS=Felis catus OX=9685 GN=IGKV4-1 PE=4 SV=2	2	tr|A0A337S0I7|A0A337S0I7_FELCA	A0A337S0I7	A0A337S0I7	FALSE	FALSE	Linear_Model_moderated	F_vs_T	0.941907	0.974643	18.2371	0.988231	57.0529	0.327212	-0.930977	2.81479	0.935308	0.393404
A0A337S0I7	Immunoglobulin kappa variable 4-1 OS=Felis catus OX=9685 GN=IGKV4-1 PE=4 SV=2	2	tr|A0A337S0I7|A0A337S0I7_FELCA	A0A337S0I7	A0A337S0I7	FALSE	FALSE	Linear_Model_moderated	M_vs_T	0.35824	0.324881	17.9452	1.12757	57.0529	0.264219	-1.51464	2.23112	0.935308	0.336488
A0A337S0K9	E3 ubiquitin-protein ligase OS=Felis catus OX=9685 GN=HECTD1 PE=3 SV=1	13	tr|A0A337S0K9|A0A337S0K9_FELCA	A0A337S0K9	A0A337S0K9	FALSE	FALSE	Linear_Model_moderated	CT_vs_T	-0.6528	0.179636	17.266	-3.529	61.0529	0.000799402	-1.71893	0.413329	0.533174	0.0020184
A0A337S0K9	E3 ubiquitin-protein ligase OS=Felis catus OX=9685 GN=HECTD1 PE=3 SV=1	13	tr|A0A337S0K9|A0A337S0K9_FELCA	A0A337S0K9	A0A337S0K9	FALSE	FALSE	Linear_Model_moderated	F_vs_T	1.81632	0.527269	18.5006	3.34522	61.0529	0.00141005	0.750186	2.88244	0.533174	0.00276309
A0A337S0K9	E3 ubiquitin-protein ligase OS=Felis catus OX=9685 GN=HECTD1 PE=3 SV=1	13	tr|A0A337S0K9|A0A337S0K9_FELCA	A0A337S0K9	A0A337S0K9	FALSE	FALSE	Linear_Model_moderated	M_vs_T	0.622657	0.152752	17.9037	3.95847	61.0529	0.000199463	-0.443472	1.68879	0.533174	0.000485621
A0A337S0Q3	Family with sequence similarity 151 member B OS=Felis catus OX=9685 GN=FAM151B PE=3 SV=1	3	tr|A0A337S0Q3|A0A337S0Q3_FELCA	A0A337S0Q3	A0A337S0Q3	FALSE	FALSE	Linear_Model_moderated	CT_vs_T	0.420351	0.275509	17.5169	1.54961	51.0529	0.127413	-1.19896	2.03966	0.806617	0.18149
A0A337S0Q3	Family with sequence similarity 151 member B OS=Felis catus OX=9685 GN=FAM151B PE=3 SV=1	3	tr|A0A337S0Q3|A0A337S0Q3_FELCA	A0A337S0Q3	A0A337S0Q3	FALSE	FALSE	Linear_Model_moderated	M_vs_T	-0.345435	0.298295	17.134	-1.17616	51.0529	0.244986	-1.96475	1.27388	0.806617	0.314724
A0A337S0Q3	Family with sequence similarity 151 member B OS=Felis catus OX=9685 GN=FAM151B PE=3 SV=1	3	tr|A0A337S0Q3|A0A337S0Q3_FELCA	A0A337S0Q3	A0A337S0Q3	FALSE	FALSE	Imputed_Mean_moderated	F_vs_T	-0.107355	0.286676	17.2531	-0.380398	51.0245	0.705229	-1.72646	1.51175	0.806503	1
A0A337S0Y0	Sulfurtransferase OS=Felis catus OX=9685 PE=4 SV=2	9	tr|A0A337S0Y0|A0A337S0Y0_FELCA	A0A337S0Y0	A0A337S0Y0	FALSE	FALSE	Linear_Model_moderated	CT_vs_T	-1.15288	0.131814	18.2991	-8.41393	72.0529	2.57325e-12	-2.11549	-0.190274	0.482889	3.05516e-11
A0A337S0Y0	Sulfurtransferase OS=Felis catus OX=9685 PE=4 SV=2	9	tr|A0A337S0Y0|A0A337S0Y0_FELCA	A0A337S0Y0	A0A337S0Y0	FALSE	FALSE	Linear_Model_moderated	F_vs_T	-1.26387	0.473062	18.2436	-2.57014	72.0529	0.0122332	-2.22648	-0.301257	0.482889	0.0202015
A0A337S0Y0	Sulfurtransferase OS=Felis catus OX=9685 PE=4 SV=2	9	tr|A0A337S0Y0|A0A337S0Y0_FELCA	A0A337S0Y0	A0A337S0Y0	FALSE	FALSE	Linear_Model_moderated	M_vs_T	0.286028	0.137048	19.0185	2.00775	72.0529	0.0484208	-0.676583	1.24864	0.482889	0.0745827
A0A337S0Y7	Insulin like growth factor 2 mRNA binding protein 2 OS=Felis catus OX=9685 GN=IGF2BP2 PE=3 SV=1	13	tr|A0A337S0Y7|A0A337S0Y7_FELCA	A0A337S0Y7	A0A337S0Y7	FALSE	FALSE	Linear_Model_moderated	CT_vs_T	-2.6655	1.05621	16.2684	-2.6307	36.0529	0.0124554	-4.68328	-0.647711	0.994968	0.0237019
A0A337S0Y7	Insulin like growth factor 2 mRNA binding protein 2 OS=Felis catus OX=9685 GN=IGF2BP2 PE=3 SV=1	13	tr|A0A337S0Y7|A0A337S0Y7_FELCA	A0A337S0Y7	A0A337S0Y7	FALSE	FALSE	Linear_Model_moderated	M_vs_T	-0.6848	0.468115	17.2587	-1.52495	36.0529	0.135997	-2.70259	1.33299	0.994968	0.187443
A0A337S0Y7	Insulin like growth factor 2 mRNA binding protein 2 OS=Felis catus OX=9685 GN=IGF2BP2 PE=3 SV=1	13	tr|A0A337S0Y7|A0A337S0Y7_FELCA	A0A337S0Y7	A0A337S0Y7	FALSE	FALSE	Imputed_Mean_moderated	F_vs_T	-0.401704	0.361099	17.4002	-1.15964	36.0245	0.253824	-2.41955	1.61614	0.994971	0.529244
A0A337S1C3	Spliceosome associated factor 3, U4/U6 recycling protein OS=Felis catus OX=9685 GN=SART3 PE=4 SV=2	16	tr|A0A337S1C3|A0A337S1C3_FELCA	A0A337S1C3	A0A337S1C3	FALSE	FALSE	Linear_Model_moderated	CT_vs_T	0.307134	0.199738	17.7797	1.47771	44.0529	0.1466	-0.781118	1.39539	0.539995	0.205354
A0A337S1C3	Spliceosome associated factor 3, U4/U6 recycling protein OS=Felis catus OX=9685 GN=SART3 PE=4 SV=2	16	tr|A0A337S1C3|A0A337S1C3_FELCA	A0A337S1C3	A0A337S1C3	FALSE	FALSE	Linear_Model_moderated	F_vs_T	3.5794	0.528458	19.4158	6.50913	44.0529	5.98352e-08	2.49114	4.66765	0.539995	2.26404e-07
A0A337S1C3	Spliceosome associated factor 3, U4/U6 recycling protein OS=Felis catus OX=9685 GN=SART3 PE=4 SV=2	16	tr|A0A337S1C3|A0A337S1C3_FELCA	A0A337S1C3	A0A337S1C3	FALSE	FALSE	Linear_Model_moderated	M_vs_T	0.867129	0.234214	18.0597	3.55791	44.0529	0.000909009	-0.221123	1.95538	0.539995	0.00197932
A0A337S1E5	Acylphosphatase OS=Felis catus OX=9685 GN=ACYP2 PE=3 SV=1	11	tr|A0A337S1E5|A0A337S1E5_FELCA	A0A337S1E5	A0A337S1E5	FALSE	FALSE	Linear_Model_moderated	CT_vs_T	2.67505	0.383811	15.7183	7.03791	42.0529	1.27458e-08	1.18971	4.16039	0.736043	7.86664e-08
A0A337S1E5	Acylphosphatase OS=Felis catus OX=9685 GN=ACYP2 PE=3 SV=1	11	tr|A0A337S1E5|A0A337S1E5_FELCA	A0A337S1E5	A0A337S1E5	FALSE	FALSE	Linear_Model_moderated	M_vs_T	6.6753	0.253867	17.7185	26.5518	42.0529	6.69531e-28	5.18996	8.16064	0.736043	5.34024e-26
A0A337S1E5	Acylphosphatase OS=Felis catus OX=9685 GN=ACYP2 PE=3 SV=1	11	tr|A0A337S1E5|A0A337S1E5_FELCA	A0A337S1E5	A0A337S1E5	FALSE	FALSE	Imputed_Mean_moderated	F_vs_T	0	0.287858	15.7901	0	42.0245	1	-1.48496	1.48496	0.735841	1
A0A337S1I6	Microtubule associated protein 1S OS=Felis catus OX=9685 PE=4 SV=2	11	tr|A0A337S1I6|A0A337S1I6_FELCA	A0A337S1I6	A0A337S1I6	FALSE	FALSE	Linear_Model_moderated	CT_vs_T	0.033307	0.231809	17.8118	0.144345	58.0529	0.885728	-1.40097	1.46758	0.716536	0.911515
A0A337S1I6	Microtubule associated protein 1S OS=Felis catus OX=9685 PE=4 SV=2	11	tr|A0A337S1I6|A0A337S1I6_FELCA	A0A337S1I6	A0A337S1I6	FALSE	FALSE	Linear_Model_moderated	M_vs_T	0.877316	0.237071	18.2338	3.71768	58.0529	0.000454565	-0.556959	2.31159	0.716536	0.00103719
A0A337S1I6	Microtubule associated protein 1S OS=Felis catus OX=9685 PE=4 SV=2	11	tr|A0A337S1I6|A0A337S1I6_FELCA	A0A337S1I6	A0A337S1I6	FALSE	FALSE	Imputed_Mean_moderated	F_vs_T	-0.595733	0.235621	17.4973	-2.54056	58.0245	0.0137653	-2.0297	0.838236	0.716376	0.0383405
A0A337S1K6	Transmembrane p24 trafficking protein 5 OS=Felis catus OX=9685 GN=TMED5 PE=3 SV=2	2	tr|A0A337S1K6|A0A337S1K6_FELCA	A0A337S1K6	A0A337S1K6	FALSE	FALSE	Linear_Model_moderated	CT_vs_T	-1.68219	0.236964	18.114	-7.10072	59.0529	1.8189e-09	-3.0485	-0.315875	0.68283	1.2977e-08
A0A337S1K6	Transmembrane p24 trafficking protein 5 OS=Felis catus OX=9685 GN=TMED5 PE=3 SV=2	2	tr|A0A337S1K6|A0A337S1K6_FELCA	A0A337S1K6	A0A337S1K6	FALSE	FALSE	Linear_Model_moderated	M_vs_T	-0.471628	0.207831	18.7193	-2.26986	59.0529	0.0268814	-1.83794	0.894687	0.68283	0.0438932
A0A337S1K6	Transmembrane p24 trafficking protein 5 OS=Felis catus OX=9685 GN=TMED5 PE=3 SV=2	2	tr|A0A337S1K6|A0A337S1K6_FELCA	A0A337S1K6	A0A337S1K6	FALSE	FALSE	Imputed_Mean_moderated	F_vs_T	-1.75568	0.221596	18.0772	-7.92703	59.0245	7.25108e-11	-3.12165	-0.389718	0.682649	6.66379e-10
A0A337S1R3	Prothymosin alpha OS=Felis catus OX=9685 GN=PTMA PE=3 SV=1	5	tr|A0A337S1R3|A0A337S1R3_FELCA	A0A337S1R3	A0A337S1R3	FALSE	FALSE	Linear_Model_moderated	CT_vs_T	-0.144462	0.284754	19.0635	-0.51859	59.0529	0.605985	-2.03383	1.74491	0.944233	0.674666
A0A337S1R3	Prothymosin alpha OS=Felis catus OX=9685 GN=PTMA PE=3 SV=1	5	tr|A0A337S1R3|A0A337S1R3_FELCA	A0A337S1R3	A0A337S1R3	FALSE	FALSE	Linear_Model_moderated	F_vs_T	-2.15039	0.707326	18.0605	-3.10768	59.0529	0.00289851	-4.03976	-0.261024	0.944233	0.00533936
A0A337S1R3	Prothymosin alpha OS=Felis catus OX=9685 GN=PTMA PE=3 SV=1	5	tr|A0A337S1R3|A0A337S1R3_FELCA	A0A337S1R3	A0A337S1R3	FALSE	FALSE	Linear_Model_moderated	M_vs_T	-1.72318	0.371506	18.2741	-4.74136	59.0529	1.38262e-05	-3.61255	0.166192	0.944233	4.02925e-05
A0A337S1S6	NIMA related kinase 7 OS=Felis catus OX=9685 GN=NEK7 PE=3 SV=1	4	tr|A0A337S1S6|A0A337S1S6_FELCA	A0A337S1S6	A0A337S1S6	FALSE	FALSE	Linear_Model_moderated	CT_vs_T	-1.93177	0.740654	15.6499	-2.62528	47.0529	0.0116421	-3.38328	-0.480252	0.721543	0.0223088
A0A337S1S6	NIMA related kinase 7 OS=Felis catus OX=9685 GN=NEK7 PE=3 SV=1	4	tr|A0A337S1S6|A0A337S1S6_FELCA	A0A337S1S6	A0A337S1S6	FALSE	FALSE	Linear_Model_moderated	M_vs_T	1.10075	0.221044	17.1661	5.01242	47.0529	8.04765e-06	-0.350763	2.55226	0.721543	2.41429e-05
A0A337S1S6	NIMA related kinase 7 OS=Felis catus OX=9685 GN=NEK7 PE=3 SV=1	4	tr|A0A337S1S6|A0A337S1S6_FELCA	A0A337S1S6	A0A337S1S6	FALSE	FALSE	Imputed_Mean_moderated	F_vs_T	0	0.218979	16.9076	0	47.0245	1	-1.45115	1.45115	0.721349	1
A0A337S1Z5	Adenylosuccinate synthetase isozyme 1 OS=Felis catus OX=9685 GN=ADSS1 PE=3 SV=1	18	tr|A0A337S1Z5|A0A337S1Z5_FELCA	A0A337S1Z5	A0A337S1Z5	FALSE	FALSE	Linear_Model_moderated	CT_vs_T	0.354097	0.692304	15.7965	0.538792	35.0529	0.593436	-1.98612	2.69431	1.15282	0.6645
A0A337S1Z5	Adenylosuccinate synthetase isozyme 1 OS=Felis catus OX=9685 GN=ADSS1 PE=3 SV=1	18	tr|A0A337S1Z5|A0A337S1Z5_FELCA	A0A337S1Z5	A0A337S1Z5	FALSE	FALSE	Linear_Model_moderated	M_vs_T	4.88934	0.508012	18.0641	10.1384	35.0529	5.80934e-12	2.54912	7.22955	1.15282	4.0599e-11
A0A337S1Z5	Adenylosuccinate synthetase isozyme 1 OS=Felis catus OX=9685 GN=ADSS1 PE=3 SV=1	18	tr|A0A337S1Z5|A0A337S1Z5_FELCA	A0A337S1Z5	A0A337S1Z5	FALSE	FALSE	Imputed_Mean_moderated	F_vs_T	0	0.517814	16.4094	0	35.0245	1	-2.34053	2.34053	1.15294	1
A0A337S210	Transportin 1 OS=Felis catus OX=9685 GN=TNPO1 PE=4 SV=1	16	tr|A0A337S210|A0A337S210_FELCA	A0A337S210	A0A337S210	FALSE	FALSE	Linear_Model_moderated	CT_vs_T	-1.90615	0.163164	17.9224	-11.4648	68.0529	1.50687e-17	-3.0307	-0.781609	0.563557	5.09496e-16
A0A337S210	Transportin 1 OS=Felis catus OX=9685 GN=TNPO1 PE=4 SV=1	16	tr|A0A337S210|A0A337S210_FELCA	A0A337S210	A0A337S210	FALSE	FALSE	Linear_Model_moderated	M_vs_T	-2.05274	0.165612	17.8492	-12.164	68.0529	9.87032e-19	-3.17728	-0.928193	0.563557	1.74948e-17
A0A337S210	Transportin 1 OS=Felis catus OX=9685 GN=TNPO1 PE=4 SV=1	16	tr|A0A337S210|A0A337S210_FELCA	A0A337S210	A0A337S210	FALSE	FALSE	Imputed_Mean_moderated	F_vs_T	-1.67613	0.166754	18.0375	-9.86859	68.0245	9.31726e-15	-2.80019	-0.552065	0.56331	1.44109e-13
A0A337S215	Septin 9 OS=Felis catus OX=9685 GN=SEPTIN9 PE=3 SV=2	27	tr|A0A337S215|A0A337S215_FELCA	A0A337S215	A0A337S215	FALSE	FALSE	Linear_Model_moderated	CT_vs_T	-1.83571	0.25527	17.7479	-7.30726	61.0529	6.83077e-10	-3.53841	-0.13301	0.851524	5.3567e-09
A0A337S215	Septin 9 OS=Felis catus OX=9685 GN=SEPTIN9 PE=3 SV=2	27	tr|A0A337S215|A0A337S215_FELCA	A0A337S215	A0A337S215	FALSE	FALSE	Linear_Model_moderated	F_vs_T	-2.77571	0.526581	17.2779	-5.35622	61.0529	1.36326e-06	-4.4784	-1.07301	0.851524	4.35967e-06
A0A337S215	Septin 9 OS=Felis catus OX=9685 GN=SEPTIN9 PE=3 SV=2	27	tr|A0A337S215|A0A337S215_FELCA	A0A337S215	A0A337S215	FALSE	FALSE	Linear_Model_moderated	M_vs_T	-2.24023	0.320307	17.5456	-7.10683	61.0529	1.51192e-09	-3.94293	-0.537529	0.851524	7.22299e-09
A0A337S230	Myosin light chain 12A OS=Felis catus OX=9685 GN=MYL12A PE=4 SV=1	10	tr|A0A337S230|A0A337S230_FELCA	A0A337S230	A0A337S230	FALSE	FALSE	Linear_Model_moderated	CT_vs_T	-1.69186	0.237799	19.4392	-7.19367	82.0529	2.68725e-10	-3.35956	-0.0241647	0.838335	2.21924e-09
A0A337S230	Myosin light chain 12A OS=Felis catus OX=9685 GN=MYL12A PE=4 SV=1	10	tr|A0A337S230|A0A337S230_FELCA	A0A337S230	A0A337S230	FALSE	FALSE	Linear_Model_moderated	F_vs_T	-1.96505	0.313784	19.3026	-6.33193	82.0529	1.22086e-08	-3.63275	-0.297346	0.838335	5.02707e-08
A0A337S230	Myosin light chain 12A OS=Felis catus OX=9685 GN=MYL12A PE=4 SV=1	10	tr|A0A337S230|A0A337S230_FELCA	A0A337S230	A0A337S230	FALSE	FALSE	Linear_Model_moderated	M_vs_T	-1.80859	0.250071	19.3809	-7.31257	82.0529	1.57396e-10	-3.47629	-0.140889	0.838335	8.77426e-10
A0A337S2D3	Calnexin OS=Felis catus OX=9685 GN=CANX PE=3 SV=1	33	tr|A0A337S2D3|A0A337S2D3_FELCA	A0A337S2D3	A0A337S2D3	FALSE	FALSE	Linear_Model_moderated	CT_vs_T	-1.61911	0.166202	17.0693	-9.6552	90.0529	1.48027e-15	-2.80663	-0.431591	0.597748	3.33668e-14
A0A337S2D3	Calnexin OS=Felis catus OX=9685 GN=CANX PE=3 SV=1	33	tr|A0A337S2D3|A0A337S2D3_FELCA	A0A337S2D3	A0A337S2D3	FALSE	FALSE	Linear_Model_moderated	F_vs_T	-1.53298	0.180271	17.1124	-8.42811	90.0529	5.29196e-13	-2.7205	-0.345458	0.597748	3.72507e-12
A0A337S2D3	Calnexin OS=Felis catus OX=9685 GN=CANX PE=3 SV=1	33	tr|A0A337S2D3|A0A337S2D3_FELCA	A0A337S2D3	A0A337S2D3	FALSE	FALSE	Linear_Model_moderated	M_vs_T	-0.824829	0.17478	17.4665	-4.67729	90.0529	1.01774e-05	-2.01235	0.362692	0.597748	3.01622e-05
A0A337S2F4	Heteroous nuclear ribonucleoprotein U like 1 OS=Felis catus OX=9685 GN=HNRNPUL1 PE=4 SV=1	15	tr|A0A337S2F4|A0A337S2F4_FELCA	A0A337S2F4	A0A337S2F4	FALSE	FALSE	Linear_Model_moderated	CT_vs_T	-0.808818	0.405883	17.7249	-2.05089	65.0529	0.0443096	-3.30523	1.6876	1.25002	0.0729786
A0A337S2F4	Heteroous nuclear ribonucleoprotein U like 1 OS=Felis catus OX=9685 GN=HNRNPUL1 PE=4 SV=1	15	tr|A0A337S2F4|A0A337S2F4_FELCA	A0A337S2F4	A0A337S2F4	FALSE	FALSE	Linear_Model_moderated	F_vs_T	0.939405	0.782938	18.599	1.23486	65.0529	0.221323	-1.55701	3.43582	1.25002	0.27831
A0A337S2F4	Heteroous nuclear ribonucleoprotein U like 1 OS=Felis catus OX=9685 GN=HNRNPUL1 PE=4 SV=1	15	tr|A0A337S2F4|A0A337S2F4_FELCA	A0A337S2F4	A0A337S2F4	FALSE	FALSE	Linear_Model_moderated	M_vs_T	0.630374	0.391469	18.4445	1.65728	65.0529	0.102279	-1.86604	3.12679	1.25002	0.14613
A0A337S2G0	Trio Rho guanine nucleotide exchange factor OS=Felis catus OX=9685 PE=3 SV=2	1	tr|A0A337S2G0|A0A337S2G0_FELCA	A0A337S2G0	A0A337S2G0	FALSE	FALSE	Linear_Model_moderated	CT_vs_T	0.92828	0.460906	18.6525	1.9786	28.0529	0.057755	-0.367461	2.22402	0.632614	0.0913817
A0A337S2G0	Trio Rho guanine nucleotide exchange factor OS=Felis catus OX=9685 PE=3 SV=2	1	tr|A0A337S2G0|A0A337S2G0_FELCA	A0A337S2G0	A0A337S2G0	FALSE	FALSE	Linear_Model_moderated	M_vs_T	0.75847	0.340402	18.5676	2.18897	28.0529	0.0370827	-0.53727	2.05421	0.632614	0.0586956
A0A337S2G0	Trio Rho guanine nucleotide exchange factor OS=Felis catus OX=9685 PE=3 SV=2	1	tr|A0A337S2G0|A0A337S2G0_FELCA	A0A337S2G0	A0A337S2G0	FALSE	FALSE	Imputed_Mean_moderated	F_vs_T	-0.988957	0.298552	17.6939	-3.25664	28.0245	0.0029472	-2.2838	0.305888	0.632148	0.00932641
A0A337S2P7	RAB11 family interacting protein 5 OS=Felis catus OX=9685 GN=RAB11FIP5 PE=4 SV=2	15	tr|A0A337S2P7|A0A337S2P7_FELCA	A0A337S2P7	A0A337S2P7	FALSE	FALSE	Linear_Model_moderated	CT_vs_T	0.264602	0.411787	17.3271	0.656817	70.0529	0.513451	-1.82285	2.35205	1.04665	0.591442
A0A337S2P7	RAB11 family interacting protein 5 OS=Felis catus OX=9685 GN=RAB11FIP5 PE=4 SV=2	15	tr|A0A337S2P7|A0A337S2P7_FELCA	A0A337S2P7	A0A337S2P7	FALSE	FALSE	Linear_Model_moderated	F_vs_T	2.13369	0.303573	18.2617	7.1844	70.0529	5.7329e-10	0.0462397	4.22114	1.04665	2.83272e-09
A0A337S2P7	RAB11 family interacting protein 5 OS=Felis catus OX=9685 GN=RAB11FIP5 PE=4 SV=2	15	tr|A0A337S2P7|A0A337S2P7_FELCA	A0A337S2P7	A0A337S2P7	FALSE	FALSE	Linear_Model_moderated	M_vs_T	0.93445	0.396044	17.662	2.41177	70.0529	0.0184992	-1.153	3.0219	1.04665	0.0313938
A0A337S2U8	Valine--tRNA ligase OS=Felis catus OX=9685 GN=VARS1 PE=3 SV=1	30	tr|A0A337S2U8|A0A337S2U8_FELCA	A0A337S2U8	A0A337S2U8	FALSE	FALSE	Linear_Model_moderated	CT_vs_T	-1.29495	0.168134	17.7558	-7.58407	69.0529	1.1462e-10	-2.44952	-0.140371	0.578758	9.95935e-10
A0A337S2U8	Valine--tRNA ligase OS=Felis catus OX=9685 GN=VARS1 PE=3 SV=1	30	tr|A0A337S2U8|A0A337S2U8_FELCA	A0A337S2U8	A0A337S2U8	FALSE	FALSE	Linear_Model_moderated	M_vs_T	-0.969208	0.168134	17.9187	-5.67634	69.0529	2.98497e-07	-2.12378	0.185366	0.578758	1.06952e-06
A0A337S2U8	Valine--tRNA ligase OS=Felis catus OX=9685 GN=VARS1 PE=3 SV=1	30	tr|A0A337S2U8|A0A337S2U8_FELCA	A0A337S2U8	A0A337S2U8	FALSE	FALSE	Imputed_Mean_moderated	F_vs_T	-1.20391	0.170546	17.8013	-6.95396	69.0245	1.60927e-09	-2.35803	-0.0497871	0.578528	1.25903e-08
A0A337S2Y5	Phosphoglycerate mutase OS=Felis catus OX=9685 GN=PGAM4 PE=3 SV=2	14	tr|A0A337S2Y5|A0A337S2Y5_FELCA	A0A337S2Y5	A0A337S2Y5	FALSE	FALSE	Linear_Model_moderated	CT_vs_T	-1.17306	0.189781	20.1988	-6.17319	72.0529	3.54152e-08	-2.50804	0.161919	0.669686	2.01276e-07
A0A337S2Y5	Phosphoglycerate mutase OS=Felis catus OX=9685 GN=PGAM4 PE=3 SV=2	14	tr|A0A337S2Y5|A0A337S2Y5_FELCA	A0A337S2Y5	A0A337S2Y5	FALSE	FALSE	Linear_Model_moderated	F_vs_T	-1.41964	0.6811	20.0756	-2.08166	72.0529	0.040927	-2.75461	-0.0846596	0.669686	0.060243
A0A337S2Y5	Phosphoglycerate mutase OS=Felis catus OX=9685 GN=PGAM4 PE=3 SV=2	14	tr|A0A337S2Y5|A0A337S2Y5_FELCA	A0A337S2Y5	A0A337S2Y5	FALSE	FALSE	Linear_Model_moderated	M_vs_T	-2.02437	0.197318	19.7732	-10.2463	72.0529	1.03694e-15	-3.35935	-0.689392	0.669686	1.14594e-14
A0A337S322	Eukaryotic translation initiation factor 4C OS=Felis catus OX=9685 GN=EIF1AX PE=3 SV=1	4	tr|A0A337S322|A0A337S322_FELCA	A0A337S322	A0A337S322	FALSE	FALSE	Linear_Model_moderated	CT_vs_T	-0.152215	0.237333	18.4555	-0.637868	59.0529	0.526025	-1.44209	1.13766	0.644627	0.6035
A0A337S322	Eukaryotic translation initiation factor 4C OS=Felis catus OX=9685 GN=EIF1AX PE=3 SV=1	4	tr|A0A337S322|A0A337S322_FELCA	A0A337S322	A0A337S322	FALSE	FALSE	Linear_Model_moderated	M_vs_T	-0.679893	0.189144	18.1917	-3.57504	59.0529	0.000705853	-1.96976	0.609978	0.644627	0.00156105
A0A337S322	Eukaryotic translation initiation factor 4C OS=Felis catus OX=9685 GN=EIF1AX PE=3 SV=1	4	tr|A0A337S322|A0A337S322_FELCA	A0A337S322	A0A337S322	FALSE	FALSE	Imputed_Mean_moderated	F_vs_T	-1.33224	0.208007	17.8655	-6.37204	59.0245	3.09165e-08	-2.6217	-0.0427783	0.644415	2.04598e-07
A0A337S324	Synaptophysin like 2 OS=Felis catus OX=9685 GN=SYPL2 PE=3 SV=1	7	tr|A0A337S324|A0A337S324_FELCA	A0A337S324	A0A337S324	FALSE	FALSE	Imputed_Mean_moderated	CT_vs_T	0	0.23588	16.6328	0	25.0245	1	-1.1957	1.1957	0.580598	1
A0A337S324	Synaptophysin like 2 OS=Felis catus OX=9685 GN=SYPL2 PE=3 SV=1	7	tr|A0A337S324|A0A337S324_FELCA	A0A337S324	A0A337S324	FALSE	FALSE	Imputed_Mean_moderated	F_vs_T	0	0.23588	17.1994	0	25.0245	1	-1.1957	1.1957	0.580598	1
A0A337S324	Synaptophysin like 2 OS=Felis catus OX=9685 GN=SYPL2 PE=3 SV=1	7	tr|A0A337S324|A0A337S324_FELCA	A0A337S324	A0A337S324	FALSE	FALSE	Imputed_Mean_moderated	M_vs_T	3.88605	0.23588	19.1424	15.6969	25.0245	1.83753e-14	2.69034	5.08175	0.580598	2.24206e-13
A0A337S369	Muscleblind like splicing regulator 1 OS=Felis catus OX=9685 GN=MBNL1 PE=4 SV=2	7	tr|A0A337S369|A0A337S369_FELCA	A0A337S369	A0A337S369	FALSE	FALSE	Linear_Model_moderated	CT_vs_T	-1.31788	0.304879	15.9336	-4.22369	46.0529	0.000112177	-2.49013	-0.145623	0.582391	0.000336386
A0A337S369	Muscleblind like splicing regulator 1 OS=Felis catus OX=9685 GN=MBNL1 PE=4 SV=2	7	tr|A0A337S369|A0A337S369_FELCA	A0A337S369	A0A337S369	FALSE	FALSE	Linear_Model_moderated	M_vs_T	-0.160231	0.192103	16.5124	-0.814999	46.0529	0.419268	-1.33249	1.01202	0.582391	0.494787
A0A337S369	Muscleblind like splicing regulator 1 OS=Felis catus OX=9685 GN=MBNL1 PE=4 SV=2	7	tr|A0A337S369|A0A337S369_FELCA	A0A337S369	A0A337S369	FALSE	FALSE	Imputed_Mean_moderated	F_vs_T	0	0.210139	16.896	0	46.0245	1	-1.17159	1.17159	0.58205	1
A0A337S381	Profilin OS=Felis catus OX=9685 GN=PFN2 PE=3 SV=1	8	tr|A0A337S381|A0A337S381_FELCA	A0A337S381	A0A337S381	FALSE	FALSE	Linear_Model_moderated	CT_vs_T	-0.47233	0.191864	17.3574	-2.45004	68.0529	0.0168613	-1.757	0.812339	0.643802	0.0310355
A0A337S381	Profilin OS=Felis catus OX=9685 GN=PFN2 PE=3 SV=1	8	tr|A0A337S381|A0A337S381_FELCA	A0A337S381	A0A337S381	FALSE	FALSE	Linear_Model_moderated	F_vs_T	-0.853131	0.652485	17.167	-1.30127	68.0529	0.197556	-2.1378	0.431538	0.643802	0.252199
A0A337S381	Profilin OS=Felis catus OX=9685 GN=PFN2 PE=3 SV=1	8	tr|A0A337S381|A0A337S381_FELCA	A0A337S381	A0A337S381	FALSE	FALSE	Linear_Model_moderated	M_vs_T	0.857707	0.189028	18.0224	4.5158	68.0529	2.57419e-05	-0.426962	2.14238	0.643802	7.20971e-05
A0A337S394	Inosine triphosphate pyrophosphatase OS=Felis catus OX=9685 GN=ITPA PE=3 SV=2	2	tr|A0A337S394|A0A337S394_FELCA	A0A337S394	A0A337S394	FALSE	FALSE	Linear_Model_moderated	CT_vs_T	0.090438	0.364144	18.0999	0.206723	30.0529	0.83762	-0.785608	0.966484	0.428988	0.872591
A0A337S394	Inosine triphosphate pyrophosphatase OS=Felis catus OX=9685 GN=ITPA PE=3 SV=2	2	tr|A0A337S394|A0A337S394_FELCA	A0A337S394	A0A337S394	FALSE	FALSE	Linear_Model_moderated	M_vs_T	-0.0710734	0.262393	18.0191	-0.225458	30.0529	0.823149	-0.94712	0.804973	0.428988	0.860683
A0A337S394	Inosine triphosphate pyrophosphatase OS=Felis catus OX=9685 GN=ITPA PE=3 SV=2	2	tr|A0A337S394|A0A337S394_FELCA	A0A337S394	A0A337S394	FALSE	FALSE	Imputed_Mean_moderated	F_vs_T	-0.855292	0.137437	17.627	-5.19055	30.0245	1.35704e-05	-1.72957	0.0189899	0.428107	6.2815e-05
A0A337S399	m7GpppX diphosphatase OS=Felis catus OX=9685 GN=ST3GAL4 PE=3 SV=1	12	tr|A0A337S399|A0A337S399_FELCA	A0A337S399	A0A337S399	FALSE	FALSE	Linear_Model_moderated	CT_vs_T	2.01301	0.337665	18.2407	6.13553	60.0529	7.26626e-08	-0.271933	4.29795	1.14232	3.95617e-07
A0A337S399	m7GpppX diphosphatase OS=Felis catus OX=9685 GN=ST3GAL4 PE=3 SV=1	12	tr|A0A337S399|A0A337S399_FELCA	A0A337S399	A0A337S399	FALSE	FALSE	Linear_Model_moderated	M_vs_T	-2.47447	0.452512	15.9969	-5.6279	60.0529	5.07819e-07	-4.75941	-0.189533	1.14232	1.77616e-06
A0A337S399	m7GpppX diphosphatase OS=Felis catus OX=9685 GN=ST3GAL4 PE=3 SV=1	12	tr|A0A337S399|A0A337S399_FELCA	A0A337S399	A0A337S399	FALSE	FALSE	Imputed_Mean_moderated	F_vs_T	-0.0347534	0.378132	17.2168	-0.094585	60.0245	0.92496	-2.31985	2.25034	1.14239	1
A0A337S3B9	Mitochondrial antiviral signaling protein OS=Felis catus OX=9685 GN=MAVS PE=4 SV=1	6	tr|A0A337S3B9|A0A337S3B9_FELCA	A0A337S3B9	A0A337S3B9	FALSE	FALSE	Linear_Model_moderated	CT_vs_T	-0.491961	0.519628	17.0997	-0.907002	44.0529	0.369341	-1.56537	0.581448	0.53263	0.449876
A0A337S3B9	Mitochondrial antiviral signaling protein OS=Felis catus OX=9685 GN=MAVS PE=4 SV=1	6	tr|A0A337S3B9|A0A337S3B9_FELCA	A0A337S3B9	A0A337S3B9	FALSE	FALSE	Linear_Model_moderated	M_vs_T	0.41771	0.168051	17.5545	2.38124	44.0529	0.0216417	-0.655699	1.49112	0.53263	0.0360924
A0A337S3B9	Mitochondrial antiviral signaling protein OS=Felis catus OX=9685 GN=MAVS PE=4 SV=1	6	tr|A0A337S3B9|A0A337S3B9_FELCA	A0A337S3B9	A0A337S3B9	FALSE	FALSE	Imputed_Mean_moderated	F_vs_T	-0.146284	0.15938	17.2725	-0.879992	44.0245	0.383642	-1.21886	0.926291	0.532207	0.751462
A0A337S3F1	Small nuclear ribonucleoprotein G OS=Felis catus OX=9685 GN=SNRPG PE=3 SV=2	3	tr|A0A337S3F1|A0A337S3F1_FELCA	A0A337S3F1	A0A337S3F1	FALSE	FALSE	Linear_Model_moderated	CT_vs_T	-1.17112	0.167535	19.4635	-6.83184	57.0529	6.03766e-09	-2.29917	-0.0430603	0.563345	3.92364e-08
A0A337S3F1	Small nuclear ribonucleoprotein G OS=Felis catus OX=9685 GN=SNRPG PE=3 SV=2	3	tr|A0A337S3F1|A0A337S3F1_FELCA	A0A337S3F1	A0A337S3F1	FALSE	FALSE	Linear_Model_moderated	M_vs_T	-1.2964	0.203815	19.4008	-6.21651	57.0529	6.32102e-08	-2.42446	-0.168347	0.563345	2.42086e-07
A0A337S3F1	Small nuclear ribonucleoprotein G OS=Felis catus OX=9685 GN=SNRPG PE=3 SV=2	3	tr|A0A337S3F1|A0A337S3F1_FELCA	A0A337S3F1	A0A337S3F1	FALSE	FALSE	Imputed_Mean_moderated	F_vs_T	-2.84964	0.18185	18.6242	-15.3232	57.0245	7.08905e-22	-3.97712	-1.72216	0.563051	2.88234e-20
A0A337S3H7	Toll interacting protein OS=Felis catus OX=9685 GN=TOLLIP PE=3 SV=2	5	tr|A0A337S3H7|A0A337S3H7_FELCA	A0A337S3H7	A0A337S3H7	FALSE	FALSE	Linear_Model_moderated	CT_vs_T	-1.26142	0.202177	17.2194	-6.2535	71.0529	2.65263e-08	-2.66179	0.138938	0.702317	1.54953e-07
A0A337S3H7	Toll interacting protein OS=Felis catus OX=9685 GN=TOLLIP PE=3 SV=2	5	tr|A0A337S3H7|A0A337S3H7_FELCA	A0A337S3H7	A0A337S3H7	FALSE	FALSE	Linear_Model_moderated	F_vs_T	-1.92161	0.716842	16.8893	-2.6868	71.0529	0.00897683	-3.32197	-0.521247	0.702317	0.0151012
A0A337S3H7	Toll interacting protein OS=Felis catus OX=9685 GN=TOLLIP PE=3 SV=2	5	tr|A0A337S3H7|A0A337S3H7_FELCA	A0A337S3H7	A0A337S3H7	FALSE	FALSE	Linear_Model_moderated	M_vs_T	0.19639	0.207672	17.9483	0.947836	71.0529	0.346425	-1.20397	1.59675	0.702317	0.42199
A0A337S3N7	Ubiquitin carboxyl-terminal hydrolase OS=Felis catus OX=9685 GN=UCHL3 PE=3 SV=1	4	tr|A0A337S3N7|A0A337S3N7_FELCA	A0A337S3N7	A0A337S3N7	FALSE	FALSE	Linear_Model_moderated	CT_vs_T	-0.863504	0.190307	17.7342	-4.36727	57.0529	5.36499e-05	-1.89214	0.165133	0.513695	0.000170177
A0A337S3N7	Ubiquitin carboxyl-terminal hydrolase OS=Felis catus OX=9685 GN=UCHL3 PE=3 SV=1	4	tr|A0A337S3N7|A0A337S3N7_FELCA	A0A337S3N7	A0A337S3N7	FALSE	FALSE	Linear_Model_moderated	M_vs_T	0.67684	0.148057	18.5044	4.40008	57.0529	4.79395e-05	-0.351796	1.70548	0.513695	0.000128669
A0A337S3N7	Ubiquitin carboxyl-terminal hydrolase OS=Felis catus OX=9685 GN=UCHL3 PE=3 SV=1	4	tr|A0A337S3N7|A0A337S3N7_FELCA	A0A337S3N7	A0A337S3N7	FALSE	FALSE	Imputed_Mean_moderated	F_vs_T	-0.966596	0.163306	17.6827	-5.70086	57.0245	4.41554e-07	-1.99455	0.0613532	0.513347	2.55094e-06
A0A337S3P3	Family with sequence similarity 98 member B OS=Felis catus OX=9685 GN=FAM98B PE=3 SV=1	7	tr|A0A337S3P3|A0A337S3P3_FELCA	A0A337S3P3	A0A337S3P3	FALSE	FALSE	Linear_Model_moderated	CT_vs_T	-0.366121	0.215216	17.6225	-1.6511	51.0529	0.104858	-1.472	0.739759	0.550865	0.153713
A0A337S3P3	Family with sequence similarity 98 member B OS=Felis catus OX=9685 GN=FAM98B PE=3 SV=1	7	tr|A0A337S3P3|A0A337S3P3_FELCA	A0A337S3P3	A0A337S3P3	FALSE	FALSE	Linear_Model_moderated	M_vs_T	-0.155909	0.176081	17.7276	-0.859369	51.0529	0.394154	-1.26179	0.949971	0.550865	0.469988
A0A337S3P3	Family with sequence similarity 98 member B OS=Felis catus OX=9685 GN=FAM98B PE=3 SV=1	7	tr|A0A337S3P3|A0A337S3P3_FELCA	A0A337S3P3	A0A337S3P3	FALSE	FALSE	Imputed_Mean_moderated	F_vs_T	-0.606202	0.187087	17.5025	-3.14677	51.0245	0.00275497	-1.71141	0.499004	0.550522	0.00874906
A0A337S3R0	Sushi domain-containing protein OS=Felis catus OX=9685 PE=4 SV=2	12	tr|A0A337S3R0|A0A337S3R0_FELCA	A0A337S3R0	A0A337S3R0	FALSE	FALSE	Linear_Model_moderated	CT_vs_T	0.631257	0.37094	17.8771	1.75129	66.0529	0.0845389	-1.90496	3.16748	1.27031	0.127533
A0A337S3R0	Sushi domain-containing protein OS=Felis catus OX=9685 PE=4 SV=2	12	tr|A0A337S3R0|A0A337S3R0_FELCA	A0A337S3R0	A0A337S3R0	FALSE	FALSE	Linear_Model_moderated	F_vs_T	-0.125125	0.958002	17.4989	-0.13441	66.0529	0.893487	-2.66135	2.4111	1.27031	0.90971
A0A337S3R0	Sushi domain-containing protein OS=Felis catus OX=9685 PE=4 SV=2	12	tr|A0A337S3R0|A0A337S3R0_FELCA	A0A337S3R0	A0A337S3R0	FALSE	FALSE	Linear_Model_moderated	M_vs_T	-0.407143	0.441307	17.3579	-0.949425	66.0529	0.345865	-2.94336	2.12908	1.27031	0.421588
A0A337S3X0	Myristoylated alanine rich protein kinase C substrate OS=Felis catus OX=9685 GN=MARCKS PE=3 SV=1	13	tr|A0A337S3X0|A0A337S3X0_FELCA	A0A337S3X0	A0A337S3X0	FALSE	FALSE	Linear_Model_moderated	CT_vs_T	2.01722	0.41763	20.9382	4.98362	65.0529	4.8897e-06	-0.797303	4.83174	1.4093	1.87472e-05
A0A337S3X0	Myristoylated alanine rich protein kinase C substrate OS=Felis catus OX=9685 GN=MARCKS PE=3 SV=1	13	tr|A0A337S3X0|A0A337S3X0_FELCA	A0A337S3X0	A0A337S3X0	FALSE	FALSE	Linear_Model_moderated	F_vs_T	-3.43926	0.707937	18.2099	-5.0125	65.0529	4.38872e-06	-6.25378	-0.624744	1.4093	1.33248e-05
A0A337S3X0	Myristoylated alanine rich protein kinase C substrate OS=Felis catus OX=9685 GN=MARCKS PE=3 SV=1	13	tr|A0A337S3X0|A0A337S3X0_FELCA	A0A337S3X0	A0A337S3X0	FALSE	FALSE	Linear_Model_moderated	M_vs_T	-2.63986	0.538277	18.6096	-5.06009	65.0529	3.6708e-06	-5.45438	0.174663	1.4093	1.1531e-05
A0A337S400	Carnitine palmitoyltransferase 2 OS=Felis catus OX=9685 GN=CPT2 PE=3 SV=2	5	tr|A0A337S400|A0A337S400_FELCA	A0A337S400	A0A337S400	FALSE	FALSE	Linear_Model_moderated	CT_vs_T	0.897007	0.422992	16.8415	2.14837	48.0529	0.0367532	-0.657398	2.45141	0.773114	0.0621793
A0A337S400	Carnitine palmitoyltransferase 2 OS=Felis catus OX=9685 GN=CPT2 PE=3 SV=2	5	tr|A0A337S400|A0A337S400_FELCA	A0A337S400	A0A337S400	FALSE	FALSE	Linear_Model_moderated	M_vs_T	1.84679	0.244215	17.3164	7.66111	48.0529	7.13793e-10	0.292386	3.4012	0.773114	3.57774e-09
A0A337S400	Carnitine palmitoyltransferase 2 OS=Felis catus OX=9685 GN=CPT2 PE=3 SV=2	5	tr|A0A337S400|A0A337S400_FELCA	A0A337S400	A0A337S400	FALSE	FALSE	Imputed_Mean_moderated	F_vs_T	0	0.282869	16.7962	0	48.0245	1	-1.55413	1.55413	0.772967	1
A0A337S402	Succinate dehydrogenase [ubiquinone] flavoprotein subunit, mitochondrial OS=Felis catus OX=9685 GN=SDHA PE=3 SV=1	15	tr|A0A337S402|A0A337S402_FELCA	A0A337S402	A0A337S402	FALSE	FALSE	Linear_Model_moderated	CT_vs_T	-1.36866	0.166402	16.7518	-8.07806	69.0529	1.43185e-11	-2.4974	-0.239921	0.565807	1.46193e-10
A0A337S402	Succinate dehydrogenase [ubiquinone] flavoprotein subunit, mitochondrial OS=Felis catus OX=9685 GN=SDHA PE=3 SV=1	15	tr|A0A337S402|A0A337S402_FELCA	A0A337S402	A0A337S402	FALSE	FALSE	Linear_Model_moderated	F_vs_T	-0.199163	0.407232	17.3366	-0.48033	69.0529	0.632511	-1.3279	0.929575	0.565807	0.69061
A0A337S402	Succinate dehydrogenase [ubiquinone] flavoprotein subunit, mitochondrial OS=Felis catus OX=9685 GN=SDHA PE=3 SV=1	15	tr|A0A337S402|A0A337S402_FELCA	A0A337S402	A0A337S402	FALSE	FALSE	Linear_Model_moderated	M_vs_T	1.56159	0.163942	18.2169	9.35506	69.0529	6.71919e-14	0.43285	2.69033	0.565807	5.80063e-13
A0A337S422	Small integral membrane protein 11 OS=Felis catus OX=9685 GN=SMIM11 PE=4 SV=1	1	tr|A0A337S422|A0A337S422_FELCA	A0A337S422	A0A337S422	FALSE	FALSE	Linear_Model_moderated	CT_vs_T	2.16227	0.11769	17.5054	16.0481	41.0529	2.72117e-19	1.32361	3.00093	0.415288	1.45942e-17
A0A337S422	Small integral membrane protein 11 OS=Felis catus OX=9685 GN=SMIM11 PE=4 SV=1	1	tr|A0A337S422|A0A337S422_FELCA	A0A337S422	A0A337S422	FALSE	FALSE	Imputed_Mean_moderated	F_vs_T	0	0.11769	16.8118	0	41.0245	1	-0.837311	0.837311	0.414612	1
A0A337S422	Small integral membrane protein 11 OS=Felis catus OX=9685 GN=SMIM11 PE=4 SV=1	1	tr|A0A337S422|A0A337S422_FELCA	A0A337S422	A0A337S422	FALSE	FALSE	Imputed_Mean_moderated	M_vs_T	2.16227	0.11769	17.5054	16.0742	41.0245	2.61029e-19	1.32496	2.99958	0.414612	7.03588e-18
A0A337S425	Exportin 7 OS=Felis catus OX=9685 GN=XPO7 PE=3 SV=1	9	tr|A0A337S425|A0A337S425_FELCA	A0A337S425	A0A337S425	FALSE	FALSE	Linear_Model_moderated	CT_vs_T	-1.51431	0.305418	16.0349	-4.67497	34.0529	4.50106e-05	-2.59592	-0.432705	0.532254	0.000145443
A0A337S425	Exportin 7 OS=Felis catus OX=9685 GN=XPO7 PE=3 SV=1	9	tr|A0A337S425|A0A337S425_FELCA	A0A337S425	A0A337S425	FALSE	FALSE	Linear_Model_moderated	M_vs_T	-0.202426	0.367772	16.6908	-0.518973	34.0529	0.607136	-1.28404	0.879183	0.532254	0.672986
A0A337S425	Exportin 7 OS=Felis catus OX=9685 GN=XPO7 PE=3 SV=1	9	tr|A0A337S425|A0A337S425_FELCA	A0A337S425	A0A337S425	FALSE	FALSE	Imputed_Mean_moderated	F_vs_T	0	0.217309	16.9957	0	34.0245	1	-1.08053	1.08053	0.531706	1
A0A337S483	Palladin, cytoskeletal associated protein OS=Felis catus OX=9685 GN=PALLD PE=4 SV=1	28	tr|A0A337S483|A0A337S483_FELCA	A0A337S483	A0A337S483	FALSE	FALSE	Linear_Model_moderated	CT_vs_T	-1.94749	0.341015	17.7732	-5.84662	60.0529	2.2074e-07	-3.92118	0.0262092	0.986718	1.11108e-06
A0A337S483	Palladin, cytoskeletal associated protein OS=Felis catus OX=9685 GN=PALLD PE=4 SV=1	28	tr|A0A337S483|A0A337S483_FELCA	A0A337S483	A0A337S483	FALSE	FALSE	Linear_Model_moderated	F_vs_T	1.23405	1.02871	19.3639	1.22812	60.0529	0.224193	-0.739647	3.20774	0.986718	0.280519
A0A337S483	Palladin, cytoskeletal associated protein OS=Felis catus OX=9685 GN=PALLD PE=4 SV=1	28	tr|A0A337S483|A0A337S483_FELCA	A0A337S483	A0A337S483	FALSE	FALSE	Linear_Model_moderated	M_vs_T	-1.26868	0.307387	18.1126	-4.22543	60.0529	8.23092e-05	-3.24237	0.705015	0.986718	0.000211392
A0A337S491	Calcium-transporting ATPase OS=Felis catus OX=9685 GN=ATP2A1 PE=3 SV=1	63	tr|A0A337S491|A0A337S491_FELCA	A0A337S491	A0A337S491	FALSE	FALSE	Linear_Model_moderated	CT_vs_T	-0.340462	0.250941	15.8744	-1.37636	75.0529	0.172803	-2.09695	1.41603	0.881736	0.236728
A0A337S491	Calcium-transporting ATPase OS=Felis catus OX=9685 GN=ATP2A1 PE=3 SV=1	63	tr|A0A337S491|A0A337S491_FELCA	A0A337S491	A0A337S491	FALSE	FALSE	Linear_Model_moderated	F_vs_T	1.00722	0.544367	16.5482	1.87701	75.0529	0.0644036	-0.749272	2.7637	0.881736	0.0903658
A0A337S491	Calcium-transporting ATPase OS=Felis catus OX=9685 GN=ATP2A1 PE=3 SV=1	63	tr|A0A337S491|A0A337S491_FELCA	A0A337S491	A0A337S491	FALSE	FALSE	Linear_Model_moderated	M_vs_T	7.53256	0.263891	19.8109	28.9569	75.0529	1.78204e-42	5.77608	9.28905	0.881736	3.26915e-39
A0A337S4P2	Elongin B OS=Felis catus OX=9685 GN=ELOB PE=4 SV=1	9	tr|A0A337S4P2|A0A337S4P2_FELCA	A0A337S4P2	A0A337S4P2	FALSE	FALSE	Linear_Model_moderated	CT_vs_T	-1.54132	0.237688	18.0054	-6.53815	66.0529	1.06106e-08	-3.06149	-0.0211417	0.761408	6.65444e-08
A0A337S4P2	Elongin B OS=Felis catus OX=9685 GN=ELOB PE=4 SV=1	9	tr|A0A337S4P2|A0A337S4P2_FELCA	A0A337S4P2	A0A337S4P2	FALSE	FALSE	Linear_Model_moderated	M_vs_T	0.526014	0.226485	19.0391	2.34168	66.0529	0.0222226	-0.994163	2.04619	0.761408	0.0369605
A0A337S4P2	Elongin B OS=Felis catus OX=9685 GN=ELOB PE=4 SV=1	9	tr|A0A337S4P2|A0A337S4P2_FELCA	A0A337S4P2	A0A337S4P2	FALSE	FALSE	Imputed_Mean_moderated	F_vs_T	-1.57667	0.235057	17.9877	-6.76397	66.0245	4.24257e-09	-3.09663	-0.0567037	0.761294	3.14067e-08
A0A337S4Q5	Galectin OS=Felis catus OX=9685 GN=LGALS3 PE=4 SV=2	11	tr|A0A337S4Q5|A0A337S4Q5_FELCA	A0A337S4Q5	A0A337S4Q5	FALSE	FALSE	Linear_Model_moderated	CT_vs_T	-1.10444	0.278918	21.2298	-4.01743	94.0529	0.000118432	-3.05011	0.841225	0.979933	0.00035312
A0A337S4Q5	Galectin OS=Felis catus OX=9685 GN=LGALS3 PE=4 SV=2	11	tr|A0A337S4Q5|A0A337S4Q5_FELCA	A0A337S4Q5	A0A337S4Q5	FALSE	FALSE	Linear_Model_moderated	F_vs_T	-2.61514	0.285551	20.4744	-9.29166	94.0529	5.86922e-15	-4.5608	-0.669472	0.979933	5.56032e-14
A0A337S4Q5	Galectin OS=Felis catus OX=9685 GN=LGALS3 PE=4 SV=2	11	tr|A0A337S4Q5|A0A337S4Q5_FELCA	A0A337S4Q5	A0A337S4Q5	FALSE	FALSE	Linear_Model_moderated	M_vs_T	-3.54844	0.293313	20.0078	-12.2741	94.0529	3.07498e-21	-5.49411	-1.60278	0.979933	7.88958e-20
A0A337S4R1	Protein kinase cAMP-dependent type II regulatory subunit alpha OS=Felis catus OX=9685 GN=PRKAR2A PE=3 SV=2	15	tr|A0A337S4R1|A0A337S4R1_FELCA	A0A337S4R1	A0A337S4R1	FALSE	FALSE	Linear_Model_moderated	CT_vs_T	0.171933	0.285778	17.972	0.612897	72.0529	0.541874	-1.75004	2.0939	0.964148	0.618187
A0A337S4R1	Protein kinase cAMP-dependent type II regulatory subunit alpha OS=Felis catus OX=9685 GN=PRKAR2A PE=3 SV=2	15	tr|A0A337S4R1|A0A337S4R1_FELCA	A0A337S4R1	A0A337S4R1	FALSE	FALSE	Linear_Model_moderated	F_vs_T	2.09669	0.597747	18.9344	3.57333	72.0529	0.000633379	0.174725	4.01866	0.964148	0.0013191
A0A337S4R1	Protein kinase cAMP-dependent type II regulatory subunit alpha OS=Felis catus OX=9685 GN=PRKAR2A PE=3 SV=2	15	tr|A0A337S4R1|A0A337S4R1_FELCA	A0A337S4R1	A0A337S4R1	FALSE	FALSE	Linear_Model_moderated	M_vs_T	1.34232	0.289769	18.5572	4.71912	72.0529	1.13211e-05	-0.579647	3.26429	0.964148	3.32563e-05
A0A337S4T8	N-6 adenine-specific DNA methyltransferase 1 OS=Felis catus OX=9685 GN=N6AMT1 PE=3 SV=2	3	tr|A0A337S4T8|A0A337S4T8_FELCA	A0A337S4T8	A0A337S4T8	FALSE	FALSE	Linear_Model_moderated	CT_vs_T	0.140032	0.189244	15.1594	0.734604	62.0529	0.465348	-1.12247	1.40253	0.631584	0.545411
A0A337S4T8	N-6 adenine-specific DNA methyltransferase 1 OS=Felis catus OX=9685 GN=N6AMT1 PE=3 SV=2	3	tr|A0A337S4T8|A0A337S4T8_FELCA	A0A337S4T8	A0A337S4T8	FALSE	FALSE	Linear_Model_moderated	M_vs_T	0.21732	0.203301	15.1981	1.06123	62.0529	0.292699	-1.04518	1.47982	0.631584	0.36565
A0A337S4T8	N-6 adenine-specific DNA methyltransferase 1 OS=Felis catus OX=9685 GN=N6AMT1 PE=3 SV=2	3	tr|A0A337S4T8|A0A337S4T8_FELCA	A0A337S4T8	A0A337S4T8	FALSE	FALSE	Imputed_Mean_moderated	F_vs_T	0	0.198281	16.1444	0	62.0245	1	-1.26209	1.26209	0.631373	1
A0A337S516	Pyridoxal dependent decarboxylase domain containing 1 OS=Felis catus OX=9685 GN=PDXDC1 PE=4 SV=2	14	tr|A0A337S516|A0A337S516_FELCA	A0A337S516	A0A337S516	FALSE	FALSE	Linear_Model_moderated	CT_vs_T	-1.7928	0.250703	16.9602	-7.22162	61.0529	9.59297e-10	-3.33429	-0.251311	0.770904	7.30193e-09
A0A337S516	Pyridoxal dependent decarboxylase domain containing 1 OS=Felis catus OX=9685 GN=PDXDC1 PE=4 SV=2	14	tr|A0A337S516|A0A337S516_FELCA	A0A337S516	A0A337S516	FALSE	FALSE	Linear_Model_moderated	M_vs_T	-1.58283	0.241036	17.0652	-6.63154	61.0529	9.88514e-09	-3.12432	-0.0413397	0.770904	4.26188e-08
A0A337S516	Pyridoxal dependent decarboxylase domain containing 1 OS=Felis catus OX=9685 GN=PDXDC1 PE=4 SV=2	14	tr|A0A337S516|A0A337S516_FELCA	A0A337S516	A0A337S516	FALSE	FALSE	Imputed_Mean_moderated	F_vs_T	-0.657203	0.248263	17.528	-2.67372	61.0245	0.0096117	-2.19847	0.884067	0.770787	0.0279296
A0A337S537	Ubiquitin specific peptidase 46 OS=Felis catus OX=9685 GN=USP46 PE=4 SV=1	1	tr|A0A337S537|A0A337S537_FELCA	A0A337S537	A0A337S537	FALSE	FALSE	Linear_Model_moderated	CT_vs_T	1.82744	0.302232	18.3467	4.18237	11.0529	0.00151474	0.650293	3.00458	0.535138	0.0035624
A0A337S537	Ubiquitin specific peptidase 46 OS=Felis catus OX=9685 GN=USP46 PE=4 SV=1	1	tr|A0A337S537|A0A337S537_FELCA	A0A337S537	A0A337S537	FALSE	FALSE	Imputed_Mean_moderated	F_vs_T	-0.23357	0.26174	17.3162	-0.619199	11.0245	0.548367	-1.40739	0.94025	0.53346	1
A0A337S537	Ubiquitin specific peptidase 46 OS=Felis catus OX=9685 GN=USP46 PE=4 SV=1	1	tr|A0A337S537|A0A337S537_FELCA	A0A337S537	A0A337S537	FALSE	FALSE	Imputed_Mean_moderated	M_vs_T	1.82744	0.26174	18.3467	4.84457	11.0245	0.000511953	0.653616	3.00126	0.53346	0.00121256
A0A337S539	Surfeit locus protein 4 OS=Felis catus OX=9685 GN=SURF4 PE=3 SV=1	4	tr|A0A337S539|A0A337S539_FELCA	A0A337S539	A0A337S539	FALSE	FALSE	Linear_Model_moderated	CT_vs_T	-1.22933	0.229814	18.2748	-5.38793	66.0529	1.02182e-06	-2.72638	0.267716	0.749824	4.46008e-06
A0A337S539	Surfeit locus protein 4 OS=Felis catus OX=9685 GN=SURF4 PE=3 SV=1	4	tr|A0A337S539|A0A337S539_FELCA	A0A337S539	A0A337S539	FALSE	FALSE	Linear_Model_moderated	M_vs_T	-1.16892	0.226156	18.305	-5.20601	66.0529	2.05431e-06	-2.66597	0.32813	0.749824	6.66425e-06
A0A337S539	Surfeit locus protein 4 OS=Felis catus OX=9685 GN=SURF4 PE=3 SV=1	4	tr|A0A337S539|A0A337S539_FELCA	A0A337S539	A0A337S539	FALSE	FALSE	Imputed_Mean_moderated	F_vs_T	-1.69008	0.231246	18.0444	-7.36262	66.0245	3.64999e-10	-3.1869	-0.193261	0.749704	3.04658e-09
A0A337S544	Myosin IB OS=Felis catus OX=9685 GN=MYO1B PE=3 SV=2	22	tr|A0A337S544|A0A337S544_FELCA	A0A337S544	A0A337S544	FALSE	FALSE	Linear_Model_moderated	CT_vs_T	0.951573	0.529548	18.179	1.85719	67.0529	0.0676763	-2.40931	4.31246	1.68383	0.105329
A0A337S544	Myosin IB OS=Felis catus OX=9685 GN=MYO1B PE=3 SV=2	22	tr|A0A337S544|A0A337S544_FELCA	A0A337S544	A0A337S544	FALSE	FALSE	Linear_Model_moderated	M_vs_T	1.42658	0.513416	18.4165	2.87174	67.0529	0.00545934	-1.93431	4.78746	1.68383	0.0103409
A0A337S544	Myosin IB OS=Felis catus OX=9685 GN=MYO1B PE=3 SV=2	22	tr|A0A337S544|A0A337S544_FELCA	A0A337S544	A0A337S544	FALSE	FALSE	Imputed_Mean_moderated	F_vs_T	-0.503795	0.528733	17.4513	-0.98464	67.0245	0.328342	-3.86517	2.85758	1.68406	0.656562
[truncated: 14,643 more rows]

## Sheet: Table S3
RNAseq data for feline FSA
gene_id	gene_name	n_T	mean_T	sd_T	n_CT	mean_CT	sd_CT	n_AT	mean_AT	sd_AT	n_SM	mean_SM	sd_SM
ENSFCAG00000011704	PGLYRP4	3	9.16308	29.2345	1	8.69288	11.7951	1	6.24586	13.2372	1	5.07485	8.53455
[truncated: 19,586 more rows]

## Sheet: Table S4
436 commonly upregulated transcripts in T compared to all PTT. (cut-off log2FC > 1 and FDR < 0.05)
[truncated: 437 more rows]

[truncated: 7 more sheets: Table S5, Table S6, Table S7, Table S8, Table S9, Table S10, Table S11]
